# Supplementary material for: Dynamic sumoylation of promoter-bound general transcription factors facilitates transcription by RNA polymerase II
Source: PLoS Genet. 2021 Sep 29;17(9):e1009828. doi: 10.1371/journal.pgen.1009828 (PMC8505008; doi:10.1371/journal.pgen.1009828)
Supplement: S9 Table — (XLSX) [file pgen.1009828.s013.xlsx]

## Sheet: Information
S9 Table. SUMO peak list
603 high-stringency SUMO peaks were identified, then classified based on associated genes of different classes. SUMO peak levels were compared in WT and ubc9-6 (MT) strains.

## Sheet: All SUMO peaks
	Chromosome	Start	End	Conc	Conc_WT	Conc_MT	Fold	p.value	FDR		Type	RPG				tRNAs		Noncoding		Non-RPG				Other (nearest ORF)
1	chrIV	117126	117626	12.41	13.38	7.94	5.44	8.08e-28	5.39e-25		RPG	YDL191W	RPL35A
2	chrXV	779702	780202	12.21	13.16	8.33	4.83	1.84e-25	6.14e-23		Two types	YOR234C	RPL33B					snR17a
3	chrIX	316126	316626	12.84	13.81	8.46	5.35	8.82e-25	1.96e-22		RPG	YIL018W	RPL2B
4	chrXIII	145849	146349	12.48	13.44	8.44	4.99	1.91e-23	2.87e-21		RPG	YML063W	RPS1B
5	chrIII	292498	292998	9.8	10.8	-0.17	10.97	2.55e-23	2.87e-21		Other													YCR096C	HMRA2
6	chrVIII	382868	383368	12.21	13.17	8.23	4.94	2.58e-23	2.87e-21		RPG	YHR141C	RPL42B
7	chrVI	223817	224317	10.46	11.39	6.99	4.4	3.2e-23	3.05e-21		RPG	YFR032C-A	RPL29
8	chrXII	48666	49166	10.78	11.73	6.96	4.77	3.78e-23	3.15e-21		RPG	YLL045C	RPL8B
9	chrXIV	63067	63567	12.53	13.49	8.48	5.01	4.25e-23	3.15e-21		RPG	YNL302C	RPS19B
10	chrXII	1018919	1019419	11.54	12.49	7.78	4.7	5.33e-23	3.55e-21		RPG	YLR441C	RPS1A
11	chrXI	431261	431761	11.41	12.36	7.61	4.75	9.7e-23	5.88e-21		RPG	YKL006W	RPL14A
12	chrXII	932018	932518	11.31	12.26	7.42	4.84	1.12e-22	6.2e-21		RPG	YLR406C	RPL31B
13	chrXVI	785746	786246	9.29	10.15	6.9	3.24	1.4e-22	7.16e-21		Non-RPG									YPR124W	CTR1
14	chrII	60805	61305	11.63	12.58	7.77	4.81	1.82e-22	8.09e-21		RPG	YBL087C	RPL23A
15	chrVII	149071	149571	11.67	12.62	7.9	4.71	2.47e-22	1.03e-20		RPG	YGL189C	RPS26A
16	chrV	117870	118370	12.14	13.08	8.57	4.5	2.7e-22	1.06e-20		Noncoding							RPR1
17	chrXIII	124259	124759	12.26	13.21	8.31	4.91	3.97e-22	1.47e-20		RPG	YML073C	RPL6A
18	chrIV	130530	131030	12.13	13.08	8.36	4.72	6.11e-22	2.14e-20		RPG	YDL184C	RPL41A
19	chrXVI	653691	654191	11.65	12.6	7.9	4.7	7.13e-22	2.38e-20		RPG	YPR043W	RPL43A
20	chrXVI	731871	732371	11.88	12.81	8.26	4.55	8.52e-22	2.71e-20		RPG	YPR102C	RPL11A
21	chrVII	228395	228895	10.64	11.57	7.28	4.29	1.03e-21	3.14e-20		RPG	YGL147C	RPL9A
22	chrV	305741	306241	12.55	13.5	8.71	4.79	1.48e-21	4.12e-20		RPG	YER074W	RPS24A
23	chrVII	310449	310949	11.57	12.5	8.08	4.42	1.48e-21	4.12e-20		RPG	YGL103W	RPL28
24	chrXV	92864	93364	11.89	12.83	8.14	4.7	1.98e-21	5.28e-20		RPG	YOL121C	RPS19A
25	chrVII	788273	788773	11.62	12.55	8.1	4.45	2.28e-21	5.71e-20		RPG	YGR148C	RPL24B
26	chrII	89542	90042	11.12	12.07	7.28	4.79	2.31e-21	5.71e-20		RPG	YBL072C	RPS8A
27	chrXV	505059	505559	12.02	12.96	8.36	4.61	3.49e-21	8.31e-20		RPG	YOR096W	RPS7A
28	chrXV	94411	94911	10.95	11.88	7.54	4.33	4.79e-21	1.1e-19		RPG	YOL120C	RPL18A
29	chrXIII	225294	225794	12.22	13.16	8.47	4.69	4.95e-21	1.1e-19		RPG	YML024W	RPS17A
30	chrXII	713114	713614	11.7	12.64	8.03	4.61	7.68e-21	1.65e-19		RPG	YLR287C-A	RPS30A
31	chrXVI	821472	821972	10.95	11.85	8.08	3.77	8.82e-21	1.84e-19		Noncoding							snR45
32	chrXVI	76293	76793	11.11	12.04	7.68	4.36	9.87e-21	1.99e-19		RPG	YPL249C-A	RPL36B
33	chrVIII	74920	75420	11.9	12.84	8.4	4.43	1.81e-20	3.56e-19		RPG	YHL015W	RPS20
34	chrXV	253715	254215	11.49	12.42	7.97	4.45	2.1e-20	4.01e-19		RPG	YOL039W	RPP2A	YOL040C	RPS15
35	chrVII	254094	254594	11.98	12.92	8.36	4.56	2.31e-20	4.17e-19		RPG	YGL135W	RPL1B
36	chrII	44931	45431	11.43	12.38	7.68	4.7	2.99e-20	5.25e-19		RPG	YBL092W	RPL32
37	chrXV	1028653	1029153	11.79	12.72	8.32	4.41	3.36e-20	5.75e-19		RPG	YOR369C	RPS12
38	chrVII	555270	555770	10.85	11.77	7.67	4.1	3.7e-20	6.17e-19		RPG	YGR034W	RPL26B
39	chrX	75288	75788	11.59	12.53	8.07	4.46	4.32e-20	7.03e-19		RPG	YJL190C	RPS22A	YJL189W	RPL39
40	chrX	436004	436504	8.83	9.71	6.18	3.53	5.6e-20	8.89e-19		Non-RPG									YJR001W	AVT1
41	chrX	607765	608265	9.47	10.35	6.84	3.51	7.05e-20	1.09e-18		RPG	YJR094W-A	RPL43B
42	chrX	703190	703690	11.98	12.93	8.26	4.67	7.39e-20	1.12e-18		RPG	YJR145C	RPS4A
43	chrIV	221891	222391	11.47	12.4	8.13	4.27	9.04e-20	1.34e-18		RPG	YDL133C-A	RPL41B
44	chrXIII	731973	732473	10.48	11.41	7.07	4.34	9.75e-20	1.41e-18		RPG	YMR230W	RPS10B
45	chrX	90002	90502	11.72	12.66	8.09	4.57	1.25e-19	1.78e-18		RPG	YJL177W	RPL17B
46	chrVIII	125856	126356	11.43	12.36	8.11	4.25	1.72e-19	2.35e-18		RPG	YHR010W	RPL27A
47	chrX	73329	73829	11.61	12.53	8.28	4.26	1.74e-19	2.35e-18		RPG	YJL191W	RPS14B
48	chrXIV	499297	499797	9.91	10.78	7.34	3.44	1.76e-19	2.35e-18		RPG	YNL067W	RPL9B
49	chrV	423044	423544	11.51	12.44	8.21	4.23	1.83e-19	2.4e-18		RPG	YER131W	RPS26B
50	chrVII	438497	438997	11.39	12.31	8.11	4.2	1.91e-19	2.45e-18		RPG	YGL030W	RPL30	YGL031C	RPL24A
51	chrII	604053	604553	11.49	12.41	8.23	4.18	1.99e-19	2.51e-18		RPG	YBR189W	RPS9B
52	chrXII	498439	498939	11.36	12.3	7.87	4.43	2.35e-19	2.91e-18		RPG	YLR167W	RPS31
53	chrII	476993	477493	11.3	12.23	7.93	4.3	2.82e-19	3.41e-18		Non-RPG									YBR118W	TEF2
54	chrIX	232588	233088	11.4	12.33	8.07	4.26	2.98e-19	3.55e-18		RPG	YIL069C	RPS24B
55	chrXII	781403	781903	11.41	12.33	8.09	4.24	3.27e-19	3.83e-18		RPG	YLR325C	RPL38
56	chrXV	832039	832539	9.63	10.51	6.9	3.61	4.09e-19	4.7e-18		Noncoding							snR8
57	chrIX	99580	100080	11.53	12.45	8.24	4.21	6.52e-19	7.3e-18		RPG	YIL133C	RPL16A
58	chrV	140428	140928	10.97	11.88	8	3.88	6.57e-19	7.3e-18		Non-RPG									YEL009C	GCN4
59	chrXIII	651964	652464	9.36	10.19	7.21	2.98	9.06e-19	9.91e-18		Noncoding							snR11
60	chrIV	341202	341702	12.06	12.99	8.66	4.33	9.49e-19	1.02e-17		RPG	YDL061C	RPS29B
61	chrXIII	754336	754836	11.37	12.29	8.02	4.28	1.12e-18	1.19e-17		RPG	YMR242C	RPL20A
62	chrX	651190	651690	11.17	12.09	7.88	4.21	1.16e-18	1.21e-17		RPG	YJR123W	RPS5
63	chrXII	805381	805881	10.71	11.64	7.35	4.3	1.69e-18	1.73e-17		RPG	YLR340W	RPP0
64	chrXV	678759	679259	11.49	12.41	8.28	4.12	1.71e-18	1.73e-17		RPG	YOR182C	RPS30B
65	chrVII	20670	21170	9.02	9.86	6.77	3.1	1.96e-18	1.96e-17		Non-RPG									YGL255W	ZRT1
66	chrIV	1359361	1359861	11.34	12.26	8.07	4.19	2.6e-18	2.55e-17		RPG	YDR450W	RPS18A
67	chrXIV	444368	444868	10.85	11.77	7.72	4.05	2.75e-18	2.65e-17		RPG	YNL096C	RPS7B
68	chrIV	321570	322070	11.77	12.69	8.51	4.18	2.96e-18	2.82e-17		RPG	YDL075W	RPL31A
69	chrVII	648899	649399	11.33	12.25	8.04	4.21	3.42e-18	3.22e-17		RPG	YGR085C	RPL11B
70	chrVI	64921	65421	12.94	13.88	9.45	4.43	4.77e-18	4.42e-17		RPG	YFL034C-A	RPL22B
71	chrXIII	650742	651242	11.05	11.97	7.82	4.16	4.95e-18	4.53e-17		RPG	YMR194W	RPL36A
72	chrVI	221677	222177	12.51	13.44	9.14	4.29	5.14e-18	4.63e-17		Two types	YFR031C-A	RPL2A					RUF23
73	chrXVI	281517	282017	10.81	11.71	7.84	3.88	7e-18	6.14e-17		Two types	YPL143W	RPL33A					snR17b
74	chrXIV	330729	331229	11.53	12.45	8.36	4.1	8.11e-18	6.88e-17		RPG	YNL162W	RPL42A
75	chrXIV	715832	716332	9.77	10.63	7.33	3.31	8.15e-18	6.88e-17		Noncoding							snR49
76	chrXV	866493	866993	11.35	12.27	8.14	4.13	9.32e-18	7.77e-17		RPG	YOR293W	RPS10A
77	chrXII	241574	242074	12.55	13.48	9.08	4.4	1.03e-17	8.48e-17		RPG	YLR048W	RPS0B
78	chrVIII	451027	451527	9.14	9.95	7.1	2.86	1.21e-17	9.85e-17		Non-RPG									YHR174W	ENO2
79	chrV	53474	53974	11.32	12.24	8.13	4.1	1.3e-17	1.05e-16		RPG	YEL054C	RPL12A
80	chrXIII	551307	551807	12.24	13.17	8.8	4.37	1.35e-17	1.07e-16		RPG	YMR142C	RPL13B	YMR143W	RPS16A
81	chrIX	68120	68620	11.62	12.54	8.44	4.1	1.94e-17	1.52e-16		RPG	YIL148W	RPL40A
82	chrIV	229404	229904	10.97	11.88	8.01	3.87	2.94e-17	2.28e-16		RPG	YDL130W	RPP1B
83	chrVIII	505747	506247	11.55	12.47	8.42	4.04	3.01e-17	2.31e-16		RPG	YHR203C	RPS4B
84	chrXVI	378572	379072	10.79	11.7	7.69	4.01	3.27e-17	2.48e-16		RPG	YPL090C	RPS6A
85	chrIV	1402641	1403141	9.7	10.53	7.52	3.01	3.97e-17	2.98e-16		Noncoding							snR13
86	chrIII	10996	11496	9.41	10.3	6.71	3.59	4.07e-17	3.02e-16		Other													YCL068C	YCL068C
87	chrIV	1401179	1401679	11.99	12.91	8.7	4.21	4.88e-17	3.58e-16		RPG	YDR471W	RPL27B
88	chrXII	282410	282910	10.95	11.85	8.03	3.82	5.64e-17	4.09e-16		RPG	YLR075W	RPL10
89	chrVII	276965	277465	11.46	12.37	8.47	3.91	5.94e-17	4.26e-16		RPG	YGL123W	RPS2
90	chrXII	369933	370433	10.19	11.08	7.36	3.72	7.46e-17	5.29e-16		Non-RPG									YLR110C	CCW12
91	chrXV	901292	901792	11.38	12.3	8.18	4.13	8.17e-17	5.74e-16		RPG	YOR312C	RPL20B
92	chrI	71415	71915	9.65	10.47	7.52	2.95	9.35e-17	6.5e-16		Non-RPG									YAL038W	CDC19
93	chrVIII	103829	104329	10.8	11.72	7.61	4.11	1.02e-16	6.99e-16		RPG	YHL001W	RPL14B
94	chrXIV	495140	495640	12.11	13.03	8.83	4.2	1.16e-16	7.92e-16		RPG	YNL069C	RPL16B
95	chrIV	307937	308437	10.96	11.86	8.07	3.79	1.18e-16	7.92e-16		RPG	YDL082W	RPL13A	YDL083C	RPS16B
96	chrIV	578984	579484	9.89	10.76	7.33	3.43	1.42e-16	9.49e-16		RPG	YDR064W	RPS13
97	chrVII	345722	346222	9.88	10.72	7.61	3.11	1.49e-16	9.85e-16		Noncoding							snR10
98	chrV	362098	362598	11.87	12.78	8.71	4.07	1.54e-16	1e-15		RPG	YER102W	RPS8B
99	chrII	592833	593333	10.78	11.7	7.61	4.09	1.81e-16	1.17e-15		RPG	YBR181C	RPS6B
100	chrXIV	88783	89283	9.91	10.77	7.45	3.32	1.9e-16	1.22e-15		Noncoding							snR40
101	chrV	270254	270754	10.45	11.35	7.56	3.79	1.95e-16	1.24e-15		RPG	YER056C-A	RPL34A
102	chrXII	897628	898128	10.77	11.7	7.52	4.18	2.09e-16	1.32e-15		RPG	YLR388W	RPS29A
103	chrIX	122158	122658	9.37	10.2	7.21	3	2.63e-16	1.64e-15		Non-RPG									YIL125W	KGD1
104	chrVIII	148845	149345	10.76	11.67	7.69	3.98	3.62e-16	2.23e-15		RPG	YHR021C	RPS27B
105	chrVII	726359	726859	11.06	11.97	8.07	3.9	3.67e-16	2.25e-15		RPG	YGR118W	RPS23A
106	chrXII	262720	263220	10.49	11.38	7.75	3.63	4.01e-16	2.43e-15		RPG	YLR061W	RPL22A
107	chrVII	534752	535252	10.76	11.65	7.92	3.74	6.14e-16	3.69e-15		RPG	YGR027C	RPS25A
108	chrXVI	794414	794914	10.96	11.86	8.16	3.7	6.33e-16	3.77e-15		RPG	YPR132W	RPS23B
109	chrIII	315661	316161	8.2	9.06	5.78	3.28	6.53e-16	3.85e-15		Other													YCR108C	YCR108C
110	chrX	157350	157850	11.61	12.51	8.68	3.83	6.63e-16	3.88e-15		RPG	YJL136C	RPS21B
111	chrXII	522054	522554	11.27	12.17	8.36	3.81	7.08e-16	4.11e-15		RPG	YLR185W	RPL37A
112	chrII	605678	606178	11.83	12.75	8.73	4.01	7.21e-16	4.14e-15		RPG	YBR191W	RPL21A
113	chrXV	79704	80204	10.88	11.78	7.95	3.83	7.98e-16	4.55e-15		RPG	YOL127W	RPL25
114	chrIV	1524553	1525053	9.07	9.93	6.73	3.19	8.65e-16	4.89e-15		Other													YDR543C	YDR543C
115	chrXII	839113	839613	9.7	10.52	7.56	2.96	8.89e-16	4.98e-15		Non-RPG									YLR355C	ILV5
116	chrXI	618753	619253	10.93	11.83	8.06	3.77	9.96e-16	5.54e-15		RPG	YKR094C	RPL40B
117	chrV	396132	396632	12.65	13.57	9.49	4.08	1.06e-15	5.83e-15		RPG	YER117W	RPL23B
118	chrII	332282	332782	12.52	13.44	9.4	4.04	1.09e-15	5.92e-15		RPG	YBR048W	RPS11B
119	chrII	167815	168315	11.17	12.07	8.32	3.75	1.1e-15	5.92e-15		RPG	YBL027W	RPL19B
120	chrVII	883640	884140	10.1	10.93	7.92	3.01	1.12e-15	5.95e-15		Non-RPG									YGR192C	TDH3
121	chrXII	673791	674291	8.72	9.57	6.44	3.12	1.12e-15	5.95e-15		Non-RPG									YLR264C-A	YLR264C-A
122	chrXI	158167	158667	10	10.87	7.46	3.41	1.14e-15	6.01e-15		RPG	YKL156W	RPS27A
123	chrXIII	223959	224459	11.27	12.16	8.39	3.78	1.48e-15	7.69e-15		RPG	YML026C	RPS18B
124	chrIX	257291	257791	10.93	11.84	7.89	3.95	1.58e-15	8.17e-15		RPG	YIL052C	RPL34B
125	chrXII	233916	234416	10.39	11.25	7.98	3.27	1.94e-15	9.96e-15		Non-RPG									YLR044C	PDC1
126	chrXII	1028173	1028673	10.59	11.49	7.77	3.72	2.47e-15	1.26e-14		RPG	YLR448W	RPL6B
127	chrXIV	302175	302675	10.52	11.41	7.82	3.59	3.13e-15	1.58e-14		RPG	YNL178W	RPS3
128	chrXI	108677	109177	11.54	12.45	8.5	3.94	3.2e-15	1.6e-14		RPG	YKL180W	RPL17A
129	chrVIII	36007	36507	10.1	10.97	7.53	3.44	4.73e-15	2.35e-14		RPG	YHL033C	RPL8A
130	chrX	139879	140379	9.82	10.64	7.78	2.86	5.54e-15	2.74e-14		Noncoding							snR190	snR128
131	chrIV	1450821	1451321	10.1	10.96	7.62	3.34	6.53e-15	3.2e-14		RPG	YDR500C	RPL37B
132	chrXI	514682	515182	9.92	10.74	7.77	2.97	6.78e-15	3.3e-14		Non-RPG									YKR039W	GAP1
133	chrXVI	302584	303084	9.53	10.39	7.12	3.26	7.36e-15	3.56e-14		RPG	YPL131W	RPL5
134	chrII	415433	415933	11.34	12.23	8.48	3.76	9.65e-15	4.63e-14		RPG	YBR084C-A	RPL19A
135	chrIV	1355607	1356107	10.23	11.12	7.58	3.54	1.14e-14	5.45e-14		RPG	YDR447C	RPS17B
136	chrXIII	267892	268392	9.95	10.83	7.35	3.47	1.28e-14	6.04e-14		Other													YML001W	YPT7
137	chrXII	1064178	1064678	8.81	9.61	6.82	2.79	1.55e-14	7.29e-14		Non-RPG									YLR461W	PAU4
138	chrXVI	555865	556365	8.57	9.38	6.54	2.84	1.61e-14	7.53e-14		Non-RPG									YPR001W	CIT3
139	chrXIII	91719	92219	11.28	12.14	8.8	3.34	1.79e-14	8.27e-14		Noncoding							ZOD1
140	chrV	68856	69356	9.29	10.09	7.36	2.73	2.04e-14	9.4e-14		Non-RPG									YEL046C	GLY1
141	chrXII	1002085	1002585	8.99	9.77	7.17	2.59	2.19e-14	1e-13		Non-RPG									YLR432W	IMD3
142	chrVII	939450	939950	9.56	10.34	7.75	2.6	3.29e-14	1.49e-13		Noncoding							snR7.L	snR7.S
143	chrIV	914548	915048	9.22	9.99	7.47	2.52	3.95e-14	1.78e-13		Non-RPG									YDR224C	HTB1	YDR225W	HTA1
144	chrXV	1003879	1004379	8.68	9.45	6.91	2.54	4.39e-14	1.97e-13		Other													YOR354C	MSC6
145	chrV	151902	152402	8.91	9.71	6.94	2.77	6.1e-14	2.71e-13		Other													YEL001C	IRC22
146	chrIV	449584	450084	10.45	11.32	7.93	3.39	6.52e-14	2.88e-13		Other													YDL001W	RMD1
147	chrVIII	381257	381757	8.79	9.57	6.97	2.6	7.66e-14	3.36e-13		Noncoding							snR32
148	chrIV	217074	217574	10.19	11.06	7.57	3.49	7.75e-14	3.38e-13		RPG	YDL136W	RPL35B
149	chrIV	1300871	1301371	10.7	11.58	8.06	3.52	7.86e-14	3.41e-13		RPG	YDR418W	RPL12B
150	chrVII	365980	366480	9.92	10.79	7.4	3.39	9.98e-14	4.27e-13		Two types	YGL076C	RPL7A					snR39B
151	chrIV	1236171	1236671	8.95	9.75	7.01	2.73	1.14e-13	4.85e-13		Non-RPG									YDR381W	YRA1
152	chrIV	1135509	1136009	10.32	11.2	7.65	3.55	1.7e-13	7.19e-13		Non-RPG									YDR334W	SWR1	YDR333C	YDR333C
153	chrIV	1489636	1490136	9.45	10.22	7.71	2.5	1.87e-13	7.8e-13		Non-RPG									YDR524C-B	YDR524C-B	YDR524C-A	YDR524C-A
154	chrX	228267	228767	10	10.84	7.76	3.08	2.8e-13	1.16e-12		Noncoding							snR37
155	chrIV	1447181	1447681	9.21	9.99	7.39	2.61	3.47e-13	1.42e-12		Non-RPG									YDR499W	LCD1	YDR498C	SEC20
156	chrXI	38372	38872	9.46	10.23	7.72	2.51	4.28e-13	1.73e-12		Noncoding							snR64
157	chrXVI	172691	173191	9.73	10.54	7.7	2.84	4.29e-13	1.73e-12		RPG	YPL198W	RPL7B
158	chrXII	202539	203039	9.97	10.82	7.67	3.14	7.5e-13	3.02e-12		RPG	YLR029C	RPL15A
159	chrVII	857229	857729	10.06	10.87	8.03	2.84	8.46e-13	3.38e-12		tRNA					tL(CAA)G3
160	chrXVI	406138	406638	10.71	11.57	8.28	3.29	2.15e-12	8.54e-12		RPG	YPL079W	RPL21B
161	chrIII	78214	78714	9.62	10.46	7.44	3.02	3.03e-12	1.19e-11		Non-RPG									YCL025C	AGP1
162	chrV	431108	431608	12.77	13.64	10.2	3.44	3.69e-12	1.44e-11		Noncoding							snR52
163	chrIV	132633	133133	10.64	11.49	8.29	3.2	5.83e-12	2.26e-11		Non-RPG									YDL182W	LYS20
164	chrXV	438400	438900	10.72	11.54	8.6	2.94	5.86e-12	2.26e-11		tRNA					tK(UUU)O
165	chrXV	87176	87676	8.68	9.43	7	2.43	6.15e-12	2.36e-11		Non-RPG									YOL123W	HRP1
166	chrXII	151035	151535	9.43	10.2	7.67	2.53	8.47e-12	3.2e-11		Other													YLR001C	YLR001C
167	chrV	287328	287828	9.73	10.55	7.65	2.9	8.49e-12	3.2e-11		Non-RPG									YER065C	ICL1
168	chrXIV	174374	174874	9.42	10.16	7.85	2.31	9.41e-12	3.53e-11		Non-RPG									YNL251C	NRD1
169	chrII	392653	393153	8.95	9.67	7.41	2.26	1.18e-11	4.41e-11		Non-RPG									YBR078W	ECM33
170	chrV	408903	409403	9.29	10.06	7.49	2.57	1.24e-11	4.59e-11		Non-RPG									YER124C	DSE1
171	chrXIII	625937	626437	8.9	9.64	7.32	2.32	1.25e-11	4.59e-11		Noncoding							snR83
172	chrXII	898907	899407	9.35	10.06	7.89	2.18	1.78e-11	6.53e-11		Noncoding							snR34
173	chrII	87746	88246	9.1	9.82	7.59	2.23	2.17e-11	7.9e-11		Noncoding							snR56
174	chrXII	198485	198985	9.77	10.53	8.06	2.47	2.7e-11	9.78e-11		Noncoding							snR30
175	chrXII	84382	84882	9.22	9.97	7.58	2.39	3.16e-11	1.14e-10		Non-RPG									YLL028W	TPO1
176	chrVII	919846	920346	10.37	11.21	8.05	3.16	3.21e-11	1.15e-10		RPG	YGR214W	RPS0A
177	chrII	255482	255982	8.9	9.66	7.19	2.47	4.12e-11	1.47e-10		Non-RPG									YBR009C	HHF1	YBR010W	HHT1
178	chrV	176847	177347	12.14	12.97	9.89	3.08	4.57e-11	1.62e-10		tRNA					tE(UUC)E1
179	chrXII	656756	657256	10.46	11.27	8.45	2.82	4.58e-11	1.62e-10		tRNA					tA(AGC)L
180	chrXV	407938	408438	9.22	9.92	7.79	2.13	7.68e-11	2.7e-10		Noncoding							snR9
181	chrX	663461	663961	8.91	9.61	7.52	2.09	9.53e-11	3.33e-10		Noncoding							snR3
182	chrXV	287929	288429	10.99	11.79	9	2.79	9.63e-11	3.35e-10		tRNA					tY(GUA)O
183	chrII	681617	682117	8.58	9.3	7.1	2.2	1.33e-10	4.59e-10		Noncoding							LSR1
184	chrXIV	628642	629142	9.31	10.1	7.44	2.66	1.39e-10	4.78e-10		Other													YNL001W	DOM34
185	chrIV	702694	703194	9.13	9.85	7.62	2.23	2.05e-10	7.01e-10		Non-RPG									YDR125C	ECM18	YDR126W	SWF1
186	chrIV	541582	542082	9.5	10.26	7.74	2.53	2.72e-10	9.24e-10		Noncoding							snR47
187	chrX	154494	154994	8.89	9.66	7.17	2.49	2.73e-10	9.24e-10		Non-RPG									YJL138C	TIF2
188	chrXIV	559117	559617	8.54	9.24	7.13	2.11	3.03e-10	1.02e-09		Non-RPG									YNL037C	IDH1	YNL036W	NCE103
189	chrII	473899	474399	9.19	9.95	7.49	2.46	3.29e-10	1.1e-09		Non-RPG									YBR115C	LYS2
190	chrXVI	404451	404951	8.63	9.36	7.08	2.28	3.71e-10	1.24e-09		RPG	YPL081W	RPS9A
191	chrII	613837	614337	8.5	9.21	7.03	2.18	3.93e-10	1.3e-09		Non-RPG									YBR196C	PGI1
192	chrII	63122	63622	8.75	9.47	7.23	2.24	5.7e-10	1.88e-09		Non-RPG									YBL085W	BOI1
193	chrVIII	134081	134581	10.99	11.78	9.11	2.67	5.95e-10	1.95e-09		tRNA					tQ(UUG)H
194	chrXV	160428	160928	8.96	9.63	7.7	1.93	8.8e-10	2.88e-09		Non-RPG									YOL086C	ADH1
195	chrXVI	810422	810922	10.83	11.6	9.06	2.54	1.41e-09	4.58e-09		tRNA					tN(GUU)P
196	chrXII	784106	784606	10.93	11.72	9.07	2.65	1.78e-09	5.78e-09		tRNA					tX(XXX)L
197	chrXI	630313	630813	8.78	9.47	7.41	2.06	2.25e-09	7.24e-09		Non-RPG									YKR097W	PCK1
198	chrIV	392393	392893	8.65	9.33	7.35	1.98	2.33e-09	7.46e-09		Non-RPG									YDL035C	GPR1
199	chrXI	258930	259430	8.8	9.54	7.19	2.35	2.35e-09	7.5e-09		Non-RPG									YKL096W-A	CWP2	YKL096C-B	YKL096C-B
200	chrIV	234147	234647	9.39	10.12	7.82	2.3	2.58e-09	8.2e-09		Non-RPG									YDL127W	PCL2
201	chrII	375515	376015	8.86	9.53	7.56	1.97	2.74e-09	8.65e-09		Non-RPG									YBR068C	BAP2
202	chrXV	797150	797650	9.11	9.85	7.49	2.36	3.28e-09	1.03e-08		Non-RPG									YOR247W	SRL1	YOR246C	ENV9
203	chrXIII	159063	159563	8.92	9.65	7.38	2.27	3.93e-09	1.23e-08		Non-RPG									YML058W	SML1
204	chrXIV	575860	576360	8.92	9.65	7.38	2.26	4.01e-09	1.25e-08		Non-RPG									YNL031C	HHT2	YNL030W	HHF2
205	chrII	408489	408989	8.81	9.53	7.33	2.19	4.13e-09	1.28e-08		Non-RPG									YBR083W	TEC1
206	chrVII	205278	205778	10.22	10.97	8.55	2.42	5.44e-09	1.68e-08		tRNA					tL(CAA)G1
207	chrIII	178221	178721	9.83	10.57	8.23	2.34	7.14e-09	2.19e-08		Two types	YCR031C	RPS14A					snR189
208	chrXVI	699906	700406	9.37	10.08	7.91	2.16	7.97e-09	2.44e-08		Non-RPG									YPR080W	TEF1
209	chrVI	90565	91065	8.69	9.35	7.45	1.9	8.17e-09	2.49e-08		Non-RPG									YFL024C	EPL1	YFL023W	BUD27
210	chrIV	507522	508022	8.59	9.32	7.02	2.3	8.29e-09	2.51e-08		Non-RPG									YDR033W	MRH1
211	chrI	151372	151872	8.66	9.37	7.2	2.17	8.63e-09	2.6e-08		Non-RPG									YAL001C	TFC3	YAR002W	NUP60
212	chrV	569347	569847	8.38	9.09	6.91	2.19	9.57e-09	2.88e-08		Other													YER188C-A	YER188C-A
213	chrXV	980429	980929	10.72	11.47	9.03	2.45	1.35e-08	4.04e-08		tRNA					tP(UGG)O3
214	chrV	61698	62198	10.45	11.19	8.86	2.33	1.55e-08	4.6e-08		Two types					tG(GCC)E		snR53	snR67
215	chrXII	11626	12126	9	9.88	6.34	3.54	1.64e-08	4.87e-08		Non-RPG									YLL065W	YLL065W
216	chrIX	420648	421148	9.47	10.17	8.05	2.11	2e-08	5.9e-08		Non-RPG									YIR034C	LYS1
217	chrVIII	410808	411308	8.85	9.48	7.71	1.77	2.05e-08	6.02e-08		Noncoding							snR71
218	chrVII	609122	609622	8.95	9.65	7.58	2.06	2.11e-08	6.17e-08		Noncoding							snR48
219	chrIV	490874	491374	10.76	11.69	7.37	4.32	2.41e-08	7.01e-08		RPG	YDR025W	RPS11A
220	chrX	120121	120621	9.18	9.85	7.92	1.93	3.28e-08	9.5e-08		Non-RPG									YJL159W	HSP150
221	chrXII	5510	6010	8.98	9.68	7.56	2.12	3.76e-08	1.09e-07		Other													YLL066W-B	YLL066W-B
222	chrIV	556127	556627	9.05	9.69	7.87	1.82	3.99e-08	1.15e-07		Non-RPG									YDR050C	TPI1
223	chrX	620310	620810	8.5	9.14	7.32	1.81	4.3e-08	1.23e-07		Non-RPG									YJR103W	URA8
224	chrX	172831	173331	8.89	9.58	7.53	2.04	7.14e-08	2.04e-07		Non-RPG									YJL130C	URA2
225	chrIII	227680	228180	11.29	12.05	9.61	2.43	7.24e-08	2.06e-07		tRNA					tS(CGA)C
226	chrXII	605202	605702	10.55	11.29	8.96	2.33	8.13e-08	2.29e-07		tRNA					tI(UAU)L
227	chrXI	559145	559645	8.72	9.42	7.29	2.14	8.49e-08	2.38e-07		Noncoding							snR42
228	chrXIV	662277	662777	8.01	8.7	6.65	2.05	9.02e-08	2.52e-07		Non-RPG									YNR017W	TIM23
229	chrV	130904	131404	10.45	11.2	8.81	2.39	9.35e-08	2.6e-07		tRNA					tQ(UUG)E2
230	chrXV	60833	61333	8.67	9.29	7.54	1.76	1.18e-07	3.26e-07		Non-RPG									YOL139C	CDC33
231	chrIII	163056	163556	8.92	9.55	7.76	1.79	1.69e-07	4.63e-07		Non-RPG									YCR024C-A	PMP1
232	chrXIII	296831	297331	9.75	10.47	8.27	2.19	1.7e-07	4.63e-07		Noncoding							snR78	Cluster of 7
233	chrXIV	230464	230964	8.7	9.31	7.63	1.69	3.13e-07	8.53e-07		Noncoding							snR19
234	chrXIII	540799	541299	8.33	8.95	7.2	1.75	4.48e-07	1.21e-06		Non-RPG									YMR136W	GAT2
235	chrX	683716	684216	8.4	9.03	7.26	1.77	4.85e-07	1.31e-06		Non-RPG									YJR137C	MET5	YJR138W	IML1
236	chrXI	327318	327818	8.88	9.49	7.78	1.71	5.2e-07	1.4e-06		Non-RPG									YKL060C	FBA1
237	chrVII	371083	371583	8.8	9.41	7.71	1.7	5.44e-07	1.46e-06		Non-RPG									YGL072C	YGL072C
238	chrXIV	352100	352600	8.89	9.5	7.83	1.67	5.5e-07	1.47e-06		Non-RPG									YNL145W	MFA2
239	chrXIII	195931	196431	11.25	11.99	9.63	2.36	5.73e-07	1.52e-06		tRNA					tP(UGG)M
240	chrXII	628114	628614	11.54	12.3	9.86	2.43	5.89e-07	1.56e-06		tRNA					tL(CAA)L
241	chrXVI	769055	769555	11.28	12	9.76	2.24	5.98e-07	1.58e-06		tRNA					tK(UUU)P
242	chrXV	904417	904917	7.81	8.52	6.38	2.14	7.19e-07	1.89e-06		Non-RPG									YOR315W	SFG1
243	chrX	349152	349652	8.88	9.46	7.87	1.59	7.35e-07	1.92e-06		Noncoding							snR60
244	chrVI	137304	137804	10.76	11.46	9.35	2.11	8.2e-07	2.14e-06		tRNA					tN(GUU)F
245	chrIV	884089	884589	10.54	11.26	9.02	2.25	8.23e-07	2.14e-06		tRNA					tI(UAU)D
246	chrV	86376	86876	11.77	12.5	10.17	2.34	8.68e-07	2.24e-06		tRNA					tS(AGA)E
247	chrXI	364354	364854	8.72	9.32	7.68	1.64	9.2e-07	2.37e-06		Noncoding							snR69
248	chrXII	366006	366506	11.52	12.25	9.96	2.29	9.48e-07	2.43e-06		Noncoding							snR6
249	chrXVI	694967	695467	8.89	9.48	7.86	1.62	1.03e-06	2.64e-06		Non-RPG									YPR074C	TKL1
250	chrVIII	553919	554419	10.47	11.39	7.32	4.07	1.1e-06	2.81e-06		Non-RPG									YHR216W	IMD2
251	chrXIV	585288	585788	8.96	9.56	7.9	1.66	1.73e-06	4.37e-06		Noncoding							NME1	snR66
252	chrXII	348356	348856	7.92	8.56	6.72	1.84	1.73e-06	4.37e-06		Noncoding							snR79
253	chrXV	444418	444918	8.49	9.11	7.36	1.75	1.84e-06	4.64e-06		RPG	YOR063W	RPL3
254	chrIII	137415	137915	9.03	9.63	7.98	1.65	2.17e-06	5.44e-06		Non-RPG									YCR012W	PGK1
255	chrIV	356689	357189	9.14	9.95	7.07	2.88	2.22e-06	5.52e-06		Non-RPG									YDL055C	PSA1
256	chrXIV	104572	105072	10.4	11.06	9.17	1.89	2.25e-06	5.58e-06		tRNA					tT(AGU)N1
257	chrIII	30458	30958	9.78	10.65	7.15	3.5	2.44e-06	6.03e-06		Non-RPG									YCL054W	SPB1
258	chrVII	738871	739371	11.04	11.74	9.62	2.12	3.09e-06	7.59e-06		tRNA					tI(AAU)G
259	chrXIII	500611	501111	8.63	9.21	7.63	1.57	3.65e-06	8.95e-06		RPG	YMR116C	ASC1
260	chrXIV	546832	547332	11.13	11.83	9.68	2.15	3.74e-06	9.13e-06		tRNA					tP(UGG)N1
261	chrII	531991	532491	8.54	9.1	7.6	1.51	3.78e-06	9.19e-06		Non-RPG									YBR143C	SUP45
262	chrVII	442859	443359	8.6	9.19	7.58	1.6	4.12e-06	9.99e-06		Non-RPG									YGL028C	SCW11
263	chrXII	737613	738113	8.22	8.89	6.93	1.96	4.69e-06	1.13e-05		Non-RPG									YLR304C	ACO1
264	chrVIII	273483	273983	8.25	8.83	7.27	1.57	4.74e-06	1.14e-05		Other													YHR084W	STE12
265	chrXI	164189	164689	8.87	9.45	7.9	1.55	5.21e-06	1.25e-05		Non-RPG									YKL152C	GPM1
266	chrXI	24771	25271	8.07	8.68	7.02	1.65	5.35e-06	1.28e-05		Non-RPG									YKL216W	URA1
267	chrXI	385099	385599	8.78	9.4	7.64	1.76	5.68e-06	1.35e-05		Non-RPG									YKL028W	TFA1	YKL029C	MAE1
268	chrXVI	74593	75093	7.98	8.63	6.79	1.84	5.73e-06	1.36e-05		Non-RPG									YPL250C	ATG41
269	chrII	642840	643340	11.17	11.84	9.85	1.99	6.64e-06	1.57e-05		tRNA					tC(GCA)B
270	chrIV	1242935	1243435	8.34	8.92	7.36	1.56	8.82e-06	2.08e-05		Non-RPG									YDR385W	EFT2
271	chrXII	86802	87302	8.16	8.74	7.15	1.59	1.04e-05	2.44e-05		Non-RPG									YLL027W	ISA1
272	chrXI	162305	162805	10.48	11.13	9.26	1.86	1.17e-05	2.73e-05		tRNA					tR(UCU)K
273	chrXV	854004	854504	11.2	11.87	9.92	1.95	1.23e-05	2.86e-05		tRNA					tA(UGC)O
274	chrXII	1041393	1041893	8.1	8.68	7.12	1.56	1.4e-05	3.25e-05		Non-RPG									YLR452C	SST2
275	chrI	138900	139400	10.71	11.37	9.46	1.91	1.65e-05	3.81e-05		tRNA					tP(UGG)A
276	chrIV	1150689	1151189	11.57	12.23	10.31	1.92	1.69e-05	3.87e-05		tRNA					tX(XXX)D
277	chrIV	721347	721847	8.34	8.9	7.43	1.47	1.69e-05	3.87e-05		Non-RPG									YDR133C	YDR133C
278	chrXIII	67787	68287	8.43	8.97	7.56	1.41	1.8e-05	4.11e-05		Noncoding							snR85
279	chrVII	730904	731404	10.77	11.42	9.57	1.85	1.86e-05	4.22e-05		tRNA					tN(GUU)G
280	chrIII	90572	91072	11.79	12.47	10.47	2	1.86e-05	4.22e-05		tRNA					tL(CAA)C
281	chrV	167328	167828	8.06	8.65	7.06	1.59	2.12e-05	4.79e-05		Noncoding							snR14
282	chrVIII	422644	423144	8.22	8.82	7.17	1.64	2.32e-05	5.23e-05		Non-RPG									YHR162W	MPC2
283	chrI	180893	181393	10.87	11.5	9.72	1.79	2.48e-05	5.57e-05		tRNA					tL(CAA)A
284	chrVII	828550	829050	10.37	11.04	9.11	1.93	2.59e-05	5.8e-05		tRNA					tR(UCU)G2
285	chrVIII	5267	5767	8.14	8.79	6.94	1.84	2.95e-05	6.56e-05		Other													YHL048C-A	YHL048C-A
286	chrVII	122012	122512	10.57	11.22	9.36	1.86	2.96e-05	6.56e-05		tRNA					tK(CUU)G1
287	chrIII	14449	14949	9.76	10.59	7.56	3.04	3.24e-05	7.15e-05		Other													YCL066W	HMLALPHA1
288	chrXIII	168539	169039	10.96	11.59	9.81	1.78	3.37e-05	7.43e-05		tRNA					tY(GUA)M1
289	chrXI	83945	84445	10.68	11.3	9.55	1.75	3.54e-05	7.76e-05		tRNA					tL(UAA)K
290	chrII	197450	197950	12.45	13.13	11.15	1.98	5.06e-05	0.000111		tRNA					tI(AAU)B	tG(GCC)B
291	chrVII	1003960	1004460	10.64	11.26	9.54	1.72	5.22e-05	0.000113		tRNA					tT(UGU)G2
292	chrXIV	442754	443254	10.59	11.2	9.49	1.71	5.51e-05	0.000119		tRNA					tL(CAA)N
293	chrXIV	281790	282290	7.8	8.41	6.73	1.68	6.31e-05	0.000136		Non-RPG									YNL190W	YNL190W
294	chrVII	959604	960104	8.19	8.74	7.28	1.46	6.68e-05	0.000144		Non-RPG									YGR234W	YHB1
295	chrXVI	641803	642303	8.24	8.77	7.39	1.38	7.26e-05	0.000156		Non-RPG									YPR035W	GLN1
296	chrVI	82245	82745	8.58	9.17	7.58	1.58	7.86e-05	0.000168		Non-RPG									YFL026W	STE2
297	chrXII	214714	215214	11.52	12.12	10.47	1.65	9.41e-05	0.0002		tRNA					tA(UGC)L
298	chrXV	842105	842605	8.82	9.34	8	1.34	9.68e-05	0.000206		Noncoding							snR31	snR5
299	chrIII	16804	17304	9.55	10.34	7.65	2.69	0.000105	0.000221		Non-RPG									YCL063W	VAC17	YCL064C	CHA1
300	chrXIII	420406	420906	10.54	11.14	9.49	1.65	0.000105	0.000221		tRNA					tV(AAC)M2
301	chrXII	975794	976294	10.61	11.21	9.57	1.63	0.000107	0.000226		tRNA					tN(GUU)L
302	chrVII	115246	115746	10.62	11.22	9.57	1.65	0.000116	0.000242		tRNA					tK(UUU)G1
303	chrVII	1000562	1001062	8.24	8.77	7.4	1.37	0.000117	0.000244		Non-RPG									YGR254W	ENO1
304	chrXV	117780	118280	7.71	8.33	6.62	1.7	0.000117	0.000244		Non-RPG									YOL103W-B	YOL103W-B	YOL104C	NDJ1
305	chrX	415777	416277	10.98	11.58	9.91	1.67	0.000123	0.000256		tRNA					tW(CCA)J
306	chrVI	226507	227007	10.58	11.2	9.5	1.7	0.000145	0.0003		tRNA					tK(CUU)F
307	chrXV	709931	710431	11.44	12.05	10.36	1.69	0.000148	0.000305		tRNA					tM(CAU)O1
308	chrIV	1086949	1087449	10.01	10.62	8.95	1.67	0.00015	0.000308		Non-RPG									YDR312W	SSF2
309	chrXI	163173	163673	8.1	8.64	7.22	1.42	0.000156	0.00032		Non-RPG									YKL153W	YKL153W
310	chrIV	520715	521215	11.22	11.83	10.16	1.67	0.000163	0.000334		tRNA					tQ(UUG)D1
311	chrXV	300843	301343	11.02	11.61	9.97	1.64	0.000167	0.00034		tRNA					tP(UGG)O1
312	chrXVI	56036	56536	11.05	11.65	9.99	1.66	0.00018	0.000366		tRNA					tW(CCA)P
313	chrV	303704	304204	8.5	8.99	7.75	1.24	0.000182	0.000369		Non-RPG									YER073W	ALD5
314	chrV	321907	322407	8.2	8.74	7.33	1.41	0.000194	0.00039		Noncoding							SRG1
315	chrXII	875111	875611	10.9	11.5	9.84	1.66	0.000207	0.000416		tRNA					tK(UUU)L
316	chrIV	524953	525453	8.25	8.76	7.46	1.3	0.000212	0.000425		Non-RPG									YDR037W	KRS1
317	chrXIII	219821	220321	8.84	9.31	8.14	1.17	0.000234	0.000467		Non-RPG									YML028W	TSA1
318	chrIV	1461576	1462076	10.87	11.46	9.84	1.63	0.000239	0.000476		tRNA					tL(CAA)D
319	chrXIV	602062	602562	10.54	11.12	9.55	1.56	0.000254	0.000505		tRNA					tI(AAU)N2
320	chrXII	92280	92780	11.01	11.62	9.94	1.68	0.000257	0.000509		tRNA					tP(UGG)L
321	chrIV	1095122	1095622	10.25	10.81	9.3	1.51	0.000262	0.000517		tRNA					tF(GAA)D
322	chrVI	191357	191857	11.39	11.99	10.33	1.66	0.000267	0.000526		tRNA					tS(GCU)F
323	chrVIII	47895	48395	8.31	8.84	7.49	1.35	0.000273	0.000535		Non-RPG									YHL029C	OCA5	YHL028W	WSC4
324	chrXIII	379171	379671	11.49	12.09	10.43	1.66	0.000296	0.000578		tRNA					tW(CCA)M
325	chrVII	422815	423315	11.11	11.71	10.05	1.66	0.000314	0.000613		tRNA					tL(CAA)G2
326	chrXVI	719180	719680	8.06	8.57	7.29	1.28	0.000322	0.000625		Noncoding							snR41	Cluster of 3
327	chrIV	434080	434580	11.03	11.6	10.06	1.55	0.000422	0.000809		tRNA					tT(AGU)D
328	chrX	390869	391369	10.96	11.54	9.94	1.6	0.000422	0.000809		tRNA					tM(CAU)J1
329	chrV	135250	135750	11.14	11.72	10.14	1.58	0.000441	0.000842		tRNA					tK(CUU)E1
330	chrXV	184905	185405	8.11	8.6	7.38	1.21	0.000482	0.000919		Non-RPG									YOL077W-A	ATP19
331	chrXIV	6619	7119	8.84	9.67	6.69	2.97	0.000496	0.000943		Other													YNL337W	YNL337W
332	chrVII	496573	497073	8.32	9.29	3.56	5.73	0.000504	0.000955		Non-RPG									YGL001C	ERG26
333	chrXIV	23729	24229	8	8.53	7.15	1.38	0.000539	0.00102		Non-RPG									YNL327W	EGT2
334	chrXV	113548	114048	10.95	11.52	9.99	1.53	0.000574	0.00108		tRNA					tT(AGU)O1
335	chrXI	458316	458816	10.77	11.34	9.83	1.51	0.000601	0.00113		tRNA					tL(CAA)K
336	chrVIII	55870	56370	8.27	8.77	7.49	1.28	0.000629	0.00117		Non-RPG									YHL024W	RIM4
337	chrXIV	569682	570182	10.55	11.11	9.62	1.49	0.00065	0.00121		tRNA					tI(AAU)N1
338	chrVII	412130	412630	11.22	11.79	10.26	1.53	0.00076	0.00141		tRNA					tV(AAC)G1
339	chrXIII	675128	675628	8.3	9.01	6.8	2.21	0.00085	0.00157		Non-RPG									YMR206W	YMR206W	YMR205C	PKF2
340	chrIV	1305384	1305884	11.1	11.64	10.22	1.42	0.000858	0.00158		tRNA					tS(AGA)D3
341	chrXII	734551	735051	10.58	11.14	9.65	1.49	0.000869	0.0016		tRNA					tI(AAU)L1
342	chrVI	54583	55083	7.97	8.52	7.07	1.45	0.000911	0.00167		Non-RPG									YFL039C	ACT1
343	chrVI	180793	181293	11.59	12.16	10.63	1.54	0.000997	0.00182		tRNA					tG(GCC)F2
344	chrVIII	115920	116420	11	11.57	10.03	1.54	0.00109	0.00198		tRNA					tT(AGU)H
345	chrXIV	632336	632836	11.85	12.41	10.9	1.51	0.00109	0.00199		tRNA					tN(GUU)N2	tP(AGG)N
346	chrVII	706838	707338	9.21	9.66	8.54	1.11	0.00114	0.00207		tRNA					tC(GCA)G
347	chrXI	302661	303161	11.29	11.83	10.42	1.41	0.00119	0.00214		tRNA					tW(CCA)K
348	chrXV	978053	978553	7.72	8.25	6.85	1.4	0.00119	0.00214		Non-RPG									YOR344C	TYE7
349	chrII	237090	237590	8.08	8.55	7.38	1.17	0.0012	0.00215		Non-RPG									YBL001C	ECM15
350	chrXI	551231	551731	8.41	8.9	7.65	1.25	0.00122	0.00218		RPG	YKR057W	RPS21A
351	chrVIII	121846	122346	8.01	8.54	7.18	1.36	0.00131	0.00233		Non-RPG									YHR007C	ERG11
352	chrXII	796925	797425	11.56	12.09	10.72	1.37	0.00137	0.00244		Two types	YLR333C	RPS25B			tE(UUC)L
353	chrX	204481	204981	10.91	11.45	10.02	1.43	0.00152	0.00271		tRNA					tD(GUC)J1
354	chrIV	946052	946552	10.94	11.48	10.06	1.42	0.00157	0.00279		tRNA					tY(GUA)D
355	chrVII	878562	879062	11.2	11.75	10.31	1.44	0.00158	0.00279		tRNA					tW(CCA)G2
356	chrX	422693	423193	11.02	11.55	10.17	1.38	0.0016	0.00282		tRNA					tM(CAU)J2
357	chrXI	517732	518232	10.95	11.47	10.12	1.36	0.00175	0.00308		tRNA					tA(AGC)K2
358	chrVII	561496	561996	11.64	12.19	10.72	1.47	0.00183	0.0032		tRNA					tS(AGA)G
359	chrXII	404023	404523	8.48	8.92	7.85	1.06	0.00185	0.00325		Non-RPG									YLR130C	ZRT2
360	chrXV	594171	594671	13.04	13.6	12.1	1.5	0.00187	0.00326		Two types					tG(CCC)O		snR33
361	chrVII	287208	287708	11.45	11.99	10.58	1.41	0.00191	0.00333		tRNA					tW(CCA)G1
362	chrXV	976156	976656	12.49	13.05	11.56	1.48	0.00192	0.00333		tRNA					tM(CAU)O2
363	chrXII	1051895	1052395	11.64	12.19	10.74	1.45	0.00199	0.00344		tRNA					tI(AAU)L2
364	chrV	225331	225831	9.17	10.05	6.6	3.45	0.002	0.00346		Non-RPG									YER037W	PHM8	YER036C	ARB1
365	chrIII	123416	123916	11.9	12.47	10.96	1.51	0.00201	0.00346		tRNA					tP(AGG)C
366	chrVII	786888	787388	8.1	8.58	7.4	1.18	0.00205	0.00353		Non-RPG									YGR147C	NAT2
367	chrIV	359324	359824	11.19	11.72	10.35	1.38	0.00224	0.00385		tRNA					tK(UUU)D
368	chrXVI	481827	482327	8.18	8.62	7.56	1.05	0.00225	0.00385		Non-RPG									YPL037C	EGD1
369	chrXII	592365	592865	11.15	11.69	10.28	1.4	0.00226	0.00385		tRNA					tL(UAG)L1
370	chrV	101600	102100	7.97	8.47	7.21	1.26	0.00228	0.00387		Non-RPG									YEL026W	SNU13
371	chrXIII	504616	505116	10.91	11.43	10.08	1.35	0.00242	0.0041		tRNA					tL(CAA)M
372	chrXIII	747713	748213	11.11	11.63	10.31	1.32	0.00265	0.00447		tRNA					tR(UCU)M1
373	chrII	350568	351068	11.08	11.59	10.28	1.32	0.00271	0.00457		tRNA					tQ(UUG)B
374	chrV	435567	436067	10.69	11.21	9.87	1.34	0.00274	0.0046		tRNA					tK(CUU)E2
375	chrXIV	374600	375100	12.88	13.45	11.93	1.52	0.00278	0.00466		tRNA					tF(GAA)N
376	chrII	556021	556521	8.28	8.73	7.62	1.1	0.00291	0.00487		Non-RPG									YBR158W	AMN1
377	chrIV	992573	993073	11.76	12.29	10.91	1.38	0.00299	0.00499		Two types					tG(GCC)D2		snR53
378	chrII	191851	192351	7.94	8.41	7.26	1.14	0.00309	0.00513		Non-RPG									YBL016W	FUS3	YBL017C	PEP1
379	chrXIV	758932	759432	7.59	8.12	6.75	1.36	0.00315	0.00523		Non-RPG									YNR067C	DSE4
380	chrXI	513168	513668	11.66	12.17	10.86	1.3	0.00329	0.00545		tRNA					tD(GUC)K
381	chrVII	328335	328835	11.11	11.62	10.32	1.3	0.00345	0.0057		tRNA					tE(UUC)G1
382	chrV	551104	551604	10.75	11.25	9.97	1.28	0.00347	0.00572		tRNA					tI(AAU)E2
383	chrXI	379515	380015	10.14	10.61	9.43	1.18	0.00364	0.00598		tRNA					tV(AAC)K2
384	chrXV	759323	759823	8.45	8.87	7.86	1.01	0.00367	0.00601		Noncoding							snR35
385	chrIX	96587	97087	8.38	8.79	7.81	0.97	0.00381	0.00623		Noncoding							snR68
386	chrVII	531363	531863	10.98	11.5	10.18	1.32	0.00401	0.00654		tRNA					tD(GUC)G1
387	chrIII	82297	82797	12.41	12.92	11.6	1.31	0.00406	0.00661		tRNA					tE(UUC)C
388	chrXII	710148	710648	8.17	8.6	7.57	1.02	0.0044	0.00713		Non-RPG									YLR286C	CTS1
389	chrVIII	555799	556299	7.66	8.11	6.98	1.13	0.00566	0.00917		Other													YHR217C	YHR217C
390	chrV	469205	469705	10.92	11.39	10.21	1.17	0.00569	0.0092		tRNA					tV(AAC)E2
391	chrVII	482721	483221	8.04	8.99	4.06	4.94	0.00573	0.00924		Non-RPG									YGL008C	PMA1
392	chrVII	472358	472858	8.64	9.02	8.12	0.9	0.00581	0.00934		Non-RPG									YGL012W	ERG4	YGL013C	PDR1
393	chrV	311843	312343	10.91	11.38	10.21	1.18	0.00584	0.00937		tRNA					tA(UGC)E
394	chrIV	667832	668332	11.17	11.65	10.42	1.23	0.00617	0.00986		tRNA					tI(AAU)D
395	chrXV	167812	168312	8.31	8.73	7.71	1.02	0.00624	0.00995		Non-RPG									YOL082W	ATG19
396	chrXII	1071390	1071890	7.1	7.66	6.15	1.51	0.00662	0.0105		Other													YLR466C-B	YLR466C-B
397	chrXV	274411	274911	11.37	11.85	10.64	1.21	0.00688	0.0109		tRNA					tS(GCU)O
398	chrXVI	689315	689815	11.15	11.64	10.41	1.23	0.00746	0.0118		tRNA					tS(UGA)P
399	chrIX	174783	175283	10.81	11.27	10.13	1.14	0.00754	0.0119		tRNA					tT(AGU)I1
400	chrXVI	560044	560544	11.6	12.1	10.84	1.27	0.0076	0.012		tRNA					tF(GAA)P1
401	chrIV	83290	83790	11.17	11.65	10.44	1.21	0.00775	0.0122		tRNA					tG(GCC)D1
402	chrXIII	258984	259484	11.18	11.65	10.48	1.17	0.00827	0.013		tRNA					tS(AGA)M
403	chrVII	405220	405720	11.13	11.6	10.42	1.18	0.00829	0.013		tRNA					tR(UCU)G1
404	chrVII	876149	876649	11.2	11.66	10.5	1.17	0.0084	0.0131		tRNA					tK(CUU)G3
405	chrIV	1454298	1454798	7.65	8.13	6.94	1.19	0.00852	0.0133		Non-RPG									YDR502C	SAM2
406	chrXII	818486	818986	12.79	13.3	12.01	1.29	0.00866	0.0135		Two types	YLR344W	RPL26A			tR(CCG)L
407	chrIV	1239141	1239641	8.06	8.45	7.53	0.92	0.00881	0.0137		RPG	YDR382W	RPP2b
408	chrVIII	384967	385467	7.76	8.18	7.15	1.03	0.0092	0.0142		Non-RPG									YHR143W	DSE2
409	chrIV	519477	519977	11.11	11.57	10.42	1.15	0.00921	0.0142		tRNA					tL(UAA)D
410	chrVII	823248	823748	10.82	11.27	10.17	1.1	0.00965	0.0148		tRNA					tV(AAC)G2
411	chrI	141908	142408	8.35	8.98	7.18	1.8	0.0102	0.0156		Noncoding							snR18
412	chrXIV	567858	568358	11.3	11.76	10.61	1.15	0.0104	0.0158		tRNA					tP(UGG)N2
413	chrVIII	237685	238185	10.72	11.17	10.05	1.12	0.0105	0.016		tRNA					tF(GAA)H1
414	chrXII	855534	856034	8.12	8.53	7.55	0.98	0.0107	0.0163		RPG	YLR367W	RPS22B
415	chrIV	116018	116518	8.23	8.64	7.67	0.96	0.011	0.0167		Non-RPG									YDL192W	ARF1
416	chrV	354680	355180	11.37	11.84	10.67	1.17	0.011	0.0167		tRNA					tE(UUC)E2
417	chrXIV	560533	561033	11.35	11.81	10.68	1.13	0.0114	0.0173		tRNA					tT(AGU)N2
418	chrXVI	819287	819787	10.85	11.29	10.22	1.07	0.0129	0.0195		tRNA					tI(AAU)P1
419	chrX	531582	532082	11.2	11.64	10.56	1.08	0.0134	0.0201		tRNA					tG(GCC)J2
420	chrXIII	667130	667630	8.69	9.05	8.21	0.84	0.0134	0.0201		Noncoding							RNA170
421	chrVI	210458	210958	10.92	11.37	10.25	1.12	0.0134	0.0201		tRNA					tY(GUA)F2
422	chrVIII	85034	85534	9.56	9.94	9.05	0.89	0.0143	0.0213		tRNA					tV(AAC)H
423	chrII	266129	266629	10.77	11.21	10.14	1.07	0.0145	0.0216		tRNA					tT(AGU)B
424	chrXIV	169548	170048	7.93	8.35	7.34	1.02	0.0167	0.0247		Non-RPG									YNL253W	TEX1
425	chrXV	464197	464697	11.4	11.83	10.78	1.05	0.0169	0.025		tRNA					tP(UGG)O2
426	chrX	538304	538804	11.19	11.63	10.58	1.05	0.0191	0.0282		tRNA					tR(CCU)J
427	chrV	77720	78220	8.24	8.65	7.66	0.99	0.0193	0.0285		Non-RPG									YEL040W	UTR2
428	chrXIII	372269	372769	11.36	11.79	10.76	1.03	0.0196	0.0288		tRNA					tV(AAC)M1
429	chrXII	731842	732342	11.14	11.57	10.52	1.05	0.0206	0.0302		tRNA					tL(UAG)L2
430	chrXII	374089	374589	11.14	11.57	10.53	1.04	0.0207	0.0302		tRNA					tR(ACG)L
431	chrVII	700810	701310	11.48	11.91	10.87	1.04	0.0224	0.0327		tRNA					tK(UUU)G2	tL(GAG)G
432	chrIV	1201499	1201999	11.56	11.99	10.95	1.04	0.023	0.0335		tRNA					tK(CUU)D1
433	chrXI	578715	579215	11.2	11.63	10.59	1.04	0.0239	0.0347		tRNA					tK(UUU)K
434	chrII	170015	170515	7.84	8.2	7.36	0.84	0.0262	0.0379		Non-RPG									YBL026W	LSM2
435	chrVII	736183	736683	9.46	9.8	9.03	0.76	0.0266	0.0385		tRNA					tR(UCU)G3
436	chrII	226825	227325	11.62	12.03	11.05	0.98	0.0268	0.0386		tRNA					tS(AGA)B
437	chrXI	46553	47053	10.93	11.33	10.37	0.95	0.0278	0.0401		tRNA					tT(CGU)K
438	chrX	53983	54483	7.94	8.28	7.49	0.8	0.0285	0.041		Non-RPG									YJL201W	ECM25
439	chrVIII	466727	467227	13.2	13.63	12.58	1.05	0.0303	0.0435		tRNA					tT(UGU)H
440	chrVIII	358312	358812	10.95	11.35	10.39	0.96	0.0307	0.0439		tRNA					tF(GAA)H2
441	chrX	617661	618161	11.27	11.67	10.72	0.95	0.0322	0.046		tRNA					tL(UAG)J
442	chrXIV	507074	507574	7.82	8.48	6.56	1.92	0.0326	0.0465		Non-RPG									YNL064C	YDJ1
443	chrII	9316	9816	12.06	12.47	11.48	1	0.0341	0.0485		tRNA					tL(UAA)B1
444	chrII	405607	406107	11.56	11.98	10.97	1.01	0.0345	0.0489		tRNA					tR(UCU)B	tD(GUC)B
445	chrV	434375	434875	12.24	12.65	11.65	1	0.0347	0.0491		tRNA					tH(GUG)E2
446	chrIV	802560	803060	11.4	11.8	10.86	0.94	0.0351	0.0497		tRNA					tQ(UUG)D3
447	chrXI	439815	440315	8.15	9.07	4.94	4.14	0.0358	0.0504		Non-RPG									YKL001C	MET14
448	chrXI	245452	245952	7.83	8.18	7.37	0.82	0.0358	0.0504		Non-RPG									YKL104C	GFA1
449	chrXIV	518911	519411	9.61	9.18	9.94	-0.77	0.0367	0.0515		tRNA					tD(GUC)N
450	chrXI	307960	308460	11.06	11.47	10.5	0.97	0.0378	0.053		tRNA					tV(AAC)K1
451	chrXIII	131644	132144	11.23	11.61	10.7	0.91	0.0389	0.0544		tRNA					tR(UCU)M2
452	chrV	492186	492686	11.72	12.12	11.17	0.94	0.0407	0.0568		tRNA					tR(ACG)E
453	chrXIII	308695	309195	8.46	8.75	8.08	0.67	0.0413	0.0575		Other													YMR018W	PEX9
454	chrXIII	362807	363307	12.02	12.42	11.48	0.94	0.0414	0.0575		tRNA					tH(GUG)M
455	chrIV	437526	438026	11.4	11.79	10.87	0.92	0.0414	0.0575		tRNA					tS(AGA)D1
456	chrVIII	146066	146566	11.06	11.46	10.51	0.95	0.0428	0.0592		tRNA					tA(AGC)H
457	chrV	138414	138914	11.65	12.03	11.13	0.91	0.0439	0.0606		tRNA					tR(UCU)E
458	chrIX	355558	356058	7.98	8.74	6.3	2.43	0.044	0.0607		Other													YIR001C	SGN1
459	chrVII	661489	661989	12.1	12.49	11.58	0.91	0.0463	0.0637		tRNA					tT(UGU)G1
460	chrVII	544404	544904	11.61	11.99	11.09	0.89	0.0478	0.0656		tRNA					tD(GUC)G2
461	chrX	523843	524343	11.15	11.52	10.64	0.88	0.0497	0.0681		tRNA					tS(AGA)J
462	chrVII	185531	186031	11.41	11.78	10.92	0.86	0.0503	0.0688		tRNA					tK(CUU)G2
463	chrXI	202769	203269	10.94	11.32	10.42	0.91	0.0516	0.0704		tRNA					tK(CUU)K
464	chrX	381041	381541	7.96	8.49	7.11	1.37	0.0541	0.0735		Non-RPG									YJL034W	KAR2
465	chrVIII	105290	105790	8.58	9.28	7.13	2.15	0.0541	0.0735		Non-RPG									YHR001W	OSH7
466	chrX	414715	415215	11.28	11.65	10.79	0.85	0.0557	0.0755		tRNA					tK(CUU)J
467	chrXV	853026	853526	8.61	8.25	8.9	-0.65	0.0559	0.0756		Non-RPG									YOR288C	MPD1	YOR289W	YOR289W
468	chrVII	440572	441072	11.7	12.06	11.23	0.83	0.0588	0.0793		tRNA					tF(GAA)G
469	chrVI	101133	101633	10.97	11.33	10.5	0.83	0.0609	0.0819		tRNA					tP(UGG)F
470	chrXV	409762	410262	7.74	8.07	7.3	0.77	0.0639	0.0858		Noncoding							snR62
471	chrVII	859264	859764	8.38	8.67	8.02	0.65	0.0666	0.0893		Non-RPG									YGR183C	QCR9
472	chrXVI	581809	582309	11.26	11.6	10.8	0.8	0.0668	0.0893		tRNA					tK(CUU)P
473	chrXIV	110575	111075	7.87	8.16	7.49	0.67	0.0743	0.0991		Non-RPG									YNL279W	PRM1	YNL280C	ERG24
474	chrV	341977	342477	8.43	8.71	8.07	0.64	0.0754	0.1		Non-RPG									YER091C	MET6
475	chrVI	157761	158261	11.45	11.79	11	0.79	0.0776	0.103		tRNA					tF(GAA)F
476	chrVI	74845	75345	8.04	8.37	7.61	0.76	0.0813	0.108		Non-RPG									YFL031W	HAC1
477	chrXI	219641	220141	11.33	11.66	10.89	0.77	0.0817	0.108		tRNA					tA(AGC)K1
478	chrXIV	725981	726481	11.48	11.82	11.04	0.77	0.0833	0.11		tRNA					tL(UAA)N
479	chrVIII	388753	389253	11.36	11.7	10.91	0.79	0.0846	0.111		tRNA					tP(UGG)H
480	chrXIII	463300	463800	11.69	12.01	11.27	0.74	0.0871	0.114		tRNA					tD(GUC)M
481	chrV	288269	288769	11.41	11.74	10.98	0.76	0.0886	0.116		tRNA					tS(UGA)E
482	chrXIV	619623	620123	8.4	8.69	8.04	0.65	0.0893	0.117		Non-RPG									YNL007C	SIS1
483	chrII	36136	36636	11.71	12.04	11.27	0.78	0.0898	0.117		tRNA					tF(GAA)B
484	chrVI	167183	167683	11.01	11.34	10.58	0.76	0.0899	0.117		tRNA					tY(GUA)F1
485	chrIII	127450	127950	10.93	11.25	10.52	0.73	0.0986	0.128		tRNA					tN(GUU)C
486	chrIV	1352279	1352779	10.99	11.31	10.58	0.73	0.102	0.133		tRNA					tK(CUU)D2
487	chrIV	410123	410623	10.89	11.21	10.48	0.73	0.105	0.136		tRNA					tA(AGC)D
488	chrIV	568618	569118	11.87	12.2	11.45	0.75	0.105	0.136		tRNA					tR(UCU)D	tD(GUC)D
489	chrXIII	290550	291050	11.49	11.81	11.08	0.73	0.105	0.136		tRNA					tE(UUC)M
490	chrVII	779352	779852	12.49	12.05	12.82	-0.77	0.107	0.138		tRNA					tG(UCC)G
491	chrXIII	552841	553341	7.81	8.09	7.46	0.63	0.108	0.139		Non-RPG									YMR144W	FDO1
492	chrXV	285424	285924	7.87	8.15	7.52	0.63	0.109	0.139		Non-RPG									YOL021C	DIS3	YOL020W	TAT2
493	chrX	424283	424783	12.05	12.37	11.65	0.72	0.11	0.141		tRNA					tL(UAA)J
494	chrXV	340120	340620	11.52	11.83	11.14	0.68	0.112	0.144		Two types	YLR344W	RPL26A			tR(ACG)O
495	chrXVI	622398	622898	11.92	12.24	11.51	0.73	0.119	0.151		tRNA					tF(GAA)P2
496	chrXI	142693	143193	8.15	8.85	6.72	2.13	0.121	0.154		Non-RPG									YKL164C	PIR1
497	chrXIII	352017	352517	11.22	11.52	10.85	0.67	0.13	0.166		tRNA					tF(GAA)M
498	chrXII	97338	97838	8.34	8.73	7.79	0.94	0.132	0.167		Non-RPG									YLL024C	SSA2
499	chrXII	426877	427377	12.44	12.75	12.04	0.72	0.134	0.17		tRNA					tD(GUC)L1
500	chrVII	541588	542088	12.39	12.69	12	0.69	0.142	0.18		tRNA					tE(UUC)G3
501	chrV	99879	100379	11.31	11.6	10.95	0.66	0.146	0.184		tRNA					tM(CAU)E
502	chrXV	353868	354368	11.48	11.77	11.12	0.66	0.154	0.193		tRNA					tT(AGU)O2
503	chrX	353990	354490	10.95	11.23	10.6	0.64	0.155	0.195		tRNA					tY(GUA)J1
504	chrIV	980798	981298	11.53	11.81	11.18	0.62	0.158	0.198		tRNA					tS(AGA)D2
505	chrXII	167779	168279	11.44	11.71	11.1	0.62	0.161	0.201		tRNA					tS(AGA)L
506	chrIII	313445	313945	8.25	6.09	9.08	-2.99	0.169	0.211		Other													YCR107W	AAD3
507	chrVI	204746	205246	11.03	11.3	10.7	0.6	0.18	0.224		tRNA					tA(AGC)F
508	chrIII	84004	84504	4.62	5.53	1.62	3.91	0.18	0.224		Non-RPG									YCL019W	YCL019W
509	chrV	449019	449519	6.57	6.96	6.06	0.9	0.195	0.242		Non-RPG									YER138C	YER138C
510	chrVIII	132769	133269	10.36	10.6	10.07	0.54	0.196	0.243		tRNA					tS(AGA)H
511	chrXIII	586458	586958	11.64	11.9	11.31	0.59	0.197	0.243		tRNA					tV(AAC)M3
512	chrII	347334	347834	11.65	11.91	11.33	0.58	0.198	0.243		tRNA					tL(UAA)B2
513	chrV	438443	438943	11.66	11.92	11.33	0.59	0.198	0.243		tRNA					tV(AAC)E1
514	chrXV	28655	29155	6.86	6.43	7.19	-0.76	0.199	0.244		Other													YOL155W-A	YOL155W-A
515	chrXVI	435714	436214	11.67	11.92	11.36	0.56	0.205	0.251		tRNA					tC(GCA)P1
516	chrXV	326240	326740	7.6	8.39	5.7	2.69	0.205	0.251		Non-RPG									YOR001W	RRP6
517	chrXVI	572013	572513	11.93	12.19	11.61	0.58	0.213	0.259		tRNA					tG(GCC)P1
518	chrVI	148390	148890	7.44	7.71	7.1	0.6	0.232	0.281		Non-RPG									YFR001W	LOC1
519	chrXIII	572711	573211	11.64	11.88	11.35	0.53	0.233	0.283		tRNA					tM(CAU)M
520	chrX	355110	355610	11.95	12.2	11.64	0.55	0.243	0.293		tRNA					tR(UCU)J1	tD(GUC)J2
521	chrXVI	775588	776088	11.29	11.53	11	0.52	0.248	0.299		tRNA					tC(GCA)P2
522	chrIV	488622	489122	11.79	12.03	11.5	0.53	0.256	0.308		tRNA					tV(UAC)D
523	chrX	197138	197638	11.29	11.53	11.01	0.52	0.259	0.311		tRNA					tA(AGC)J
524	chrVII	794162	794662	11.6	11.83	11.32	0.51	0.261	0.312		tRNA					tA(UGC)G
525	chrIX	248593	249093	12.22	12.46	11.93	0.52	0.266	0.318		tRNA					tS(UGA)I
526	chrX	378100	378600	11.34	11.55	11.09	0.47	0.283	0.337		tRNA					tV(AAC)J
527	chrI	182364	182864	11.82	12.04	11.56	0.48	0.292	0.347		tRNA					tS(AGA)A
528	chrIX	300050	300550	11.39	11.6	11.13	0.47	0.302	0.358		tRNA					tK(CUU)I
529	chrXII	962817	963317	11.38	11.59	11.14	0.45	0.308	0.364		tRNA					tL(UAA)L
530	chrIX	210402	210902	11.62	11.84	11.38	0.46	0.31	0.366		tRNA					tI(AAU)I2
531	chrII	326619	327119	11.56	11.77	11.31	0.46	0.311	0.366		tRNA					tV(UAC)B
532	chrXVI	432331	432831	7.72	7.92	7.49	0.43	0.319	0.375		Non-RPG									YPL061W	ALD6
533	chrXII	687683	688183	11.16	11.36	10.93	0.44	0.321	0.377		tRNA					tV(AAC)L
534	chrIII	295224	295724	11.71	11.46	11.92	-0.46	0.325	0.38		tRNA					tT(AGU)C
535	chrX	115775	116275	12.39	12.6	12.14	0.46	0.342	0.399		tRNA					tE(UUC)J
536	chrV	207092	207592	12.31	12.51	12.08	0.43	0.349	0.406		tRNA					tH(GUG)E1
537	chrXI	282585	283085	7.92	8.08	7.74	0.34	0.366	0.425		Non-RPG									YKL081W	TEF4
538	chrI	166004	166504	12.29	12.08	12.48	-0.4	0.369	0.427		tRNA					tA(UGC)A
539	chrX	374342	374842	11.49	11.68	11.27	0.41	0.369	0.427		tRNA					tD(GUC)J3	tR(UCU)J2
540	chrVII	401347	401847	12.25	12.44	12.03	0.41	0.372	0.43		tRNA					tE(UUC)G2
541	chrXIII	480443	480943	11.15	11.33	10.94	0.39	0.38	0.438		tRNA					tK(CUU)M
542	chrXV	226432	226932	11.31	11.49	11.1	0.39	0.383	0.441		tRNA					tG(GCC)O1
543	chrXV	487190	487690	11.32	11.5	11.11	0.39	0.384	0.442		tRNA					tN(GUU)O2
544	chrXIII	837662	838162	11.63	11.81	11.43	0.39	0.395	0.453		tRNA					tY(GUA)M2
545	chrIII	142536	143036	11.55	11.72	11.37	0.35	0.415	0.475		Two types					tG(GCC)C		snR33
546	chrXII	793648	794148	11.6	11.77	11.41	0.37	0.416	0.475		tRNA					tD(GUC)L2
547	chrX	542799	543299	11.46	11.62	11.28	0.35	0.421	0.48		tRNA					tY(GUA)J2
548	chrX	477511	478011	5.88	6.31	5.28	1.02	0.435	0.495		Non-RPG									YJR029W	YJR029W
549	chrXI	140846	141346	12.6	12.42	12.76	-0.34	0.447	0.507		Two types	YLR333C	RPS25B			tE(UUC)K
550	chrXI	490714	491214	11.45	11.6	11.28	0.32	0.459	0.519		tRNA					tR(ACG)K
551	chrXIV	96067	96567	11.83	11.98	11.66	0.32	0.481	0.544		tRNA					tG(UCC)N
552	chrIV	1017032	1017532	11.39	11.54	11.23	0.31	0.493	0.556		tRNA					tE(CUC)D
553	chrVII	712246	712746	8.61	8.72	8.48	0.24	0.497	0.56		Other													YGR109W-B	YGR109W-B
554	chrVII	930788	931288	12.15	12	12.29	-0.3	0.515	0.579		tRNA					tG(GCC)G2
555	chrXVI	338679	339179	11.43	11.57	11.28	0.29	0.519	0.583		tRNA					tM(CAU)P
556	chrXVI	855535	856035	2.55	3.38	0.4	2.98	0.522	0.585		Other													YPR158C-D	YPR158C-D
557	chrVII	73666	74166	11.91	12.04	11.76	0.28	0.542	0.607		tRNA					tV(AAC)G3
558	chrVII	110445	110945	11.38	11.51	11.24	0.27	0.548	0.612		tRNA					tH(GUG)G1
559	chrXIII	808076	808576	11.35	11.48	11.21	0.27	0.549	0.612		tRNA					tQ(CUG)M
560	chrVII	845390	845890	12.21	12.07	12.34	-0.27	0.555	0.618		tRNA					tG(GCC)G1
561	chrIV	1175575	1176075	11.57	11.69	11.43	0.26	0.556	0.618		tRNA					tM(CAU)D
562	chrX	541250	541750	11.6	11.49	11.71	-0.22	0.605	0.672		tRNA					tD(GUC)J4
563	chrIX	370153	370653	12.14	12.02	12.25	-0.23	0.61	0.676		tRNA					tE(UUC)I
564	chrXIII	183717	184217	11.73	11.61	11.83	-0.22	0.64	0.706		tRNA					tG(GCC)M
565	chrVII	774098	774598	11.82	11.91	11.73	0.19	0.68	0.747		tRNA					tA(AGC)G
566	chrIV	644978	645478	11.62	11.71	11.53	0.18	0.687	0.753		tRNA					tQ(UUG)D2
567	chrVIII	62490	62990	11.73	11.64	11.81	-0.17	0.71	0.777		tRNA					tH(GUG)H
568	chrXV	228072	228572	11.73	11.65	11.81	-0.16	0.715	0.78		tRNA					tN(GUU)O1
569	chrXVI	880121	880621	11.58	11.66	11.49	0.16	0.717	0.78		tRNA					tI(AAU)P2
570	chrIV	1256836	1257336	12.11	12.19	12.02	0.16	0.717	0.78		tRNA					tG(CCC)D
571	chrXVI	856646	857146	11.54	11.62	11.46	0.16	0.72	0.781		tRNA					tA(AGC)P
572	chrX	517635	518135	11.46	11.54	11.38	0.16	0.72	0.781		tRNA					tM(CAU)J3
573	chrV	443041	443541	12.53	12.61	12.45	0.17	0.723	0.783		tRNA					tI(AAU)E1
574	chrV	487156	487656	12.57	12.49	12.65	-0.16	0.726	0.785		tRNA					tE(UUC)E3
575	chrVII	319526	320026	12.03	12.11	11.96	0.15	0.751	0.811		tRNA					tH(GUG)G2
576	chrXIII	320961	321461	11.5	11.43	11.56	-0.13	0.763	0.822		tRNA					tA(AGC)M1
577	chrXIV	102457	102957	11.53	11.59	11.46	0.13	0.772	0.83		tRNA					tN(GUU)N1
578	chrXV	110797	111297	11.99	12.05	11.92	0.13	0.776	0.833		tRNA					tG(UCC)O
579	chrIX	183276	183776	11.31	11.26	11.37	-0.11	0.801	0.858		tRNA					tI(AAU)I1
580	chrXV	281905	282405	11.77	11.71	11.83	-0.11	0.803	0.858		tRNA					tG(GCC)O2
581	chrIII	168132	168632	11.86	11.8	11.91	-0.11	0.814	0.867		tRNA					tQ(UUG)C
582	chrII	644907	645407	11.96	11.91	12.01	-0.1	0.822	0.874		tRNA					tE(UUC)B
583	chrXI	74360	74860	11.6	11.55	11.65	-0.1	0.827	0.878		tRNA					tN(GUU)K
584	chrVI	161968	162468	11.67	11.63	11.72	-0.09	0.839	0.89		tRNA					tG(GCC)F1
585	chrXVI	62204	62704	7.1	7.32	6.84	0.48	0.845	0.894		Other													YPL257W	YPL257W
586	chrXVI	210022	210522	11.72	11.76	11.67	0.08	0.847	0.896		tRNA					tE(UUC)P
587	chrXVI	744024	744524	12.15	12.19	12.1	0.08	0.856	0.903		tRNA					tT(UGU)P
588	chrX	233672	234172	13.35	13.39	13.31	0.09	0.861	0.907		tRNA					tR(ACG)J
589	chrVIII	475529	476029	11.95	11.99	11.91	0.08	0.863	0.908		tRNA					tV(CAC)H
590	chrXIII	768201	768701	11.46	11.43	11.49	-0.06	0.898	0.939		tRNA					tA(AGC)M2
591	chrX	396553	397053	11.88	11.85	11.91	-0.06	0.901	0.94		tRNA					tG(GCC)J1
592	chrIV	1075304	1075804	11.86	11.89	11.83	0.06	0.902	0.94		tRNA					tV(CAC)D
593	chrIX	324129	324629	11.92	11.9	11.95	-0.05	0.911	0.948		tRNA					tD(GUC)I1
594	chrXI	313227	313727	11.83	11.81	11.84	-0.03	0.942	0.975		tRNA					tH(GUG)K
595	chrXV	571700	572200	11.65	11.63	11.66	-0.03	0.949	0.982		tRNA					tD(GUC)O
596	chrXVI	860119	860619	11.46	11.45	11.47	-0.02	0.964	0.988		tRNA					tG(GCC)P2
597	chrIX	336166	336666	11.57	11.56	11.58	-0.02	0.966	0.988		tRNA					tD(GUC)I2
598	chrXV	663641	664141	11.52	11.53	11.51	0.02	0.968	0.988		tRNA					tV(AAC)O
599	chrIV	619794	620294	11.87	11.88	11.86	0.02	0.97	0.988		tRNA					tR(ACG)D
600	chrX	58936	59436	10.99	10.99	11	-0.01	0.981	0.988		tRNA					tT(AGU)J
601	chrIX	325495	325995	11.33	11.33	11.32	0.01	0.984	0.989		tRNA					tT(AGU)I2
602	chrV	250026	250526	12	12	12	0	0.998	0.998		tRNA					tQ(UUG)E1
603	chrIX	197338	197838	11.48	11.47	11.48	0	0.998	0.998		tRNA					tE(CUC)I

## Sheet: tRNA
	Chromosome	Start	End	Conc	Conc_WT	Conc_MT	Fold	p.value	FDR		tRNAs
159	chrVII	857229	857729	10.06	10.87	8.03	2.84	8.46e-13	3.38e-12		tL(CAA)G3
164	chrXV	438400	438900	10.72	11.54	8.6	2.94	5.86e-12	2.26e-11		tK(UUU)O
178	chrV	176847	177347	12.14	12.97	9.89	3.08	4.57e-11	1.62e-10		tE(UUC)E1
179	chrXII	656756	657256	10.46	11.27	8.45	2.82	4.58e-11	1.62e-10		tA(AGC)L
182	chrXV	287929	288429	10.99	11.79	9	2.79	9.63e-11	3.35e-10		tY(GUA)O
193	chrVIII	134081	134581	10.99	11.78	9.11	2.67	5.95e-10	1.95e-09		tQ(UUG)H
195	chrXVI	810422	810922	10.83	11.6	9.06	2.54	1.41e-09	4.58e-09		tN(GUU)P
196	chrXII	784106	784606	10.93	11.72	9.07	2.65	1.78e-09	5.78e-09		tX(XXX)L
206	chrVII	205278	205778	10.22	10.97	8.55	2.42	5.44e-09	1.68e-08		tL(CAA)G1
213	chrXV	980429	980929	10.72	11.47	9.03	2.45	1.35e-08	4.04e-08		tP(UGG)O3
225	chrIII	227680	228180	11.29	12.05	9.61	2.43	7.24e-08	2.06e-07		tS(CGA)C
226	chrXII	605202	605702	10.55	11.29	8.96	2.33	8.13e-08	2.29e-07		tI(UAU)L
229	chrV	130904	131404	10.45	11.2	8.81	2.39	9.35e-08	2.6e-07		tQ(UUG)E2
239	chrXIII	195931	196431	11.25	11.99	9.63	2.36	5.73e-07	1.52e-06		tP(UGG)M
240	chrXII	628114	628614	11.54	12.3	9.86	2.43	5.89e-07	1.56e-06		tL(CAA)L
241	chrXVI	769055	769555	11.28	12	9.76	2.24	5.98e-07	1.58e-06		tK(UUU)P
244	chrVI	137304	137804	10.76	11.46	9.35	2.11	8.2e-07	2.14e-06		tN(GUU)F
245	chrIV	884089	884589	10.54	11.26	9.02	2.25	8.23e-07	2.14e-06		tI(UAU)D
246	chrV	86376	86876	11.77	12.5	10.17	2.34	8.68e-07	2.24e-06		tS(AGA)E
256	chrXIV	104572	105072	10.4	11.06	9.17	1.89	2.25e-06	5.58e-06		tT(AGU)N1
258	chrVII	738871	739371	11.04	11.74	9.62	2.12	3.09e-06	7.59e-06		tI(AAU)G
260	chrXIV	546832	547332	11.13	11.83	9.68	2.15	3.74e-06	9.13e-06		tP(UGG)N1
269	chrII	642840	643340	11.17	11.84	9.85	1.99	6.64e-06	1.57e-05		tC(GCA)B
272	chrXI	162305	162805	10.48	11.13	9.26	1.86	1.17e-05	2.73e-05		tR(UCU)K
273	chrXV	854004	854504	11.2	11.87	9.92	1.95	1.23e-05	2.86e-05		tA(UGC)O
275	chrI	138900	139400	10.71	11.37	9.46	1.91	1.65e-05	3.81e-05		tP(UGG)A
276	chrIV	1150689	1151189	11.57	12.23	10.31	1.92	1.69e-05	3.87e-05		tX(XXX)D
279	chrVII	730904	731404	10.77	11.42	9.57	1.85	1.86e-05	4.22e-05		tN(GUU)G
280	chrIII	90572	91072	11.79	12.47	10.47	2	1.86e-05	4.22e-05		tL(CAA)C
283	chrI	180893	181393	10.87	11.5	9.72	1.79	2.48e-05	5.57e-05		tL(CAA)A
284	chrVII	828550	829050	10.37	11.04	9.11	1.93	2.59e-05	5.8e-05		tR(UCU)G2
286	chrVII	122012	122512	10.57	11.22	9.36	1.86	2.96e-05	6.56e-05		tK(CUU)G1
288	chrXIII	168539	169039	10.96	11.59	9.81	1.78	3.37e-05	7.43e-05		tY(GUA)M1
289	chrXI	83945	84445	10.68	11.3	9.55	1.75	3.54e-05	7.76e-05		tL(UAA)K
290	chrII	197450	197950	12.45	13.13	11.15	1.98	5.06e-05	0.000111		tI(AAU)B	tG(GCC)B
291	chrVII	1003960	1004460	10.64	11.26	9.54	1.72	5.22e-05	0.000113		tT(UGU)G2
292	chrXIV	442754	443254	10.59	11.2	9.49	1.71	5.51e-05	0.000119		tL(CAA)N
297	chrXII	214714	215214	11.52	12.12	10.47	1.65	9.41e-05	0.0002		tA(UGC)L
300	chrXIII	420406	420906	10.54	11.14	9.49	1.65	0.000105	0.000221		tV(AAC)M2
301	chrXII	975794	976294	10.61	11.21	9.57	1.63	0.000107	0.000226		tN(GUU)L
302	chrVII	115246	115746	10.62	11.22	9.57	1.65	0.000116	0.000242		tK(UUU)G1
305	chrX	415777	416277	10.98	11.58	9.91	1.67	0.000123	0.000256		tW(CCA)J
306	chrVI	226507	227007	10.58	11.2	9.5	1.7	0.000145	0.0003		tK(CUU)F
307	chrXV	709931	710431	11.44	12.05	10.36	1.69	0.000148	0.000305		tM(CAU)O1
310	chrIV	520715	521215	11.22	11.83	10.16	1.67	0.000163	0.000334		tQ(UUG)D1
311	chrXV	300843	301343	11.02	11.61	9.97	1.64	0.000167	0.00034		tP(UGG)O1
312	chrXVI	56036	56536	11.05	11.65	9.99	1.66	0.00018	0.000366		tW(CCA)P
315	chrXII	875111	875611	10.9	11.5	9.84	1.66	0.000207	0.000416		tK(UUU)L
318	chrIV	1461576	1462076	10.87	11.46	9.84	1.63	0.000239	0.000476		tL(CAA)D
319	chrXIV	602062	602562	10.54	11.12	9.55	1.56	0.000254	0.000505		tI(AAU)N2
320	chrXII	92280	92780	11.01	11.62	9.94	1.68	0.000257	0.000509		tP(UGG)L
321	chrIV	1095122	1095622	10.25	10.81	9.3	1.51	0.000262	0.000517		tF(GAA)D
322	chrVI	191357	191857	11.39	11.99	10.33	1.66	0.000267	0.000526		tS(GCU)F
324	chrXIII	379171	379671	11.49	12.09	10.43	1.66	0.000296	0.000578		tW(CCA)M
325	chrVII	422815	423315	11.11	11.71	10.05	1.66	0.000314	0.000613		tL(CAA)G2
327	chrIV	434080	434580	11.03	11.6	10.06	1.55	0.000422	0.000809		tT(AGU)D
328	chrX	390869	391369	10.96	11.54	9.94	1.6	0.000422	0.000809		tM(CAU)J1
329	chrV	135250	135750	11.14	11.72	10.14	1.58	0.000441	0.000842		tK(CUU)E1
334	chrXV	113548	114048	10.95	11.52	9.99	1.53	0.000574	0.00108		tT(AGU)O1
335	chrXI	458316	458816	10.77	11.34	9.83	1.51	0.000601	0.00113		tL(CAA)K
337	chrXIV	569682	570182	10.55	11.11	9.62	1.49	0.00065	0.00121		tI(AAU)N1
338	chrVII	412130	412630	11.22	11.79	10.26	1.53	0.00076	0.00141		tV(AAC)G1
340	chrIV	1305384	1305884	11.1	11.64	10.22	1.42	0.000858	0.00158		tS(AGA)D3
341	chrXII	734551	735051	10.58	11.14	9.65	1.49	0.000869	0.0016		tI(AAU)L1
343	chrVI	180793	181293	11.59	12.16	10.63	1.54	0.000997	0.00182		tG(GCC)F2
344	chrVIII	115920	116420	11	11.57	10.03	1.54	0.00109	0.00198		tT(AGU)H
345	chrXIV	632336	632836	11.85	12.41	10.9	1.51	0.00109	0.00199		tN(GUU)N2	tP(AGG)N
346	chrVII	706838	707338	9.21	9.66	8.54	1.11	0.00114	0.00207		tC(GCA)G
347	chrXI	302661	303161	11.29	11.83	10.42	1.41	0.00119	0.00214		tW(CCA)K
353	chrX	204481	204981	10.91	11.45	10.02	1.43	0.00152	0.00271		tD(GUC)J1
354	chrIV	946052	946552	10.94	11.48	10.06	1.42	0.00157	0.00279		tY(GUA)D
355	chrVII	878562	879062	11.2	11.75	10.31	1.44	0.00158	0.00279		tW(CCA)G2
356	chrX	422693	423193	11.02	11.55	10.17	1.38	0.0016	0.00282		tM(CAU)J2
357	chrXI	517732	518232	10.95	11.47	10.12	1.36	0.00175	0.00308		tA(AGC)K2
358	chrVII	561496	561996	11.64	12.19	10.72	1.47	0.00183	0.0032		tS(AGA)G
361	chrVII	287208	287708	11.45	11.99	10.58	1.41	0.00191	0.00333		tW(CCA)G1
362	chrXV	976156	976656	12.49	13.05	11.56	1.48	0.00192	0.00333		tM(CAU)O2
363	chrXII	1051895	1052395	11.64	12.19	10.74	1.45	0.00199	0.00344		tI(AAU)L2
365	chrIII	123416	123916	11.9	12.47	10.96	1.51	0.00201	0.00346		tP(AGG)C
367	chrIV	359324	359824	11.19	11.72	10.35	1.38	0.00224	0.00385		tK(UUU)D
369	chrXII	592365	592865	11.15	11.69	10.28	1.4	0.00226	0.00385		tL(UAG)L1
371	chrXIII	504616	505116	10.91	11.43	10.08	1.35	0.00242	0.0041		tL(CAA)M
372	chrXIII	747713	748213	11.11	11.63	10.31	1.32	0.00265	0.00447		tR(UCU)M1
373	chrII	350568	351068	11.08	11.59	10.28	1.32	0.00271	0.00457		tQ(UUG)B
374	chrV	435567	436067	10.69	11.21	9.87	1.34	0.00274	0.0046		tK(CUU)E2
375	chrXIV	374600	375100	12.88	13.45	11.93	1.52	0.00278	0.00466		tF(GAA)N
380	chrXI	513168	513668	11.66	12.17	10.86	1.3	0.00329	0.00545		tD(GUC)K
381	chrVII	328335	328835	11.11	11.62	10.32	1.3	0.00345	0.0057		tE(UUC)G1
382	chrV	551104	551604	10.75	11.25	9.97	1.28	0.00347	0.00572		tI(AAU)E2
383	chrXI	379515	380015	10.14	10.61	9.43	1.18	0.00364	0.00598		tV(AAC)K2
386	chrVII	531363	531863	10.98	11.5	10.18	1.32	0.00401	0.00654		tD(GUC)G1
387	chrIII	82297	82797	12.41	12.92	11.6	1.31	0.00406	0.00661		tE(UUC)C
390	chrV	469205	469705	10.92	11.39	10.21	1.17	0.00569	0.0092		tV(AAC)E2
393	chrV	311843	312343	10.91	11.38	10.21	1.18	0.00584	0.00937		tA(UGC)E
394	chrIV	667832	668332	11.17	11.65	10.42	1.23	0.00617	0.00986		tI(AAU)D
397	chrXV	274411	274911	11.37	11.85	10.64	1.21	0.00688	0.0109		tS(GCU)O
398	chrXVI	689315	689815	11.15	11.64	10.41	1.23	0.00746	0.0118		tS(UGA)P
399	chrIX	174783	175283	10.81	11.27	10.13	1.14	0.00754	0.0119		tT(AGU)I1
400	chrXVI	560044	560544	11.6	12.1	10.84	1.27	0.0076	0.012		tF(GAA)P1
401	chrIV	83290	83790	11.17	11.65	10.44	1.21	0.00775	0.0122		tG(GCC)D1
402	chrXIII	258984	259484	11.18	11.65	10.48	1.17	0.00827	0.013		tS(AGA)M
403	chrVII	405220	405720	11.13	11.6	10.42	1.18	0.00829	0.013		tR(UCU)G1
404	chrVII	876149	876649	11.2	11.66	10.5	1.17	0.0084	0.0131		tK(CUU)G3
409	chrIV	519477	519977	11.11	11.57	10.42	1.15	0.00921	0.0142		tL(UAA)D
410	chrVII	823248	823748	10.82	11.27	10.17	1.1	0.00965	0.0148		tV(AAC)G2
412	chrXIV	567858	568358	11.3	11.76	10.61	1.15	0.0104	0.0158		tP(UGG)N2
413	chrVIII	237685	238185	10.72	11.17	10.05	1.12	0.0105	0.016		tF(GAA)H1
416	chrV	354680	355180	11.37	11.84	10.67	1.17	0.011	0.0167		tE(UUC)E2
417	chrXIV	560533	561033	11.35	11.81	10.68	1.13	0.0114	0.0173		tT(AGU)N2
418	chrXVI	819287	819787	10.85	11.29	10.22	1.07	0.0129	0.0195		tI(AAU)P1
419	chrX	531582	532082	11.2	11.64	10.56	1.08	0.0134	0.0201		tG(GCC)J2
421	chrVI	210458	210958	10.92	11.37	10.25	1.12	0.0134	0.0201		tY(GUA)F2
422	chrVIII	85034	85534	9.56	9.94	9.05	0.89	0.0143	0.0213		tV(AAC)H
423	chrII	266129	266629	10.77	11.21	10.14	1.07	0.0145	0.0216		tT(AGU)B
425	chrXV	464197	464697	11.4	11.83	10.78	1.05	0.0169	0.025		tP(UGG)O2
426	chrX	538304	538804	11.19	11.63	10.58	1.05	0.0191	0.0282		tR(CCU)J
428	chrXIII	372269	372769	11.36	11.79	10.76	1.03	0.0196	0.0288		tV(AAC)M1
429	chrXII	731842	732342	11.14	11.57	10.52	1.05	0.0206	0.0302		tL(UAG)L2
430	chrXII	374089	374589	11.14	11.57	10.53	1.04	0.0207	0.0302		tR(ACG)L
431	chrVII	700810	701310	11.48	11.91	10.87	1.04	0.0224	0.0327		tK(UUU)G2	tL(GAG)G
432	chrIV	1201499	1201999	11.56	11.99	10.95	1.04	0.023	0.0335		tK(CUU)D1
433	chrXI	578715	579215	11.2	11.63	10.59	1.04	0.0239	0.0347		tK(UUU)K
435	chrVII	736183	736683	9.46	9.8	9.03	0.76	0.0266	0.0385		tR(UCU)G3
436	chrII	226825	227325	11.62	12.03	11.05	0.98	0.0268	0.0386		tS(AGA)B
437	chrXI	46553	47053	10.93	11.33	10.37	0.95	0.0278	0.0401		tT(CGU)K
439	chrVIII	466727	467227	13.2	13.63	12.58	1.05	0.0303	0.0435		tT(UGU)H
440	chrVIII	358312	358812	10.95	11.35	10.39	0.96	0.0307	0.0439		tF(GAA)H2
441	chrX	617661	618161	11.27	11.67	10.72	0.95	0.0322	0.046		tL(UAG)J
443	chrII	9316	9816	12.06	12.47	11.48	1	0.0341	0.0485		tL(UAA)B1
444	chrII	405607	406107	11.56	11.98	10.97	1.01	0.0345	0.0489		tR(UCU)B	tD(GUC)B
445	chrV	434375	434875	12.24	12.65	11.65	1	0.0347	0.0491		tH(GUG)E2
446	chrIV	802560	803060	11.4	11.8	10.86	0.94	0.0351	0.0497		tQ(UUG)D3
449	chrXIV	518911	519411	9.61	9.18	9.94	-0.77	0.0367	0.0515		tD(GUC)N
450	chrXI	307960	308460	11.06	11.47	10.5	0.97	0.0378	0.053		tV(AAC)K1
451	chrXIII	131644	132144	11.23	11.61	10.7	0.91	0.0389	0.0544		tR(UCU)M2
452	chrV	492186	492686	11.72	12.12	11.17	0.94	0.0407	0.0568		tR(ACG)E
454	chrXIII	362807	363307	12.02	12.42	11.48	0.94	0.0414	0.0575		tH(GUG)M
455	chrIV	437526	438026	11.4	11.79	10.87	0.92	0.0414	0.0575		tS(AGA)D1
456	chrVIII	146066	146566	11.06	11.46	10.51	0.95	0.0428	0.0592		tA(AGC)H
457	chrV	138414	138914	11.65	12.03	11.13	0.91	0.0439	0.0606		tR(UCU)E
459	chrVII	661489	661989	12.1	12.49	11.58	0.91	0.0463	0.0637		tT(UGU)G1
460	chrVII	544404	544904	11.61	11.99	11.09	0.89	0.0478	0.0656		tD(GUC)G2
461	chrX	523843	524343	11.15	11.52	10.64	0.88	0.0497	0.0681		tS(AGA)J
462	chrVII	185531	186031	11.41	11.78	10.92	0.86	0.0503	0.0688		tK(CUU)G2
463	chrXI	202769	203269	10.94	11.32	10.42	0.91	0.0516	0.0704		tK(CUU)K
466	chrX	414715	415215	11.28	11.65	10.79	0.85	0.0557	0.0755		tK(CUU)J
468	chrVII	440572	441072	11.7	12.06	11.23	0.83	0.0588	0.0793		tF(GAA)G
469	chrVI	101133	101633	10.97	11.33	10.5	0.83	0.0609	0.0819		tP(UGG)F
472	chrXVI	581809	582309	11.26	11.6	10.8	0.8	0.0668	0.0893		tK(CUU)P
475	chrVI	157761	158261	11.45	11.79	11	0.79	0.0776	0.103		tF(GAA)F
477	chrXI	219641	220141	11.33	11.66	10.89	0.77	0.0817	0.108		tA(AGC)K1
478	chrXIV	725981	726481	11.48	11.82	11.04	0.77	0.0833	0.11		tL(UAA)N
479	chrVIII	388753	389253	11.36	11.7	10.91	0.79	0.0846	0.111		tP(UGG)H
480	chrXIII	463300	463800	11.69	12.01	11.27	0.74	0.0871	0.114		tD(GUC)M
481	chrV	288269	288769	11.41	11.74	10.98	0.76	0.0886	0.116		tS(UGA)E
483	chrII	36136	36636	11.71	12.04	11.27	0.78	0.0898	0.117		tF(GAA)B
484	chrVI	167183	167683	11.01	11.34	10.58	0.76	0.0899	0.117		tY(GUA)F1
485	chrIII	127450	127950	10.93	11.25	10.52	0.73	0.0986	0.128		tN(GUU)C
486	chrIV	1352279	1352779	10.99	11.31	10.58	0.73	0.102	0.133		tK(CUU)D2
487	chrIV	410123	410623	10.89	11.21	10.48	0.73	0.105	0.136		tA(AGC)D
488	chrIV	568618	569118	11.87	12.2	11.45	0.75	0.105	0.136		tR(UCU)D	tD(GUC)D
489	chrXIII	290550	291050	11.49	11.81	11.08	0.73	0.105	0.136		tE(UUC)M
490	chrVII	779352	779852	12.49	12.05	12.82	-0.77	0.107	0.138		tG(UCC)G
493	chrX	424283	424783	12.05	12.37	11.65	0.72	0.11	0.141		tL(UAA)J
495	chrXVI	622398	622898	11.92	12.24	11.51	0.73	0.119	0.151		tF(GAA)P2
497	chrXIII	352017	352517	11.22	11.52	10.85	0.67	0.13	0.166		tF(GAA)M
499	chrXII	426877	427377	12.44	12.75	12.04	0.72	0.134	0.17		tD(GUC)L1
500	chrVII	541588	542088	12.39	12.69	12	0.69	0.142	0.18		tE(UUC)G3
501	chrV	99879	100379	11.31	11.6	10.95	0.66	0.146	0.184		tM(CAU)E
502	chrXV	353868	354368	11.48	11.77	11.12	0.66	0.154	0.193		tT(AGU)O2
503	chrX	353990	354490	10.95	11.23	10.6	0.64	0.155	0.195		tY(GUA)J1
504	chrIV	980798	981298	11.53	11.81	11.18	0.62	0.158	0.198		tS(AGA)D2
505	chrXII	167779	168279	11.44	11.71	11.1	0.62	0.161	0.201		tS(AGA)L
507	chrVI	204746	205246	11.03	11.3	10.7	0.6	0.18	0.224		tA(AGC)F
510	chrVIII	132769	133269	10.36	10.6	10.07	0.54	0.196	0.243		tS(AGA)H
511	chrXIII	586458	586958	11.64	11.9	11.31	0.59	0.197	0.243		tV(AAC)M3
512	chrII	347334	347834	11.65	11.91	11.33	0.58	0.198	0.243		tL(UAA)B2
513	chrV	438443	438943	11.66	11.92	11.33	0.59	0.198	0.243		tV(AAC)E1
515	chrXVI	435714	436214	11.67	11.92	11.36	0.56	0.205	0.251		tC(GCA)P1
517	chrXVI	572013	572513	11.93	12.19	11.61	0.58	0.213	0.259		tG(GCC)P1
519	chrXIII	572711	573211	11.64	11.88	11.35	0.53	0.233	0.283		tM(CAU)M
520	chrX	355110	355610	11.95	12.2	11.64	0.55	0.243	0.293		tR(UCU)J1	tD(GUC)J2
521	chrXVI	775588	776088	11.29	11.53	11	0.52	0.248	0.299		tC(GCA)P2
522	chrIV	488622	489122	11.79	12.03	11.5	0.53	0.256	0.308		tV(UAC)D
523	chrX	197138	197638	11.29	11.53	11.01	0.52	0.259	0.311		tA(AGC)J
524	chrVII	794162	794662	11.6	11.83	11.32	0.51	0.261	0.312		tA(UGC)G
525	chrIX	248593	249093	12.22	12.46	11.93	0.52	0.266	0.318		tS(UGA)I
526	chrX	378100	378600	11.34	11.55	11.09	0.47	0.283	0.337		tV(AAC)J
527	chrI	182364	182864	11.82	12.04	11.56	0.48	0.292	0.347		tS(AGA)A
528	chrIX	300050	300550	11.39	11.6	11.13	0.47	0.302	0.358		tK(CUU)I
529	chrXII	962817	963317	11.38	11.59	11.14	0.45	0.308	0.364		tL(UAA)L
530	chrIX	210402	210902	11.62	11.84	11.38	0.46	0.31	0.366		tI(AAU)I2
531	chrII	326619	327119	11.56	11.77	11.31	0.46	0.311	0.366		tV(UAC)B
533	chrXII	687683	688183	11.16	11.36	10.93	0.44	0.321	0.377		tV(AAC)L
534	chrIII	295224	295724	11.71	11.46	11.92	-0.46	0.325	0.38		tT(AGU)C
535	chrX	115775	116275	12.39	12.6	12.14	0.46	0.342	0.399		tE(UUC)J
536	chrV	207092	207592	12.31	12.51	12.08	0.43	0.349	0.406		tH(GUG)E1
538	chrI	166004	166504	12.29	12.08	12.48	-0.4	0.369	0.427		tA(UGC)A
539	chrX	374342	374842	11.49	11.68	11.27	0.41	0.369	0.427		tD(GUC)J3	tR(UCU)J2
540	chrVII	401347	401847	12.25	12.44	12.03	0.41	0.372	0.43		tE(UUC)G2
541	chrXIII	480443	480943	11.15	11.33	10.94	0.39	0.38	0.438		tK(CUU)M
542	chrXV	226432	226932	11.31	11.49	11.1	0.39	0.383	0.441		tG(GCC)O1
543	chrXV	487190	487690	11.32	11.5	11.11	0.39	0.384	0.442		tN(GUU)O2
544	chrXIII	837662	838162	11.63	11.81	11.43	0.39	0.395	0.453		tY(GUA)M2
546	chrXII	793648	794148	11.6	11.77	11.41	0.37	0.416	0.475		tD(GUC)L2
547	chrX	542799	543299	11.46	11.62	11.28	0.35	0.421	0.48		tY(GUA)J2
550	chrXI	490714	491214	11.45	11.6	11.28	0.32	0.459	0.519		tR(ACG)K
551	chrXIV	96067	96567	11.83	11.98	11.66	0.32	0.481	0.544		tG(UCC)N
552	chrIV	1017032	1017532	11.39	11.54	11.23	0.31	0.493	0.556		tE(CUC)D
554	chrVII	930788	931288	12.15	12	12.29	-0.3	0.515	0.579		tG(GCC)G2
555	chrXVI	338679	339179	11.43	11.57	11.28	0.29	0.519	0.583		tM(CAU)P
557	chrVII	73666	74166	11.91	12.04	11.76	0.28	0.542	0.607		tV(AAC)G3
558	chrVII	110445	110945	11.38	11.51	11.24	0.27	0.548	0.612		tH(GUG)G1
559	chrXIII	808076	808576	11.35	11.48	11.21	0.27	0.549	0.612		tQ(CUG)M
560	chrVII	845390	845890	12.21	12.07	12.34	-0.27	0.555	0.618		tG(GCC)G1
561	chrIV	1175575	1176075	11.57	11.69	11.43	0.26	0.556	0.618		tM(CAU)D
562	chrX	541250	541750	11.6	11.49	11.71	-0.22	0.605	0.672		tD(GUC)J4
563	chrIX	370153	370653	12.14	12.02	12.25	-0.23	0.61	0.676		tE(UUC)I
564	chrXIII	183717	184217	11.73	11.61	11.83	-0.22	0.64	0.706		tG(GCC)M
565	chrVII	774098	774598	11.82	11.91	11.73	0.19	0.68	0.747		tA(AGC)G
566	chrIV	644978	645478	11.62	11.71	11.53	0.18	0.687	0.753		tQ(UUG)D2
567	chrVIII	62490	62990	11.73	11.64	11.81	-0.17	0.71	0.777		tH(GUG)H
568	chrXV	228072	228572	11.73	11.65	11.81	-0.16	0.715	0.78		tN(GUU)O1
569	chrXVI	880121	880621	11.58	11.66	11.49	0.16	0.717	0.78		tI(AAU)P2
570	chrIV	1256836	1257336	12.11	12.19	12.02	0.16	0.717	0.78		tG(CCC)D
571	chrXVI	856646	857146	11.54	11.62	11.46	0.16	0.72	0.781		tA(AGC)P
572	chrX	517635	518135	11.46	11.54	11.38	0.16	0.72	0.781		tM(CAU)J3
573	chrV	443041	443541	12.53	12.61	12.45	0.17	0.723	0.783		tI(AAU)E1
574	chrV	487156	487656	12.57	12.49	12.65	-0.16	0.726	0.785		tE(UUC)E3
575	chrVII	319526	320026	12.03	12.11	11.96	0.15	0.751	0.811		tH(GUG)G2
576	chrXIII	320961	321461	11.5	11.43	11.56	-0.13	0.763	0.822		tA(AGC)M1
577	chrXIV	102457	102957	11.53	11.59	11.46	0.13	0.772	0.83		tN(GUU)N1
578	chrXV	110797	111297	11.99	12.05	11.92	0.13	0.776	0.833		tG(UCC)O
579	chrIX	183276	183776	11.31	11.26	11.37	-0.11	0.801	0.858		tI(AAU)I1
580	chrXV	281905	282405	11.77	11.71	11.83	-0.11	0.803	0.858		tG(GCC)O2
581	chrIII	168132	168632	11.86	11.8	11.91	-0.11	0.814	0.867		tQ(UUG)C
582	chrII	644907	645407	11.96	11.91	12.01	-0.1	0.822	0.874		tE(UUC)B
583	chrXI	74360	74860	11.6	11.55	11.65	-0.1	0.827	0.878		tN(GUU)K
584	chrVI	161968	162468	11.67	11.63	11.72	-0.09	0.839	0.89		tG(GCC)F1
586	chrXVI	210022	210522	11.72	11.76	11.67	0.08	0.847	0.896		tE(UUC)P
587	chrXVI	744024	744524	12.15	12.19	12.1	0.08	0.856	0.903		tT(UGU)P
588	chrX	233672	234172	13.35	13.39	13.31	0.09	0.861	0.907		tR(ACG)J
589	chrVIII	475529	476029	11.95	11.99	11.91	0.08	0.863	0.908		tV(CAC)H
590	chrXIII	768201	768701	11.46	11.43	11.49	-0.06	0.898	0.939		tA(AGC)M2
591	chrX	396553	397053	11.88	11.85	11.91	-0.06	0.901	0.94		tG(GCC)J1
592	chrIV	1075304	1075804	11.86	11.89	11.83	0.06	0.902	0.94		tV(CAC)D
593	chrIX	324129	324629	11.92	11.9	11.95	-0.05	0.911	0.948		tD(GUC)I1
594	chrXI	313227	313727	11.83	11.81	11.84	-0.03	0.942	0.975		tH(GUG)K
595	chrXV	571700	572200	11.65	11.63	11.66	-0.03	0.949	0.982		tD(GUC)O
596	chrXVI	860119	860619	11.46	11.45	11.47	-0.02	0.964	0.988		tG(GCC)P2
597	chrIX	336166	336666	11.57	11.56	11.58	-0.02	0.966	0.988		tD(GUC)I2
598	chrXV	663641	664141	11.52	11.53	11.51	0.02	0.968	0.988		tV(AAC)O
599	chrIV	619794	620294	11.87	11.88	11.86	0.02	0.97	0.988		tR(ACG)D
600	chrX	58936	59436	10.99	10.99	11	-0.01	0.981	0.988		tT(AGU)J
601	chrIX	325495	325995	11.33	11.33	11.32	0.01	0.984	0.989		tT(AGU)I2
602	chrV	250026	250526	12	12	12	0	0.998	0.998		tQ(UUG)E1
603	chrIX	197338	197838	11.48	11.47	11.48	0	0.998	0.998		tE(CUC)I

## Sheet: Non-RPG
	Chromosome	Start	End	Conc	Conc_WT	Conc_MT	Fold	p.value	FDR		Non-RPG
13	chrXVI	785746	786246	9.29	10.15	6.9	3.24	1.4e-22	7.16e-21		YPR124W	CTR1
40	chrX	436004	436504	8.83	9.71	6.18	3.53	5.6e-20	8.89e-19		YJR001W	AVT1
53	chrII	476993	477493	11.3	12.23	7.93	4.3	2.82e-19	3.41e-18		YBR118W	TEF2
58	chrV	140428	140928	10.97	11.88	8	3.88	6.57e-19	7.3e-18		YEL009C	GCN4
65	chrVII	20670	21170	9.02	9.86	6.77	3.1	1.96e-18	1.96e-17		YGL255W	ZRT1
78	chrVIII	451027	451527	9.14	9.95	7.1	2.86	1.21e-17	9.85e-17		YHR174W	ENO2
90	chrXII	369933	370433	10.19	11.08	7.36	3.72	7.46e-17	5.29e-16		YLR110C	CCW12
92	chrI	71415	71915	9.65	10.47	7.52	2.95	9.35e-17	6.5e-16		YAL038W	CDC19
103	chrIX	122158	122658	9.37	10.2	7.21	3	2.63e-16	1.64e-15		YIL125W	KGD1
115	chrXII	839113	839613	9.7	10.52	7.56	2.96	8.89e-16	4.98e-15		YLR355C	ILV5
120	chrVII	883640	884140	10.1	10.93	7.92	3.01	1.12e-15	5.95e-15		YGR192C	TDH3
121	chrXII	673791	674291	8.72	9.57	6.44	3.12	1.12e-15	5.95e-15		YLR264C-A	YLR264C-A
125	chrXII	233916	234416	10.39	11.25	7.98	3.27	1.94e-15	9.96e-15		YLR044C	PDC1
132	chrXI	514682	515182	9.92	10.74	7.77	2.97	6.78e-15	3.3e-14		YKR039W	GAP1
137	chrXII	1064178	1064678	8.81	9.61	6.82	2.79	1.55e-14	7.29e-14		YLR461W	PAU4
138	chrXVI	555865	556365	8.57	9.38	6.54	2.84	1.61e-14	7.53e-14		YPR001W	CIT3
140	chrV	68856	69356	9.29	10.09	7.36	2.73	2.04e-14	9.4e-14		YEL046C	GLY1
141	chrXII	1002085	1002585	8.99	9.77	7.17	2.59	2.19e-14	1e-13		YLR432W	IMD3
143	chrIV	914548	915048	9.22	9.99	7.47	2.52	3.95e-14	1.78e-13		YDR224C	HTB1	YDR225W	HTA1
151	chrIV	1236171	1236671	8.95	9.75	7.01	2.73	1.14e-13	4.85e-13		YDR381W	YRA1
152	chrIV	1135509	1136009	10.32	11.2	7.65	3.55	1.7e-13	7.19e-13		YDR334W	SWR1	YDR333C	YDR333C
153	chrIV	1489636	1490136	9.45	10.22	7.71	2.5	1.87e-13	7.8e-13		YDR524C-B	YDR524C-B	YDR524C-A	YDR524C-A
155	chrIV	1447181	1447681	9.21	9.99	7.39	2.61	3.47e-13	1.42e-12		YDR499W	LCD1	YDR498C	SEC20
161	chrIII	78214	78714	9.62	10.46	7.44	3.02	3.03e-12	1.19e-11		YCL025C	AGP1
163	chrIV	132633	133133	10.64	11.49	8.29	3.2	5.83e-12	2.26e-11		YDL182W	LYS20
165	chrXV	87176	87676	8.68	9.43	7	2.43	6.15e-12	2.36e-11		YOL123W	HRP1
167	chrV	287328	287828	9.73	10.55	7.65	2.9	8.49e-12	3.2e-11		YER065C	ICL1
168	chrXIV	174374	174874	9.42	10.16	7.85	2.31	9.41e-12	3.53e-11		YNL251C	NRD1
169	chrII	392653	393153	8.95	9.67	7.41	2.26	1.18e-11	4.41e-11		YBR078W	ECM33
170	chrV	408903	409403	9.29	10.06	7.49	2.57	1.24e-11	4.59e-11		YER124C	DSE1
175	chrXII	84382	84882	9.22	9.97	7.58	2.39	3.16e-11	1.14e-10		YLL028W	TPO1
177	chrII	255482	255982	8.9	9.66	7.19	2.47	4.12e-11	1.47e-10		YBR009C	HHF1	YBR010W	HHT1
185	chrIV	702694	703194	9.13	9.85	7.62	2.23	2.05e-10	7.01e-10		YDR125C	ECM18	YDR126W	SWF1
187	chrX	154494	154994	8.89	9.66	7.17	2.49	2.73e-10	9.24e-10		YJL138C	TIF2
188	chrXIV	559117	559617	8.54	9.24	7.13	2.11	3.03e-10	1.02e-09		YNL037C	IDH1	YNL036W	NCE103
189	chrII	473899	474399	9.19	9.95	7.49	2.46	3.29e-10	1.1e-09		YBR115C	LYS2
191	chrII	613837	614337	8.5	9.21	7.03	2.18	3.93e-10	1.3e-09		YBR196C	PGI1
192	chrII	63122	63622	8.75	9.47	7.23	2.24	5.7e-10	1.88e-09		YBL085W	BOI1
194	chrXV	160428	160928	8.96	9.63	7.7	1.93	8.8e-10	2.88e-09		YOL086C	ADH1
197	chrXI	630313	630813	8.78	9.47	7.41	2.06	2.25e-09	7.24e-09		YKR097W	PCK1
198	chrIV	392393	392893	8.65	9.33	7.35	1.98	2.33e-09	7.46e-09		YDL035C	GPR1
199	chrXI	258930	259430	8.8	9.54	7.19	2.35	2.35e-09	7.5e-09		YKL096W-A	CWP2	YKL096C-B	YKL096C-B
200	chrIV	234147	234647	9.39	10.12	7.82	2.3	2.58e-09	8.2e-09		YDL127W	PCL2
201	chrII	375515	376015	8.86	9.53	7.56	1.97	2.74e-09	8.65e-09		YBR068C	BAP2
202	chrXV	797150	797650	9.11	9.85	7.49	2.36	3.28e-09	1.03e-08		YOR247W	SRL1	YOR246C	ENV9
203	chrXIII	159063	159563	8.92	9.65	7.38	2.27	3.93e-09	1.23e-08		YML058W	SML1
204	chrXIV	575860	576360	8.92	9.65	7.38	2.26	4.01e-09	1.25e-08		YNL031C	HHT2	YNL030W	HHF2
205	chrII	408489	408989	8.81	9.53	7.33	2.19	4.13e-09	1.28e-08		YBR083W	TEC1
208	chrXVI	699906	700406	9.37	10.08	7.91	2.16	7.97e-09	2.44e-08		YPR080W	TEF1
209	chrVI	90565	91065	8.69	9.35	7.45	1.9	8.17e-09	2.49e-08		YFL024C	EPL1	YFL023W	BUD27
210	chrIV	507522	508022	8.59	9.32	7.02	2.3	8.29e-09	2.51e-08		YDR033W	MRH1
211	chrI	151372	151872	8.66	9.37	7.2	2.17	8.63e-09	2.6e-08		YAL001C	TFC3	YAR002W	NUP60
215	chrXII	11626	12126	9	9.88	6.34	3.54	1.64e-08	4.87e-08		YLL065W	YLL065W
216	chrIX	420648	421148	9.47	10.17	8.05	2.11	2e-08	5.9e-08		YIR034C	LYS1
220	chrX	120121	120621	9.18	9.85	7.92	1.93	3.28e-08	9.5e-08		YJL159W	HSP150
222	chrIV	556127	556627	9.05	9.69	7.87	1.82	3.99e-08	1.15e-07		YDR050C	TPI1
223	chrX	620310	620810	8.5	9.14	7.32	1.81	4.3e-08	1.23e-07		YJR103W	URA8
224	chrX	172831	173331	8.89	9.58	7.53	2.04	7.14e-08	2.04e-07		YJL130C	URA2
228	chrXIV	662277	662777	8.01	8.7	6.65	2.05	9.02e-08	2.52e-07		YNR017W	TIM23
230	chrXV	60833	61333	8.67	9.29	7.54	1.76	1.18e-07	3.26e-07		YOL139C	CDC33
231	chrIII	163056	163556	8.92	9.55	7.76	1.79	1.69e-07	4.63e-07		YCR024C-A	PMP1
234	chrXIII	540799	541299	8.33	8.95	7.2	1.75	4.48e-07	1.21e-06		YMR136W	GAT2
235	chrX	683716	684216	8.4	9.03	7.26	1.77	4.85e-07	1.31e-06		YJR137C	MET5	YJR138W	IML1
236	chrXI	327318	327818	8.88	9.49	7.78	1.71	5.2e-07	1.4e-06		YKL060C	FBA1
237	chrVII	371083	371583	8.8	9.41	7.71	1.7	5.44e-07	1.46e-06		YGL072C	YGL072C
238	chrXIV	352100	352600	8.89	9.5	7.83	1.67	5.5e-07	1.47e-06		YNL145W	MFA2
242	chrXV	904417	904917	7.81	8.52	6.38	2.14	7.19e-07	1.89e-06		YOR315W	SFG1
249	chrXVI	694967	695467	8.89	9.48	7.86	1.62	1.03e-06	2.64e-06		YPR074C	TKL1
250	chrVIII	553919	554419	10.47	11.39	7.32	4.07	1.1e-06	2.81e-06		YHR216W	IMD2
254	chrIII	137415	137915	9.03	9.63	7.98	1.65	2.17e-06	5.44e-06		YCR012W	PGK1
255	chrIV	356689	357189	9.14	9.95	7.07	2.88	2.22e-06	5.52e-06		YDL055C	PSA1
257	chrIII	30458	30958	9.78	10.65	7.15	3.5	2.44e-06	6.03e-06		YCL054W	SPB1
261	chrII	531991	532491	8.54	9.1	7.6	1.51	3.78e-06	9.19e-06		YBR143C	SUP45
262	chrVII	442859	443359	8.6	9.19	7.58	1.6	4.12e-06	9.99e-06		YGL028C	SCW11
263	chrXII	737613	738113	8.22	8.89	6.93	1.96	4.69e-06	1.13e-05		YLR304C	ACO1
265	chrXI	164189	164689	8.87	9.45	7.9	1.55	5.21e-06	1.25e-05		YKL152C	GPM1
266	chrXI	24771	25271	8.07	8.68	7.02	1.65	5.35e-06	1.28e-05		YKL216W	URA1
267	chrXI	385099	385599	8.78	9.4	7.64	1.76	5.68e-06	1.35e-05		YKL028W	TFA1	YKL029C	MAE1
268	chrXVI	74593	75093	7.98	8.63	6.79	1.84	5.73e-06	1.36e-05		YPL250C	ATG41
270	chrIV	1242935	1243435	8.34	8.92	7.36	1.56	8.82e-06	2.08e-05		YDR385W	EFT2
271	chrXII	86802	87302	8.16	8.74	7.15	1.59	1.04e-05	2.44e-05		YLL027W	ISA1
274	chrXII	1041393	1041893	8.1	8.68	7.12	1.56	1.4e-05	3.25e-05		YLR452C	SST2
277	chrIV	721347	721847	8.34	8.9	7.43	1.47	1.69e-05	3.87e-05		YDR133C	YDR133C
282	chrVIII	422644	423144	8.22	8.82	7.17	1.64	2.32e-05	5.23e-05		YHR162W	MPC2
293	chrXIV	281790	282290	7.8	8.41	6.73	1.68	6.31e-05	0.000136		YNL190W	YNL190W
294	chrVII	959604	960104	8.19	8.74	7.28	1.46	6.68e-05	0.000144		YGR234W	YHB1
295	chrXVI	641803	642303	8.24	8.77	7.39	1.38	7.26e-05	0.000156		YPR035W	GLN1
296	chrVI	82245	82745	8.58	9.17	7.58	1.58	7.86e-05	0.000168		YFL026W	STE2
299	chrIII	16804	17304	9.55	10.34	7.65	2.69	0.000105	0.000221		YCL063W	VAC17	YCL064C	CHA1
303	chrVII	1000562	1001062	8.24	8.77	7.4	1.37	0.000117	0.000244		YGR254W	ENO1
304	chrXV	117780	118280	7.71	8.33	6.62	1.7	0.000117	0.000244		YOL103W-B	YOL103W-B	YOL104C	NDJ1
308	chrIV	1086949	1087449	10.01	10.62	8.95	1.67	0.00015	0.000308		YDR312W	SSF2
309	chrXI	163173	163673	8.1	8.64	7.22	1.42	0.000156	0.00032		YKL153W	YKL153W
313	chrV	303704	304204	8.5	8.99	7.75	1.24	0.000182	0.000369		YER073W	ALD5
316	chrIV	524953	525453	8.25	8.76	7.46	1.3	0.000212	0.000425		YDR037W	KRS1
317	chrXIII	219821	220321	8.84	9.31	8.14	1.17	0.000234	0.000467		YML028W	TSA1
323	chrVIII	47895	48395	8.31	8.84	7.49	1.35	0.000273	0.000535		YHL029C	OCA5
330	chrXV	184905	185405	8.11	8.6	7.38	1.21	0.000482	0.000919		YOL077W-A	ATP19
332	chrVII	496573	497073	8.32	9.29	3.56	5.73	0.000504	0.000955		YGL001C	ERG26
333	chrXIV	23729	24229	8	8.53	7.15	1.38	0.000539	0.00102		YNL327W	EGT2
336	chrVIII	55870	56370	8.27	8.77	7.49	1.28	0.000629	0.00117		YHL024W	RIM4
339	chrXIII	675128	675628	8.3	9.01	6.8	2.21	0.00085	0.00157		YMR206W	YMR206W	YMR205C	PKF2
342	chrVI	54583	55083	7.97	8.52	7.07	1.45	0.000911	0.00167		YFL039C	ACT1
348	chrXV	978053	978553	7.72	8.25	6.85	1.4	0.00119	0.00214		YOR344C	TYE7
349	chrII	237090	237590	8.08	8.55	7.38	1.17	0.0012	0.00215		YBL001C	ECM15
351	chrVIII	121846	122346	8.01	8.54	7.18	1.36	0.00131	0.00233		YHR007C	ERG11
359	chrXII	404023	404523	8.48	8.92	7.85	1.06	0.00185	0.00325		YLR130C	ZRT2
364	chrV	225331	225831	9.17	10.05	6.6	3.45	0.002	0.00346		YER037W	PHM8	YER036C	ARB1
366	chrVII	786888	787388	8.1	8.58	7.4	1.18	0.00205	0.00353		YGR147C	NAT2
368	chrXVI	481827	482327	8.18	8.62	7.56	1.05	0.00225	0.00385		YPL037C	EGD1
370	chrV	101600	102100	7.97	8.47	7.21	1.26	0.00228	0.00387		YEL026W	SNU13
376	chrII	556021	556521	8.28	8.73	7.62	1.1	0.00291	0.00487		YBR158W	AMN1
378	chrII	191851	192351	7.94	8.41	7.26	1.14	0.00309	0.00513		YBL016W	FUS3	YBL017C	PEP1
379	chrXIV	758932	759432	7.59	8.12	6.75	1.36	0.00315	0.00523		YNR067C	DSE4
388	chrXII	710148	710648	8.17	8.6	7.57	1.02	0.0044	0.00713		YLR286C	CTS1
391	chrVII	482721	483221	8.04	8.99	4.06	4.94	0.00573	0.00924		YGL008C	PMA1
392	chrVII	472358	472858	8.64	9.02	8.12	0.9	0.00581	0.00934		YGL012W	ERG4	YGL013C	PDR1
395	chrXV	167812	168312	8.31	8.73	7.71	1.02	0.00624	0.00995		YOL082W	ATG19
405	chrIV	1454298	1454798	7.65	8.13	6.94	1.19	0.00852	0.0133		YDR502C	SAM2
408	chrVIII	384967	385467	7.76	8.18	7.15	1.03	0.0092	0.0142		YHR143W	DSE2
415	chrIV	116018	116518	8.23	8.64	7.67	0.96	0.011	0.0167		YDL192W	ARF1
424	chrXIV	169548	170048	7.93	8.35	7.34	1.02	0.0167	0.0247		YNL253W	TEX1
427	chrV	77720	78220	8.24	8.65	7.66	0.99	0.0193	0.0285		YEL040W	UTR2
434	chrII	170015	170515	7.84	8.2	7.36	0.84	0.0262	0.0379		YBL026W	LSM2
438	chrX	53983	54483	7.94	8.28	7.49	0.8	0.0285	0.041		YJL201W	ECM25
442	chrXIV	507074	507574	7.82	8.48	6.56	1.92	0.0326	0.0465		YNL064C	YDJ1
447	chrXI	439815	440315	8.15	9.07	4.94	4.14	0.0358	0.0504		YKL001C	MET14
448	chrXI	245452	245952	7.83	8.18	7.37	0.82	0.0358	0.0504		YKL104C	GFA1
464	chrX	381041	381541	7.96	8.49	7.11	1.37	0.0541	0.0735		YJL034W	KAR2
465	chrVIII	105290	105790	8.58	9.28	7.13	2.15	0.0541	0.0735		YHR001W	OSH7
467	chrXV	853026	853526	8.61	8.25	8.9	-0.65	0.0559	0.0756		YOR288C	MPD1	YOR289W	YOR289W
471	chrVII	859264	859764	8.38	8.67	8.02	0.65	0.0666	0.0893		YGR183C	QCR9
473	chrXIV	110575	111075	7.87	8.16	7.49	0.67	0.0743	0.0991		YNL279W	PRM1	YNL280C	ERG24
474	chrV	341977	342477	8.43	8.71	8.07	0.64	0.0754	0.1		YER091C	MET6
476	chrVI	74845	75345	8.04	8.37	7.61	0.76	0.0813	0.108		YFL031W	HAC1
482	chrXIV	619623	620123	8.4	8.69	8.04	0.65	0.0893	0.117		YNL007C	SIS1
491	chrXIII	552841	553341	7.81	8.09	7.46	0.63	0.108	0.139		YMR144W	FDO1
492	chrXV	285424	285924	7.87	8.15	7.52	0.63	0.109	0.139		YOL021C	DIS3	YOL020W	TAT2
496	chrXI	142693	143193	8.15	8.85	6.72	2.13	0.121	0.154		YKL164C	PIR1
498	chrXII	97338	97838	8.34	8.73	7.79	0.94	0.132	0.167		YLL024C	SSA2
508	chrIII	84004	84504	4.62	5.53	1.62	3.91	0.18	0.224		YCL019W	YCL019W
509	chrV	449019	449519	6.57	6.96	6.06	0.9	0.195	0.242		YER138C	YER138C
516	chrXV	326240	326740	7.6	8.39	5.7	2.69	0.205	0.251		YOR001W	RRP6
518	chrVI	148390	148890	7.44	7.71	7.1	0.6	0.232	0.281		YFR001W	LOC1
532	chrXVI	432331	432831	7.72	7.92	7.49	0.43	0.319	0.375		YPL061W	ALD6
537	chrXI	282585	283085	7.92	8.08	7.74	0.34	0.366	0.425		YKL081W	TEF4
548	chrX	477511	478011	5.88	6.31	5.28	1.02	0.435	0.495		YJR029W	YJR029W

## Sheet: RPG
	Chromosome	Start	End	Conc	Conc_WT	Conc_MT	Fold	p.value	FDR		RPG
1	chrIV	117126	117626	12.41	13.38	7.94	5.44	8.08e-28	5.39e-25		YDL191W	RPL35A
3	chrIX	316126	316626	12.84	13.81	8.46	5.35	8.82e-25	1.96e-22		YIL018W	RPL2B
4	chrXIII	145849	146349	12.48	13.44	8.44	4.99	1.91e-23	2.87e-21		YML063W	RPS1B
6	chrVIII	382868	383368	12.21	13.17	8.23	4.94	2.58e-23	2.87e-21		YHR141C	RPL42B
7	chrVI	223817	224317	10.46	11.39	6.99	4.4	3.2e-23	3.05e-21		YFR032C-A	RPL29
8	chrXII	48666	49166	10.78	11.73	6.96	4.77	3.78e-23	3.15e-21		YLL045C	RPL8B
9	chrXIV	63067	63567	12.53	13.49	8.48	5.01	4.25e-23	3.15e-21		YNL302C	RPS19B
10	chrXII	1018919	1019419	11.54	12.49	7.78	4.7	5.33e-23	3.55e-21		YLR441C	RPS1A
11	chrXI	431261	431761	11.41	12.36	7.61	4.75	9.7e-23	5.88e-21		YKL006W	RPL14A
12	chrXII	932018	932518	11.31	12.26	7.42	4.84	1.12e-22	6.2e-21		YLR406C	RPL31B
14	chrII	60805	61305	11.63	12.58	7.77	4.81	1.82e-22	8.09e-21		YBL087C	RPL23A
15	chrVII	149071	149571	11.67	12.62	7.9	4.71	2.47e-22	1.03e-20		YGL189C	RPS26A
17	chrXIII	124259	124759	12.26	13.21	8.31	4.91	3.97e-22	1.47e-20		YML073C	RPL6A
18	chrIV	130530	131030	12.13	13.08	8.36	4.72	6.11e-22	2.14e-20		YDL184C	RPL41A
19	chrXVI	653691	654191	11.65	12.6	7.9	4.7	7.13e-22	2.38e-20		YPR043W	RPL43A
20	chrXVI	731871	732371	11.88	12.81	8.26	4.55	8.52e-22	2.71e-20		YPR102C	RPL11A
21	chrVII	228395	228895	10.64	11.57	7.28	4.29	1.03e-21	3.14e-20		YGL147C	RPL9A
22	chrV	305741	306241	12.55	13.5	8.71	4.79	1.48e-21	4.12e-20		YER074W	RPS24A
23	chrVII	310449	310949	11.57	12.5	8.08	4.42	1.48e-21	4.12e-20		YGL103W	RPL28
24	chrXV	92864	93364	11.89	12.83	8.14	4.7	1.98e-21	5.28e-20		YOL121C	RPS19A
25	chrVII	788273	788773	11.62	12.55	8.1	4.45	2.28e-21	5.71e-20		YGR148C	RPL24B
26	chrII	89542	90042	11.12	12.07	7.28	4.79	2.31e-21	5.71e-20		YBL072C	RPS8A
27	chrXV	505059	505559	12.02	12.96	8.36	4.61	3.49e-21	8.31e-20		YOR096W	RPS7A
28	chrXV	94411	94911	10.95	11.88	7.54	4.33	4.79e-21	1.1e-19		YOL120C	RPL18A
29	chrXIII	225294	225794	12.22	13.16	8.47	4.69	4.95e-21	1.1e-19		YML024W	RPS17A
30	chrXII	713114	713614	11.7	12.64	8.03	4.61	7.68e-21	1.65e-19		YLR287C-A	RPS30A
32	chrXVI	76293	76793	11.11	12.04	7.68	4.36	9.87e-21	1.99e-19		YPL249C-A	RPL36B
33	chrVIII	74920	75420	11.9	12.84	8.4	4.43	1.81e-20	3.56e-19		YHL015W	RPS20
34	chrXV	253715	254215	11.49	12.42	7.97	4.45	2.1e-20	4.01e-19		YOL039W	RPP2A	YOL040C	RPS15
35	chrVII	254094	254594	11.98	12.92	8.36	4.56	2.31e-20	4.17e-19		YGL135W	RPL1B
36	chrII	44931	45431	11.43	12.38	7.68	4.7	2.99e-20	5.25e-19		YBL092W	RPL32
37	chrXV	1028653	1029153	11.79	12.72	8.32	4.41	3.36e-20	5.75e-19		YOR369C	RPS12
38	chrVII	555270	555770	10.85	11.77	7.67	4.1	3.7e-20	6.17e-19		YGR034W	RPL26B
39	chrX	75288	75788	11.59	12.53	8.07	4.46	4.32e-20	7.03e-19		YJL190C	RPS22A	YJL189W	RPL39
41	chrX	607765	608265	9.47	10.35	6.84	3.51	7.05e-20	1.09e-18		YJR094W-A	RPL43B
42	chrX	703190	703690	11.98	12.93	8.26	4.67	7.39e-20	1.12e-18		YJR145C	RPS4A
43	chrIV	221891	222391	11.47	12.4	8.13	4.27	9.04e-20	1.34e-18		YDL133C-A	RPL41B
44	chrXIII	731973	732473	10.48	11.41	7.07	4.34	9.75e-20	1.41e-18		YMR230W	RPS10B
45	chrX	90002	90502	11.72	12.66	8.09	4.57	1.25e-19	1.78e-18		YJL177W	RPL17B
46	chrVIII	125856	126356	11.43	12.36	8.11	4.25	1.72e-19	2.35e-18		YHR010W	RPL27A
47	chrX	73329	73829	11.61	12.53	8.28	4.26	1.74e-19	2.35e-18		YJL191W	RPS14B
48	chrXIV	499297	499797	9.91	10.78	7.34	3.44	1.76e-19	2.35e-18		YNL067W	RPL9B
49	chrV	423044	423544	11.51	12.44	8.21	4.23	1.83e-19	2.4e-18		YER131W	RPS26B
50	chrVII	438497	438997	11.39	12.31	8.11	4.2	1.91e-19	2.45e-18		YGL030W	RPL30	YGL031C	RPL24A
51	chrII	604053	604553	11.49	12.41	8.23	4.18	1.99e-19	2.51e-18		YBR189W	RPS9B
52	chrXII	498439	498939	11.36	12.3	7.87	4.43	2.35e-19	2.91e-18		YLR167W	RPS31
54	chrIX	232588	233088	11.4	12.33	8.07	4.26	2.98e-19	3.55e-18		YIL069C	RPS24B
55	chrXII	781403	781903	11.41	12.33	8.09	4.24	3.27e-19	3.83e-18		YLR325C	RPL38
57	chrIX	99580	100080	11.53	12.45	8.24	4.21	6.52e-19	7.3e-18		YIL133C	RPL16A
60	chrIV	341202	341702	12.06	12.99	8.66	4.33	9.49e-19	1.02e-17		YDL061C	RPS29B
61	chrXIII	754336	754836	11.37	12.29	8.02	4.28	1.12e-18	1.19e-17		YMR242C	RPL20A
62	chrX	651190	651690	11.17	12.09	7.88	4.21	1.16e-18	1.21e-17		YJR123W	RPS5
63	chrXII	805381	805881	10.71	11.64	7.35	4.3	1.69e-18	1.73e-17		YLR340W	RPP0
64	chrXV	678759	679259	11.49	12.41	8.28	4.12	1.71e-18	1.73e-17		YOR182C	RPS30B
66	chrIV	1359361	1359861	11.34	12.26	8.07	4.19	2.6e-18	2.55e-17		YDR450W	RPS18A
67	chrXIV	444368	444868	10.85	11.77	7.72	4.05	2.75e-18	2.65e-17		YNL096C	RPS7B
68	chrIV	321570	322070	11.77	12.69	8.51	4.18	2.96e-18	2.82e-17		YDL075W	RPL31A
69	chrVII	648899	649399	11.33	12.25	8.04	4.21	3.42e-18	3.22e-17		YGR085C	RPL11B
70	chrVI	64921	65421	12.94	13.88	9.45	4.43	4.77e-18	4.42e-17		YFL034C-A	RPL22B
71	chrXIII	650742	651242	11.05	11.97	7.82	4.16	4.95e-18	4.53e-17		YMR194W	RPL36A
74	chrXIV	330729	331229	11.53	12.45	8.36	4.1	8.11e-18	6.88e-17		YNL162W	RPL42A
76	chrXV	866493	866993	11.35	12.27	8.14	4.13	9.32e-18	7.77e-17		YOR293W	RPS10A
77	chrXII	241574	242074	12.55	13.48	9.08	4.4	1.03e-17	8.48e-17		YLR048W	RPS0B
79	chrV	53474	53974	11.32	12.24	8.13	4.1	1.3e-17	1.05e-16		YEL054C	RPL12A
80	chrXIII	551307	551807	12.24	13.17	8.8	4.37	1.35e-17	1.07e-16		YMR142C	RPL13B	YMR143W	RPS16A
81	chrIX	68120	68620	11.62	12.54	8.44	4.1	1.94e-17	1.52e-16		YIL148W	RPL40A
82	chrIV	229404	229904	10.97	11.88	8.01	3.87	2.94e-17	2.28e-16		YDL130W	RPP1B
83	chrVIII	505747	506247	11.55	12.47	8.42	4.04	3.01e-17	2.31e-16		YHR203C	RPS4B
84	chrXVI	378572	379072	10.79	11.7	7.69	4.01	3.27e-17	2.48e-16		YPL090C	RPS6A
87	chrIV	1401179	1401679	11.99	12.91	8.7	4.21	4.88e-17	3.58e-16		YDR471W	RPL27B
88	chrXII	282410	282910	10.95	11.85	8.03	3.82	5.64e-17	4.09e-16		YLR075W	RPL10
89	chrVII	276965	277465	11.46	12.37	8.47	3.91	5.94e-17	4.26e-16		YGL123W	RPS2
91	chrXV	901292	901792	11.38	12.3	8.18	4.13	8.17e-17	5.74e-16		YOR312C	RPL20B
93	chrVIII	103829	104329	10.8	11.72	7.61	4.11	1.02e-16	6.99e-16		YHL001W	RPL14B
94	chrXIV	495140	495640	12.11	13.03	8.83	4.2	1.16e-16	7.92e-16		YNL069C	RPL16B
95	chrIV	307937	308437	10.96	11.86	8.07	3.79	1.18e-16	7.92e-16		YDL082W	RPL13A	YDL083C	RPS16B
96	chrIV	578984	579484	9.89	10.76	7.33	3.43	1.42e-16	9.49e-16		YDR064W	RPS13
98	chrV	362098	362598	11.87	12.78	8.71	4.07	1.54e-16	1e-15		YER102W	RPS8B
99	chrII	592833	593333	10.78	11.7	7.61	4.09	1.81e-16	1.17e-15		YBR181C	RPS6B
101	chrV	270254	270754	10.45	11.35	7.56	3.79	1.95e-16	1.24e-15		YER056C-A	RPL34A
102	chrXII	897628	898128	10.77	11.7	7.52	4.18	2.09e-16	1.32e-15		YLR388W	RPS29A
104	chrVIII	148845	149345	10.76	11.67	7.69	3.98	3.62e-16	2.23e-15		YHR021C	RPS27B
105	chrVII	726359	726859	11.06	11.97	8.07	3.9	3.67e-16	2.25e-15		YGR118W	RPS23A
106	chrXII	262720	263220	10.49	11.38	7.75	3.63	4.01e-16	2.43e-15		YLR061W	RPL22A
107	chrVII	534752	535252	10.76	11.65	7.92	3.74	6.14e-16	3.69e-15		YGR027C	RPS25A
108	chrXVI	794414	794914	10.96	11.86	8.16	3.7	6.33e-16	3.77e-15		YPR132W	RPS23B
110	chrX	157350	157850	11.61	12.51	8.68	3.83	6.63e-16	3.88e-15		YJL136C	RPS21B
111	chrXII	522054	522554	11.27	12.17	8.36	3.81	7.08e-16	4.11e-15		YLR185W	RPL37A
112	chrII	605678	606178	11.83	12.75	8.73	4.01	7.21e-16	4.14e-15		YBR191W	RPL21A
113	chrXV	79704	80204	10.88	11.78	7.95	3.83	7.98e-16	4.55e-15		YOL127W	RPL25
116	chrXI	618753	619253	10.93	11.83	8.06	3.77	9.96e-16	5.54e-15		YKR094C	RPL40B
117	chrV	396132	396632	12.65	13.57	9.49	4.08	1.06e-15	5.83e-15		YER117W	RPL23B
118	chrII	332282	332782	12.52	13.44	9.4	4.04	1.09e-15	5.92e-15		YBR048W	RPS11B
119	chrII	167815	168315	11.17	12.07	8.32	3.75	1.1e-15	5.92e-15		YBL027W	RPL19B
122	chrXI	158167	158667	10	10.87	7.46	3.41	1.14e-15	6.01e-15		YKL156W	RPS27A
123	chrXIII	223959	224459	11.27	12.16	8.39	3.78	1.48e-15	7.69e-15		YML026C	RPS18B
124	chrIX	257291	257791	10.93	11.84	7.89	3.95	1.58e-15	8.17e-15		YIL052C	RPL34B
126	chrXII	1028173	1028673	10.59	11.49	7.77	3.72	2.47e-15	1.26e-14		YLR448W	RPL6B
127	chrXIV	302175	302675	10.52	11.41	7.82	3.59	3.13e-15	1.58e-14		YNL178W	RPS3
128	chrXI	108677	109177	11.54	12.45	8.5	3.94	3.2e-15	1.6e-14		YKL180W	RPL17A
129	chrVIII	36007	36507	10.1	10.97	7.53	3.44	4.73e-15	2.35e-14		YHL033C	RPL8A
131	chrIV	1450821	1451321	10.1	10.96	7.62	3.34	6.53e-15	3.2e-14		YDR500C	RPL37B
133	chrXVI	302584	303084	9.53	10.39	7.12	3.26	7.36e-15	3.56e-14		YPL131W	RPL5
134	chrII	415433	415933	11.34	12.23	8.48	3.76	9.65e-15	4.63e-14		YBR084C-A	RPL19A
135	chrIV	1355607	1356107	10.23	11.12	7.58	3.54	1.14e-14	5.45e-14		YDR447C	RPS17B
148	chrIV	217074	217574	10.19	11.06	7.57	3.49	7.75e-14	3.38e-13		YDL136W	RPL35B
149	chrIV	1300871	1301371	10.7	11.58	8.06	3.52	7.86e-14	3.41e-13		YDR418W	RPL12B
157	chrXVI	172691	173191	9.73	10.54	7.7	2.84	4.29e-13	1.73e-12		YPL198W	RPL7B
158	chrXII	202539	203039	9.97	10.82	7.67	3.14	7.5e-13	3.02e-12		YLR029C	RPL15A
160	chrXVI	406138	406638	10.71	11.57	8.28	3.29	2.15e-12	8.54e-12		YPL079W	RPL21B
176	chrVII	919846	920346	10.37	11.21	8.05	3.16	3.21e-11	1.15e-10		YGR214W	RPS0A
190	chrXVI	404451	404951	8.63	9.36	7.08	2.28	3.71e-10	1.24e-09		YPL081W	RPS9A
219	chrIV	490874	491374	10.76	11.69	7.37	4.32	2.41e-08	7.01e-08		YDR025W	RPS11A
253	chrXV	444418	444918	8.49	9.11	7.36	1.75	1.84e-06	4.64e-06		YOR063W	RPL3
259	chrXIII	500611	501111	8.63	9.21	7.63	1.57	3.65e-06	8.95e-06		YMR116C	ASC1
350	chrXI	551231	551731	8.41	8.9	7.65	1.25	0.00122	0.00218		YKR057W	RPS21A
407	chrIV	1239141	1239641	8.06	8.45	7.53	0.92	0.00881	0.0137		YDR382W	RPP2b
414	chrXII	855534	856034	8.12	8.53	7.55	0.98	0.0107	0.0163		YLR367W	RPS22B

## Sheet: Noncoding
	Chromosome	Start	End	Conc	Conc_WT	Conc_MT	Fold	p.value	FDR		Type	Noncoding
16	chrV	117870	118370	12.14	13.08	8.57	4.5	2.7e-22	1.06e-20		Noncoding	RPR1
31	chrXVI	821472	821972	10.95	11.85	8.08	3.77	8.82e-21	1.84e-19		Noncoding	snR45
56	chrXV	832039	832539	9.63	10.51	6.9	3.61	4.09e-19	4.7e-18		Noncoding	snR8
59	chrXIII	651964	652464	9.36	10.19	7.21	2.98	9.06e-19	9.91e-18		Noncoding	snR11
75	chrXIV	715832	716332	9.77	10.63	7.33	3.31	8.15e-18	6.88e-17		Noncoding	snR49
85	chrIV	1402641	1403141	9.7	10.53	7.52	3.01	3.97e-17	2.98e-16		Noncoding	snR13
97	chrVII	345722	346222	9.88	10.72	7.61	3.11	1.49e-16	9.85e-16		Noncoding	snR10
100	chrXIV	88783	89283	9.91	10.77	7.45	3.32	1.9e-16	1.22e-15		Noncoding	snR40
130	chrX	139879	140379	9.82	10.64	7.78	2.86	5.54e-15	2.74e-14		Noncoding	snR190	snR128
139	chrXIII	91719	92219	11.28	12.14	8.8	3.34	1.79e-14	8.27e-14		Noncoding	ZOD1
142	chrVII	939450	939950	9.56	10.34	7.75	2.6	3.29e-14	1.49e-13		Noncoding	snR7.L	snR7.S
147	chrVIII	381257	381757	8.79	9.57	6.97	2.6	7.66e-14	3.36e-13		Noncoding	snR32
154	chrX	228267	228767	10	10.84	7.76	3.08	2.8e-13	1.16e-12		Noncoding	snR37
156	chrXI	38372	38872	9.46	10.23	7.72	2.51	4.28e-13	1.73e-12		Noncoding	snR64
162	chrV	431108	431608	12.77	13.64	10.2	3.44	3.69e-12	1.44e-11		Noncoding	snR52
171	chrXIII	625937	626437	8.9	9.64	7.32	2.32	1.25e-11	4.59e-11		Noncoding	snR83
172	chrXII	898907	899407	9.35	10.06	7.89	2.18	1.78e-11	6.53e-11		Noncoding	snR34
173	chrII	87746	88246	9.1	9.82	7.59	2.23	2.17e-11	7.9e-11		Noncoding	snR56
174	chrXII	198485	198985	9.77	10.53	8.06	2.47	2.7e-11	9.78e-11		Noncoding	snR30
180	chrXV	407938	408438	9.22	9.92	7.79	2.13	7.68e-11	2.7e-10		Noncoding	snR9
181	chrX	663461	663961	8.91	9.61	7.52	2.09	9.53e-11	3.33e-10		Noncoding	snR3
183	chrII	681617	682117	8.58	9.3	7.1	2.2	1.33e-10	4.59e-10		Noncoding	LSR1
186	chrIV	541582	542082	9.5	10.26	7.74	2.53	2.72e-10	9.24e-10		Noncoding	snR47
217	chrVIII	410808	411308	8.85	9.48	7.71	1.77	2.05e-08	6.02e-08		Noncoding	snR71
218	chrVII	609122	609622	8.95	9.65	7.58	2.06	2.11e-08	6.17e-08		Noncoding	snR48
227	chrXI	559145	559645	8.72	9.42	7.29	2.14	8.49e-08	2.38e-07		Noncoding	snR42
232	chrXIII	296831	297331	9.75	10.47	8.27	2.19	1.7e-07	4.63e-07		Noncoding	snR78	Cluster of 7
233	chrXIV	230464	230964	8.7	9.31	7.63	1.69	3.13e-07	8.53e-07		Noncoding	snR19
243	chrX	349152	349652	8.88	9.46	7.87	1.59	7.35e-07	1.92e-06		Noncoding	snR60
247	chrXI	364354	364854	8.72	9.32	7.68	1.64	9.2e-07	2.37e-06		Noncoding	snR69
248	chrXII	366006	366506	11.52	12.25	9.96	2.29	9.48e-07	2.43e-06		Noncoding	snR6
251	chrXIV	585288	585788	8.96	9.56	7.9	1.66	1.73e-06	4.37e-06		Noncoding	NME1	snR66
252	chrXII	348356	348856	7.92	8.56	6.72	1.84	1.73e-06	4.37e-06		Noncoding	snR79
278	chrXIII	67787	68287	8.43	8.97	7.56	1.41	1.8e-05	4.11e-05		Noncoding	snR85
281	chrV	167328	167828	8.06	8.65	7.06	1.59	2.12e-05	4.79e-05		Noncoding	snR14
298	chrXV	842105	842605	8.82	9.34	8	1.34	9.68e-05	0.000206		Noncoding	snR31	snR5
314	chrV	321907	322407	8.2	8.74	7.33	1.41	0.000194	0.00039		Noncoding	SRG1
326	chrXVI	719180	719680	8.06	8.57	7.29	1.28	0.000322	0.000625		Noncoding	snR41	Cluster of 3
384	chrXV	759323	759823	8.45	8.87	7.86	1.01	0.00367	0.00601		Noncoding	snR35
385	chrIX	96587	97087	8.38	8.79	7.81	0.97	0.00381	0.00623		Noncoding	snR68
411	chrI	141908	142408	8.35	8.98	7.18	1.8	0.0102	0.0156		Noncoding	snR18
420	chrXIII	667130	667630	8.69	9.05	8.21	0.84	0.0134	0.0201		Noncoding	RNA170
470	chrXV	409762	410262	7.74	8.07	7.3	0.77	0.0639	0.0858		Noncoding	snR62

## Sheet: Others
	Chromosome	Start	End	Conc	Conc_WT	Conc_MT	Fold	p.value	FDR		Type	RPG				tRNAs		Noncoding		Non-RPG				Other (nearest ORF)
5	chrIII	292498	292998	9.8	10.8	-0.17	10.97	2.55e-23	2.87e-21		Other													YCR096C	HMRA2
86	chrIII	10996	11496	9.41	10.3	6.71	3.59	4.07e-17	3.02e-16		Other													YCL068C	YCL068C
109	chrIII	315661	316161	8.2	9.06	5.78	3.28	6.53e-16	3.85e-15		Other													YCR108C	YCR108C
114	chrIV	1524553	1525053	9.07	9.93	6.73	3.19	8.65e-16	4.89e-15		Other													YDR543C	YDR543C
136	chrXIII	267892	268392	9.95	10.83	7.35	3.47	1.28e-14	6.04e-14		Other													YML001W	YPT7
144	chrXV	1003879	1004379	8.68	9.45	6.91	2.54	4.39e-14	1.97e-13		Other													YOR354C	MSC6
145	chrV	151902	152402	8.91	9.71	6.94	2.77	6.1e-14	2.71e-13		Other													YEL001C	IRC22
146	chrIV	449584	450084	10.45	11.32	7.93	3.39	6.52e-14	2.88e-13		Other													YDL001W	RMD1
166	chrXII	151035	151535	9.43	10.2	7.67	2.53	8.47e-12	3.2e-11		Other													YLR001C	YLR001C
184	chrXIV	628642	629142	9.31	10.1	7.44	2.66	1.39e-10	4.78e-10		Other													YNL001W	DOM34
212	chrV	569347	569847	8.38	9.09	6.91	2.19	9.57e-09	2.88e-08		Other													YER188C-A	YER188C-A
221	chrXII	5510	6010	8.98	9.68	7.56	2.12	3.76e-08	1.09e-07		Other													YLL066W-B	YLL066W-B
264	chrVIII	273483	273983	8.25	8.83	7.27	1.57	4.74e-06	1.14e-05		Other													YHR084W	STE12
285	chrVIII	5267	5767	8.14	8.79	6.94	1.84	2.95e-05	6.56e-05		Other													YHL048C-A	YHL048C-A
287	chrIII	14449	14949	9.76	10.59	7.56	3.04	3.24e-05	7.15e-05		Other													YCL066W	HMLALPHA1
331	chrXIV	6619	7119	8.84	9.67	6.69	2.97	0.000496	0.000943		Other													YNL337W	YNL337W
389	chrVIII	555799	556299	7.66	8.11	6.98	1.13	0.00566	0.00917		Other													YHR217C	YHR217C
396	chrXII	1071390	1071890	7.1	7.66	6.15	1.51	0.00662	0.0105		Other													YLR466C-B	YLR466C-B
453	chrXIII	308695	309195	8.46	8.75	8.08	0.67	0.0413	0.0575		Other													YMR018W	PEX9
458	chrIX	355558	356058	7.98	8.74	6.3	2.43	0.044	0.0607		Other													YIR001C	SGN1
506	chrIII	313445	313945	8.25	6.09	9.08	-2.99	0.169	0.211		Other													YCR107W	AAD3
514	chrXV	28655	29155	6.86	6.43	7.19	-0.76	0.199	0.244		Other													YOL155W-A	YOL155W-A
553	chrVII	712246	712746	8.61	8.72	8.48	0.24	0.497	0.56		Other													YGR109W-B	YGR109W-B
556	chrXVI	855535	856035	2.55	3.38	0.4	2.98	0.522	0.585		Other													YPR158C-D	YPR158C-D
585	chrXVI	62204	62704	7.1	7.32	6.84	0.48	0.845	0.894		Other													YPL257W	YPL257W
2	chrXV	779702	780202	12.21	13.16	8.33	4.83	1.84e-25	6.14e-23		Two types	YOR234C	RPL33B					snR17a
72	chrVI	221677	222177	12.51	13.44	9.14	4.29	5.14e-18	4.63e-17		Two types	YFR031C-A	RPL2A					RUF23
73	chrXVI	281517	282017	10.81	11.71	7.84	3.88	7e-18	6.14e-17		Two types	YPL143W	RPL33A					snR17b
150	chrVII	365980	366480	9.92	10.79	7.4	3.39	9.98e-14	4.27e-13		Two types	YGL076C	RPL7A					snR39B
207	chrIII	178221	178721	9.83	10.57	8.23	2.34	7.14e-09	2.19e-08		Two types	YCR031C	RPS14A					snR189
214	chrV	61698	62198	10.45	11.19	8.86	2.33	1.55e-08	4.6e-08		Two types					tG(GCC)E		snR53	snR67
352	chrXII	796925	797425	11.56	12.09	10.72	1.37	0.00137	0.00244		Two types	YLR333C	RPS25B			tE(UUC)L
360	chrXV	594171	594671	13.04	13.6	12.1	1.5	0.00187	0.00326		Two types					tG(CCC)O		snR33
377	chrIV	992573	993073	11.76	12.29	10.91	1.38	0.00299	0.00499		Two types					tG(GCC)D2		snR53
406	chrXII	818486	818986	12.79	13.3	12.01	1.29	0.00866	0.0135		Two types	YLR344W	RPL26A			tR(CCG)L
494	chrXV	340120	340620	11.52	11.83	11.14	0.68	0.112	0.144		Two types	YLR344W	RPL26A			tR(ACG)O
545	chrIII	142536	143036	11.55	11.72	11.37	0.35	0.415	0.475		Two types					tG(GCC)C		snR33
549	chrXI	140846	141346	12.6	12.42	12.76	-0.34	0.447	0.507		Two types	YLR333C	RPS25B			tE(UUC)K
