# Supplementary material for: Dynamic sumoylation of promoter-bound general transcription factors facilitates transcription by RNA polymerase II
Source: PLoS Genet. 2021 Sep 29;17(9):e1009828. doi: 10.1371/journal.pgen.1009828 (PMC8505008; doi:10.1371/journal.pgen.1009828)
Supplement: S10 Table — (XLSX) [file pgen.1009828.s014.xlsx]

## Sheet: Information
S10 Table. GO term analysis of SUMO peak list
155 genes associated with non-RPG peaks that do not overlap with a Rap1 peak were analyzed by GO Term Finder.

## Sheet: S10 Table
Gene Ontology term	Cluster frequency	Genome frequency	Corrected	FDR	FALSE	Genes annotated to the term
			P-value		Positives
small molecule biosynthetic process	37 of 155 genes, 23.9%	394 of 7166 genes, 5.5%	8.02e-12	0	0	YHR007C, YNL280C, YLR044C, YER073W, YLR432W, YLR355C, YAL038W, YKL152C, YDL182W, YCL064C, YLL027W, YGR254W, YOL086C, YKL060C, YHR216W, YNL037C, YPL061W, YBR115C, YML028W, YJR137C, YER091C, YKR097W, YCR012W, YGL012W, YJR103W, YGR192C, YHR174W, YGL001C, YMR205C, YKL001C, YBR196C, YIR034C, YER037W, YJL130C, YPR035W, YKL216W, YOR344C
drug metabolic process	30 of 155 genes, 19.4%	294 of 7166 genes, 4.1%	4.82e-10	0	0	YOL077W-A, YLR304C, YHR174W, YGR192C, YGR183C, YLR044C, YER073W, YEL040W, YMR205C, YLR286C, YKL104C, YAL038W, YER065C, YKL152C, YLL027W, YGR254W, YOL086C, YKL060C, YIL125W, YKL001C, YNL037C, YBR196C, YPL061W, YGR234W, YML028W, YJR137C, YCR012W, YPR001W, YOR344C, YDR502C
nucleobase-containing small molecule biosynthetic process	16 of 155 genes, 10.3%	72 of 7166 genes, 1.0%	1.33e-09	0	0	YHR174W, YGR192C, YMR205C, YLR432W, YAL038W, YKL152C, YGR254W, YKL060C, YHR216W, YBR196C, YER037W, YJL130C, YCR012W, YKL216W, YJR103W, YOR344C
ribonucleoside triphosphate biosynthetic process	15 of 155 genes, 9.7%	61 of 7166 genes, 0.9%	1.39e-09	0	0	YHR216W, YBR196C, YOL077W-A, YHR174W, YGR192C, YJL130C, YMR205C, YLR432W, YAL038W, YCR012W, YKL152C, YGR254W, YKL060C, YJR103W, YOR344C
nucleoside triphosphate biosynthetic process	15 of 155 genes, 9.7%	65 of 7166 genes, 0.9%	3.81e-09	0	0	YHR216W, YBR196C, YOL077W-A, YHR174W, YGR192C, YJL130C, YMR205C, YLR432W, YAL038W, YCR012W, YKL152C, YGR254W, YKL060C, YJR103W, YOR344C
pyruvate metabolic process	13 of 155 genes, 8.4%	46 of 7166 genes, 0.6%	6.54e-09	0	0	YBR196C, YHR174W, YGR192C, YLR044C, YKL029C, YMR205C, YAL038W, YCR012W, YKL152C, YGR254W, YOL086C, YKL060C, YOR344C
ADP metabolic process	12 of 155 genes, 7.7%	38 of 7166 genes, 0.5%	9.92e-09	0	0	YBR196C, YHR174W, YGR192C, YLR044C, YMR205C, YAL038W, YCR012W, YKL152C, YGR254W, YOL086C, YKL060C, YOR344C
ribonucleoside triphosphate metabolic process	18 of 155 genes, 11.6%	109 of 7166 genes, 1.5%	1.07e-08	0	0	YOL077W-A, YHR174W, YGR192C, YGR183C, YLR044C, YMR205C, YLR432W, YAL038W, YKL152C, YGR254W, YOL086C, YKL060C, YHR216W, YBR196C, YJL130C, YCR012W, YJR103W, YOR344C
purine nucleoside diphosphate metabolic process	12 of 155 genes, 7.7%	39 of 7166 genes, 0.5%	1.4e-08	0	0	YBR196C, YHR174W, YGR192C, YLR044C, YMR205C, YAL038W, YCR012W, YKL152C, YGR254W, YOL086C, YKL060C, YOR344C
purine ribonucleoside diphosphate metabolic process	12 of 155 genes, 7.7%	39 of 7166 genes, 0.5%	1.4e-08	0	0	YBR196C, YHR174W, YGR192C, YLR044C, YMR205C, YAL038W, YCR012W, YKL152C, YGR254W, YOL086C, YKL060C, YOR344C
carboxylic acid metabolic process	34 of 155 genes, 21.9%	428 of 7166 genes, 6.0%	1.46e-08	0	0	YLR044C, YER073W, YLR355C, YKL104C, YAL038W, YKL152C, YDL182W, YCL064C, YLL027W, YGR254W, YOL086C, YKL060C, YIL125W, YNL037C, YPL061W, YBR115C, YJR137C, YKL029C, YER091C, YCR012W, YJR103W, YDR502C, YGR192C, YHR174W, YLR304C, YER065C, YMR205C, YKL001C, YIR034C, YBR196C, YJL130C, YPR035W, YPR001W, YOR344C
ribonucleoside diphosphate metabolic process	12 of 155 genes, 7.7%	40 of 7166 genes, 0.6%	1.97e-08	0	0	YBR196C, YHR174W, YGR192C, YLR044C, YMR205C, YAL038W, YCR012W, YKL152C, YGR254W, YOL086C, YKL060C, YOR344C
nucleoside triphosphate metabolic process	18 of 155 genes, 11.6%	117 of 7166 genes, 1.6%	3.67e-08	0	0	YOL077W-A, YHR174W, YGR192C, YGR183C, YLR044C, YMR205C, YLR432W, YAL038W, YKL152C, YGR254W, YOL086C, YKL060C, YHR216W, YBR196C, YJL130C, YCR012W, YJR103W, YOR344C
small molecule metabolic process	48 of 155 genes, 31.0%	827 of 7166 genes, 11.5%	3.94e-08	0	0	YOL077W-A, YHR007C, YGR183C, YNL280C, YLR044C, YER073W, YPR074C, YLR432W, YLR355C, YKL104C, YAL038W, YKL152C, YDL182W, YCL064C, YLL027W, YGR254W, YOL086C, YKL060C, YDL055C, YIL125W, YHR216W, YNL037C, YPL061W, YBR115C, YML028W, YJR137C, YKL029C, YER091C, YKR097W, YCR012W, YGL012W, YJR103W, YDR502C, YLR304C, YGR192C, YHR174W, YGL001C, YMR205C, YER065C, YKL001C, YBR196C, YIR034C, YER037W, YJL130C, Y…
oxoacid metabolic process	34 of 155 genes, 21.9%	446 of 7166 genes, 6.2%	4.6e-08	0	0	YLR044C, YER073W, YLR355C, YKL104C, YAL038W, YKL152C, YDL182W, YCL064C, YLL027W, YGR254W, YOL086C, YKL060C, YIL125W, YNL037C, YPL061W, YBR115C, YJR137C, YKL029C, YER091C, YCR012W, YJR103W, YDR502C, YGR192C, YHR174W, YLR304C, YER065C, YMR205C, YKL001C, YIR034C, YBR196C, YJL130C, YPR035W, YPR001W, YOR344C
nucleoside diphosphate metabolic process	12 of 155 genes, 7.7%	43 of 7166 genes, 0.6%	5.12e-08	0	0	YBR196C, YHR174W, YGR192C, YLR044C, YMR205C, YAL038W, YCR012W, YKL152C, YGR254W, YOL086C, YKL060C, YOR344C
organic acid metabolic process	34 of 155 genes, 21.9%	448 of 7166 genes, 6.3%	5.2e-08	0	0	YLR044C, YER073W, YLR355C, YKL104C, YAL038W, YKL152C, YDL182W, YCL064C, YLL027W, YGR254W, YOL086C, YKL060C, YIL125W, YNL037C, YPL061W, YBR115C, YJR137C, YKL029C, YER091C, YCR012W, YJR103W, YDR502C, YGR192C, YHR174W, YLR304C, YER065C, YMR205C, YKL001C, YIR034C, YBR196C, YJL130C, YPR035W, YPR001W, YOR344C
organic acid biosynthetic process	24 of 155 genes, 15.5%	226 of 7166 genes, 3.2%	5.79e-08	0	0	YHR174W, YGR192C, YER073W, YMR205C, YLR355C, YAL038W, YKL152C, YDL182W, YCL064C, YLL027W, YGR254W, YKL060C, YKL001C, YNL037C, YBR196C, YIR034C, YPL061W, YBR115C, YJR137C, YJL130C, YER091C, YPR035W, YCR012W, YOR344C
carboxylic acid biosynthetic process	24 of 155 genes, 15.5%	226 of 7166 genes, 3.2%	5.79e-08	0	0	YHR174W, YGR192C, YER073W, YMR205C, YLR355C, YAL038W, YKL152C, YDL182W, YCL064C, YLL027W, YGR254W, YKL060C, YKL001C, YNL037C, YBR196C, YIR034C, YPL061W, YBR115C, YJR137C, YJL130C, YER091C, YPR035W, YCR012W, YOR344C
purine nucleoside triphosphate biosynthetic process	13 of 155 genes, 8.4%	55 of 7166 genes, 0.8%	7.89e-08	0	0	YHR216W, YBR196C, YOL077W-A, YHR174W, YGR192C, YMR205C, YLR432W, YAL038W, YCR012W, YKL152C, YGR254W, YKL060C, YOR344C
purine ribonucleoside triphosphate biosynthetic process	13 of 155 genes, 8.4%	55 of 7166 genes, 0.8%	7.89e-08	0	0	YHR216W, YBR196C, YOL077W-A, YHR174W, YGR192C, YMR205C, YLR432W, YAL038W, YCR012W, YKL152C, YGR254W, YKL060C, YOR344C
glycolytic process	10 of 155 genes, 6.5%	29 of 7166 genes, 0.4%	2.05e-07	0	0	YBR196C, YHR174W, YGR192C, YMR205C, YAL038W, YCR012W, YKL152C, YGR254W, YKL060C, YOR344C
ATP generation from ADP	10 of 155 genes, 6.5%	29 of 7166 genes, 0.4%	2.05e-07	0	0	YBR196C, YHR174W, YGR192C, YMR205C, YAL038W, YCR012W, YKL152C, YGR254W, YKL060C, YOR344C
nucleotide catabolic process	11 of 155 genes, 7.1%	38 of 7166 genes, 0.5%	2.15e-07	0	0	YBR196C, YHR174W, YGR192C, YER037W, YMR205C, YAL038W, YCR012W, YKL152C, YGR254W, YKL060C, YOR344C
pyruvate biosynthetic process	10 of 155 genes, 6.5%	30 of 7166 genes, 0.4%	3.02e-07	0	0	YBR196C, YHR174W, YGR192C, YMR205C, YAL038W, YCR012W, YKL152C, YGR254W, YKL060C, YOR344C
purine ribonucleoside triphosphate metabolic process	16 of 155 genes, 10.3%	103 of 7166 genes, 1.4%	4.08e-07	0	0	YOL077W-A, YHR174W, YGR192C, YGR183C, YLR044C, YMR205C, YLR432W, YAL038W, YKL152C, YGR254W, YOL086C, YKL060C, YHR216W, YBR196C, YCR012W, YOR344C
nucleoside diphosphate phosphorylation	10 of 155 genes, 6.5%	31 of 7166 genes, 0.4%	4.37e-07	0	0	YBR196C, YHR174W, YGR192C, YMR205C, YAL038W, YCR012W, YKL152C, YGR254W, YKL060C, YOR344C
nucleoside phosphate catabolic process	11 of 155 genes, 7.1%	41 of 7166 genes, 0.6%	5.34e-07	0	0	YBR196C, YHR174W, YGR192C, YER037W, YMR205C, YAL038W, YCR012W, YKL152C, YGR254W, YKL060C, YOR344C
purine nucleoside triphosphate metabolic process	16 of 155 genes, 10.3%	105 of 7166 genes, 1.5%	5.48e-07	0	0	YOL077W-A, YHR174W, YGR192C, YGR183C, YLR044C, YMR205C, YLR432W, YAL038W, YKL152C, YGR254W, YOL086C, YKL060C, YHR216W, YBR196C, YCR012W, YOR344C
ribonucleotide biosynthetic process	16 of 155 genes, 10.3%	105 of 7166 genes, 1.5%	5.48e-07	0	0	YOL077W-A, YHR174W, YGR192C, YMR205C, YLR432W, YAL038W, YKL152C, YGR254W, YKL060C, YHR216W, YBR196C, YJL130C, YCR012W, YKL216W, YJR103W, YOR344C
ribonucleoside monophosphate biosynthetic process	15 of 155 genes, 9.7%	91 of 7166 genes, 1.3%	6.22e-07	0	0	YHR216W, YBR196C, YOL077W-A, YHR174W, YGR192C, YJL130C, YMR205C, YLR432W, YKL216W, YAL038W, YCR012W, YKL152C, YGR254W, YKL060C, YOR344C
nucleotide phosphorylation	10 of 155 genes, 6.5%	32 of 7166 genes, 0.4%	6.25e-07	0	0	YBR196C, YHR174W, YGR192C, YMR205C, YAL038W, YCR012W, YKL152C, YGR254W, YKL060C, YOR344C
ribonucleoside monophosphate metabolic process	18 of 155 genes, 11.6%	139 of 7166 genes, 1.9%	6.83e-07	0	0	YOL077W-A, YHR174W, YGR192C, YGR183C, YLR044C, YMR205C, YLR432W, YAL038W, YKL152C, YGR254W, YOL086C, YKL060C, YHR216W, YBR196C, YJL130C, YCR012W, YKL216W, YOR344C
nucleoside monophosphate biosynthetic process	15 of 155 genes, 9.7%	94 of 7166 genes, 1.3%	9.98e-07	0	0	YHR216W, YBR196C, YOL077W-A, YHR174W, YGR192C, YJL130C, YMR205C, YLR432W, YKL216W, YAL038W, YCR012W, YKL152C, YGR254W, YKL060C, YOR344C
ribose phosphate biosynthetic process	16 of 155 genes, 10.3%	111 of 7166 genes, 1.5%	1.27e-06	0	0	YOL077W-A, YHR174W, YGR192C, YMR205C, YLR432W, YAL038W, YKL152C, YGR254W, YKL060C, YHR216W, YBR196C, YJL130C, YCR012W, YKL216W, YJR103W, YOR344C
nicotinamide nucleotide metabolic process	14 of 155 genes, 9.0%	83 of 7166 genes, 1.2%	1.73e-06	0	0	YBR196C, YPL061W, YHR174W, YGR192C, YLR044C, YPR074C, YMR205C, YAL038W, YCR012W, YKL152C, YGR254W, YOL086C, YKL060C, YOR344C
pyridine nucleotide metabolic process	14 of 155 genes, 9.0%	84 of 7166 genes, 1.2%	2.03e-06	0	0	YBR196C, YPL061W, YHR174W, YGR192C, YLR044C, YPR074C, YMR205C, YAL038W, YCR012W, YKL152C, YGR254W, YOL086C, YKL060C, YOR344C
nucleoside monophosphate metabolic process	18 of 155 genes, 11.6%	149 of 7166 genes, 2.1%	2.15e-06	0	0	YOL077W-A, YHR174W, YGR192C, YGR183C, YLR044C, YMR205C, YLR432W, YAL038W, YKL152C, YGR254W, YOL086C, YKL060C, YHR216W, YBR196C, YJL130C, YCR012W, YKL216W, YOR344C
ribonucleotide metabolic process	19 of 155 genes, 12.3%	169 of 7166 genes, 2.4%	2.56e-06	0	0	YOL077W-A, YHR174W, YGR192C, YGR183C, YLR044C, YMR205C, YLR432W, YAL038W, YKL152C, YGR254W, YOL086C, YKL060C, YHR216W, YBR196C, YJL130C, YCR012W, YKL216W, YJR103W, YOR344C
ribose phosphate metabolic process	20 of 155 genes, 12.9%	189 of 7166 genes, 2.6%	2.78e-06	0	0	YOL077W-A, YHR174W, YGR192C, YGR183C, YLR044C, YPR074C, YMR205C, YLR432W, YAL038W, YKL152C, YGR254W, YOL086C, YKL060C, YHR216W, YBR196C, YJL130C, YCR012W, YKL216W, YJR103W, YOR344C
purine nucleoside monophosphate biosynthetic process	13 of 155 genes, 8.4%	75 of 7166 genes, 1.0%	4.74e-06	0	0	YHR216W, YBR196C, YOL077W-A, YHR174W, YGR192C, YMR205C, YLR432W, YAL038W, YCR012W, YKL152C, YGR254W, YKL060C, YOR344C
purine ribonucleoside monophosphate biosynthetic process	13 of 155 genes, 8.4%	75 of 7166 genes, 1.0%	4.74e-06	0	0	YHR216W, YBR196C, YOL077W-A, YHR174W, YGR192C, YMR205C, YLR432W, YAL038W, YCR012W, YKL152C, YGR254W, YKL060C, YOR344C
purine nucleoside monophosphate metabolic process	16 of 155 genes, 10.3%	123 of 7166 genes, 1.7%	5.94e-06	0	0	YOL077W-A, YHR174W, YGR192C, YGR183C, YLR044C, YMR205C, YLR432W, YAL038W, YKL152C, YGR254W, YOL086C, YKL060C, YHR216W, YBR196C, YCR012W, YOR344C
purine ribonucleoside monophosphate metabolic process	16 of 155 genes, 10.3%	123 of 7166 genes, 1.7%	5.94e-06	0	0	YOL077W-A, YHR174W, YGR192C, YGR183C, YLR044C, YMR205C, YLR432W, YAL038W, YKL152C, YGR254W, YOL086C, YKL060C, YHR216W, YBR196C, YCR012W, YOR344C
ATP biosynthetic process	11 of 155 genes, 7.1%	51 of 7166 genes, 0.7%	6.68e-06	0	0	YBR196C, YOL077W-A, YHR174W, YGR192C, YMR205C, YAL038W, YCR012W, YKL152C, YGR254W, YKL060C, YOR344C
oxidation-reduction process	31 of 155 genes, 20.0%	464 of 7166 genes, 6.5%	9.6e-06	0	0	YNL145W, YOR246C, YLR304C, YHR007C, YGR192C, YGR183C, YGL001C, YNL280C, YLR044C, YER073W, YMR205C, YLR432W, YLR355C, YER065C, YOL086C, YHR216W, YIL125W, YKL001C, YNL037C, YIR034C, YPL061W, YBR115C, YGR234W, YML028W, YJR137C, YKL029C, YKL216W, YCR012W, YPR001W, YGL012W, YOR288C
pyridine-containing compound metabolic process	14 of 155 genes, 9.0%	96 of 7166 genes, 1.3%	1.22e-05	0	0	YBR196C, YPL061W, YHR174W, YGR192C, YLR044C, YPR074C, YMR205C, YAL038W, YCR012W, YKL152C, YGR254W, YOL086C, YKL060C, YOR344C
ATP metabolic process	14 of 155 genes, 9.0%	98 of 7166 genes, 1.4%	1.61e-05	0	0	YBR196C, YOL077W-A, YHR174W, YGR192C, YGR183C, YLR044C, YMR205C, YAL038W, YCR012W, YKL152C, YGR254W, YOL086C, YKL060C, YOR344C
nucleobase-containing small molecule metabolic process	24 of 155 genes, 15.5%	299 of 7166 genes, 4.2%	1.74e-05	0	0	YOL077W-A, YHR174W, YGR192C, YGR183C, YLR044C, YPR074C, YMR205C, YLR432W, YKL104C, YAL038W, YKL152C, YGR254W, YOL086C, YKL060C, YDL055C, YHR216W, YBR196C, YPL061W, YER037W, YJL130C, YCR012W, YKL216W, YJR103W, YOR344C
oxidoreduction coenzyme metabolic process	14 of 155 genes, 9.0%	100 of 7166 genes, 1.4%	2.1e-05	0	0	YBR196C, YPL061W, YHR174W, YGR192C, YLR044C, YPR074C, YMR205C, YAL038W, YCR012W, YKL152C, YGR254W, YOL086C, YKL060C, YOR344C
nucleotide metabolic process	22 of 155 genes, 14.2%	258 of 7166 genes, 3.6%	2.44e-05	0	0	YOL077W-A, YHR174W, YGR192C, YGR183C, YLR044C, YPR074C, YMR205C, YLR432W, YAL038W, YKL152C, YGR254W, YOL086C, YKL060C, YHR216W, YBR196C, YPL061W, YER037W, YJL130C, YCR012W, YKL216W, YJR103W, YOR344C
nicotinamide nucleotide biosynthetic process	10 of 155 genes, 6.5%	46 of 7166 genes, 0.6%	3.04e-05	0	0	YBR196C, YHR174W, YGR192C, YMR205C, YAL038W, YCR012W, YKL152C, YGR254W, YKL060C, YOR344C
monocarboxylic acid biosynthetic process	13 of 155 genes, 8.4%	88 of 7166 genes, 1.2%	3.53e-05	0	0	YBR196C, YPL061W, YHR174W, YGR192C, YER073W, YMR205C, YAL038W, YCR012W, YKL152C, YLL027W, YGR254W, YKL060C, YOR344C
pyridine nucleotide biosynthetic process	10 of 155 genes, 6.5%	47 of 7166 genes, 0.7%	3.79e-05	0	0	YBR196C, YHR174W, YGR192C, YMR205C, YAL038W, YCR012W, YKL152C, YGR254W, YKL060C, YOR344C
nucleoside phosphate metabolic process	22 of 155 genes, 14.2%	265 of 7166 genes, 3.7%	3.96e-05	0	0	YOL077W-A, YHR174W, YGR192C, YGR183C, YLR044C, YPR074C, YMR205C, YLR432W, YAL038W, YKL152C, YGR254W, YOL086C, YKL060C, YHR216W, YBR196C, YPL061W, YER037W, YJL130C, YCR012W, YKL216W, YJR103W, YOR344C
monocarboxylic acid metabolic process	18 of 155 genes, 11.6%	179 of 7166 genes, 2.5%	4.03e-05	0	0	YHR174W, YGR192C, YLR044C, YER073W, YMR205C, YAL038W, YER065C, YKL152C, YLL027W, YGR254W, YOL086C, YKL060C, YBR196C, YPL061W, YKL029C, YCR012W, YPR001W, YOR344C
purine ribonucleotide biosynthetic process	13 of 155 genes, 8.4%	90 of 7166 genes, 1.3%	4.65e-05	0	0	YHR216W, YBR196C, YOL077W-A, YHR174W, YGR192C, YMR205C, YLR432W, YAL038W, YCR012W, YKL152C, YGR254W, YKL060C, YOR344C
organophosphate catabolic process	11 of 155 genes, 7.1%	62 of 7166 genes, 0.9%	5.81e-05	0	0	YBR196C, YHR174W, YGR192C, YER037W, YMR205C, YAL038W, YCR012W, YKL152C, YGR254W, YKL060C, YOR344C
septum digestion after cytokinesis	7 of 155 genes, 4.5%	20 of 7166 genes, 0.3%	0.0001	0	0	YLR286C, YBL085W, YNL327W, YNR067C, YBR158W, YHR143W, YER124C
generation of precursor metabolites and energy	19 of 155 genes, 12.3%	213 of 7166 genes, 3.0%	0.00011	0	0	YNL145W, YLR304C, YHR174W, YGR192C, YGR183C, YLR044C, YMR205C, YAL038W, YER065C, YKL152C, YGR254W, YOL086C, YKL060C, YIL125W, YBR196C, YNL037C, YCR012W, YPR001W, YOR344C
purine nucleotide biosynthetic process	13 of 155 genes, 8.4%	98 of 7166 genes, 1.4%	0.00013	0	0	YHR216W, YBR196C, YOL077W-A, YHR174W, YGR192C, YMR205C, YLR432W, YAL038W, YCR012W, YKL152C, YGR254W, YKL060C, YOR344C
nucleotide biosynthetic process	16 of 155 genes, 10.3%	153 of 7166 genes, 2.1%	0.00013	0	0	YOL077W-A, YHR174W, YGR192C, YMR205C, YLR432W, YAL038W, YKL152C, YGR254W, YKL060C, YHR216W, YBR196C, YJL130C, YCR012W, YKL216W, YJR103W, YOR344C
purine ribonucleotide metabolic process	16 of 155 genes, 10.3%	154 of 7166 genes, 2.1%	0.00015	0	0	YOL077W-A, YHR174W, YGR192C, YGR183C, YLR044C, YMR205C, YLR432W, YAL038W, YKL152C, YGR254W, YOL086C, YKL060C, YHR216W, YBR196C, YCR012W, YOR344C
nucleoside phosphate biosynthetic process	16 of 155 genes, 10.3%	155 of 7166 genes, 2.2%	0.00016	0	0	YOL077W-A, YHR174W, YGR192C, YMR205C, YLR432W, YAL038W, YKL152C, YGR254W, YKL060C, YHR216W, YBR196C, YJL130C, YCR012W, YKL216W, YJR103W, YOR344C
purine-containing compound biosynthetic process	13 of 155 genes, 8.4%	104 of 7166 genes, 1.5%	0.00026	0	0	YHR216W, YBR196C, YOL077W-A, YHR174W, YGR192C, YMR205C, YLR432W, YAL038W, YCR012W, YKL152C, YGR254W, YKL060C, YOR344C
purine nucleotide metabolic process	16 of 155 genes, 10.3%	164 of 7166 genes, 2.3%	0.00035	0	0	YOL077W-A, YHR174W, YGR192C, YGR183C, YLR044C, YMR205C, YLR432W, YAL038W, YKL152C, YGR254W, YOL086C, YKL060C, YHR216W, YBR196C, YCR012W, YOR344C
pyridine-containing compound biosynthetic process	10 of 155 genes, 6.5%	59 of 7166 genes, 0.8%	0.00036	0	0	YBR196C, YHR174W, YGR192C, YMR205C, YAL038W, YCR012W, YKL152C, YGR254W, YKL060C, YOR344C
carbohydrate metabolic process	21 of 155 genes, 13.5%	279 of 7166 genes, 3.9%	0.00043	0	0	YHR174W, YGR192C, YLR044C, YEL040W, YMR205C, YLR286C, YKL104C, YAL038W, YER065C, YKL152C, YGR254W, YOL086C, YKL060C, YBR196C, YGL028C, YML028W, YJL034W, YKR097W, YCR012W, YPR001W, YOR344C
antibiotic metabolic process	10 of 155 genes, 6.5%	63 of 7166 genes, 0.9%	0.00069	0	0	YIL125W, YNL037C, YPL061W, YLR304C, YML028W, YLR044C, YER073W, YER065C, YPR001W, YOL086C
purine-containing compound metabolic process	16 of 155 genes, 10.3%	184 of 7166 genes, 2.6%	0.0017	0	0	YOL077W-A, YHR174W, YGR192C, YGR183C, YLR044C, YMR205C, YLR432W, YAL038W, YKL152C, YGR254W, YOL086C, YKL060C, YHR216W, YBR196C, YCR012W, YOR344C
carbohydrate derivative metabolic process	24 of 155 genes, 15.5%	390 of 7166 genes, 5.4%	0.00242	0	0	YOL077W-A, YHR174W, YGR192C, YGR183C, YLR044C, YEL040W, YPR074C, YMR205C, YLR432W, YLR286C, YKL104C, YAL038W, YKL152C, YGR254W, YOL086C, YKL060C, YDL055C, YHR216W, YBR196C, YJL130C, YCR012W, YKL216W, YJR103W, YOR344C
carbohydrate catabolic process	11 of 155 genes, 7.1%	90 of 7166 genes, 1.3%	0.00282	0	0	YBR196C, YHR174W, YGR192C, YMR205C, YLR286C, YAL038W, YCR012W, YKL152C, YGR254W, YKL060C, YOR344C
coenzyme metabolic process	16 of 155 genes, 10.3%	194 of 7166 genes, 2.7%	0.00341	0	0	YHR174W, YGR192C, YLR044C, YPR074C, YMR205C, YAL038W, YKL152C, YLL027W, YGR254W, YOL086C, YKL060C, YBR196C, YPL061W, YCR012W, YDR502C, YOR344C
gluconeogenesis	7 of 155 genes, 4.5%	32 of 7166 genes, 0.4%	0.00359	0	0	YKR097W, YCR012W, YBR196C, YKL152C, YGR192C, YML028W, YKL060C
hexose biosynthetic process	7 of 155 genes, 4.5%	32 of 7166 genes, 0.4%	0.00359	0	0	YKR097W, YCR012W, YBR196C, YKL152C, YGR192C, YML028W, YKL060C
glucose metabolic process	10 of 155 genes, 6.5%	75 of 7166 genes, 1.0%	0.00361	0	0	YBR196C, YGR192C, YML028W, YLR044C, YKR097W, YMR205C, YCR012W, YKL152C, YOL086C, YKL060C
cellular nitrogen compound catabolic process	18 of 155 genes, 11.6%	249 of 7166 genes, 3.5%	0.00539	0	0	YOL021C, YHR174W, YGR192C, YLR044C, YMR205C, YAL038W, YKL152C, YGR254W, YKL060C, YOL123W, YBR196C, YOR001W, YGR234W, YER037W, YNL251C, YCR012W, YOR344C, YOL139C
monosaccharide biosynthetic process	7 of 155 genes, 4.5%	34 of 7166 genes, 0.5%	0.00554	0	0	YKR097W, YCR012W, YBR196C, YKL152C, YGR192C, YML028W, YKL060C
alpha-amino acid metabolic process	15 of 155 genes, 9.7%	184 of 7166 genes, 2.6%	0.00801	0	0	YKL001C, YNL037C, YIR034C, YBR115C, YJR137C, YLR044C, YJL130C, YER091C, YPR035W, YLR355C, YKL104C, YDL182W, YCL064C, YJR103W, YDR502C
tRNA import into nucleus	3 of 155 genes, 1.9%	3 of 7166 genes, 0.0%	0.00863	0	0	YNL064C, YLL024C, YNL007C
