# Supplementary material for: Dynamic sumoylation of promoter-bound general transcription factors facilitates transcription by RNA polymerase II
Source: PLoS Genet. 2021 Sep 29;17(9):e1009828. doi: 10.1371/journal.pgen.1009828 (PMC8505008; doi:10.1371/journal.pgen.1009828)
Supplement: S11 Table — (XLSX) [file pgen.1009828.s015.xlsx]

## Sheet: Information
S11 Table. RNAPII ORF density list for WT vs. ubc9-6 strains
RNAPII densities were deteremined for all ORFs in WT vs. ubc9-6 (MT) strains. Pairwise differential analyses are shown.

## Sheet: S11 Table
	seqnames	start	end	width		Conc_WT	Conc_MT	Fold	FDR			peak	feature
3702	chrI	335	792	458		-0.14	-0.15	0.01	0.999			1	YAL069W	YAL069W
3703	chrI	1807	2169	363		-0.14	-0.15	0.01	0.999			2	YAL068C	PAU8
3704	chrI	2480	2707	228		-0.14	-0.15	0.01	0.999			3	YAL067W-A	YAL067W-A
1290	chrI	7235	9016	1782		7.36	-0.15	7.51	0.015			4	YAL067C	SEO1
3705	chrI	10091	10399	309		-0.14	-0.15	0.01	0.999			5	YAL066W	YAL066W
1873	chrI	11565	11951	387		4.71	-0.15	4.87	0.106			6	YAL065C	YAL065C
3706	chrI	12046	12426	381		-0.14	-0.15	0.01	0.999			7	YAL064W-B	YAL064W-B
3707	chrI	13363	13743	381		-0.14	-0.15	0.01	0.999			8	YAL064C-A	TDA8
3708	chrI	21566	21850	285		-0.14	-0.15	0.01	0.999			9	YAL064W	YAL064W
3709	chrI	22395	22685	291		-0.14	-0.15	0.01	0.999			10	YAL063C-A	YAL063C-A
3710	chrI	24000	27968	3969		-0.14	-0.15	0.01	0.999			11	YAL063C	FLO9
3067	chrI	31567	32940	1374		7.83	6.42	1.41	0.999			12	YAL062W	GDH3
654	chrI	33448	34701	1254		10.91	8.67	2.24	4.83e-06			13	YAL061W	BDH2
747	chrI	35155	36303	1149		12.34	10.78	1.56	3.49e-05			14	YAL060W	BDH1
770	chrI	36496	37147	652		-0.14	6.43	-6.57	5.59e-05			15	YAL059C-A	YAL059C-A	YAL059W	ECM1
3711	chrI	37464	39046	1583		-0.14	-0.15	0.01	0.999			16	YAL056C-A	YAL056C-A	YAL058W	CNE1
2119	chrI	39259	41901	2643		3.53	-0.15	3.68	0.173			17	YAL056W	GPB2
1803	chrI	42177	42719	543		5.14	-0.15	5.29	0.0856			18	YAL055W	PEX22
3713	chrI	42881	45022	2142		-0.14	-0.15	0.01	0.999			19	YAL054C	ACS1
1319	chrI	45899	48250	2352		5.28	11.33	-6.04	0.0169			20	YAL053W	FLC2
3714	chrI	48564	51707	3144		-0.14	-0.15	0.01	0.999			21	YAL051W	OAF1
2499	chrI	51855	52595	741		7.6	6.3	1.3	0.438			22	YAL049C	AIM2
3715	chrI	52801	54913	2113		-0.14	-0.15	0.01	0.999			23	YAL047W-A	YAL047W-A	YAL048C	GEM1
3717	chrI	54989	56857	1869		-0.14	-0.15	0.01	0.999			24	YAL047C	SPC72
1131	chrI	57029	57385	357		5.64	-0.15	5.79	0.00441			25	YAL046C	BOL3
2602	chrI	57488	57850	363		7.72	6.46	1.26	0.538			26	YAL044W-A	BOL1	YAL045C	YAL045C
3008	chrI	57950	58462	513		8.81	8.21	0.59	0.95			27	YAL044C	GCV3
3718	chrI	58695	61052	2358		-0.14	-0.15	0.01	0.999			28	YAL043C	PTA1
1846	chrI	61231	62563	1333		9.22	7.85	1.37	0.0979			29	YAL042C-A	YAL042C-A	YAL042W	ERV46
2011	chrI	62840	65404	2565		8.11	10.02	-1.91	0.135			30	YAL041W	CDC24
2188	chrI	65778	67520	1743		12.21	12.67	-0.46	0.213			31	YAL040C	CLN3
3109	chrI	68716	69525	810		9.88	10.08	-0.2	0.999			32	YAL039C	CYC3
2002	chrI	71786	73300	1515		14.7	14.14	0.56	0.134			33	YAL037C-B	YAL037C-B	YAL038W	CDC19
3143	chrI	73426	73518	93		10.86	11.02	-0.17	0.999			34	YAL037C-A	YAL037C-A
3719	chrI	74020	74823	804		-0.14	-0.15	0.01	0.999			35	YAL037W	YAL037W
3720	chrI	75043	76152	1110		-0.14	-0.15	0.01	0.999			36	YAL036C	RBG1
132	chrI	76427	79435	3009		-0.14	10.43	-10.57	1.66e-20			37	YAL035W	FUN12
2241	chrI	79489	80587	1099		2.81	-0.15	2.97	0.235			38	YAL034C-B	YAL034C-B	YAL034W-A	MTW1
953	chrI	80710	81951	1242		10.62	9.07	1.54	0.000845			39	YAL034C	FUN19
3721	chrI	82706	83227	522		-0.14	-0.15	0.01	0.999			40	YAL033W	POP5
3408	chrI	83335	84474	1140		5.84	5.03	0.81	0.999			41	YAL032C	PRP45
3722	chrI	84669	87031	2363		-0.14	-0.15	0.01	0.999			42	YAL031C	GIP4	YAL031W-A	YAL031W-A
2368	chrI	87286	87752	467		8.31	7.48	0.82	0.322			43	YAL030W	SNC1
3724	chrI	87855	92270	4416		-0.14	-0.15	0.01	0.999			44	YAL029C	MYO4
1321	chrI	92900	94486	1587		7.23	-0.15	7.39	0.0172			45	YAL028W	FRT2
3725	chrI	94687	99697	5011		-0.14	-0.15	0.01	0.999			46	YAL026C	DRS2	YAL027W	SAW1
3727	chrI	100225	101145	921		-0.14	-0.15	0.01	0.999			47	YAL025C	MAK16
3728	chrI	101565	105872	4308		-0.14	-0.15	0.01	0.999			48	YAL024C	LTE1
3464	chrI	106272	108551	2280		9.76	10.41	-0.65	0.999			49	YAL023C	PMT2
1776	chrI	108877	110430	1554		5.27	-0.15	5.42	0.0799			50	YAL022C	FUN26
3311	chrI	110846	113359	2514		8.2	7.09	1.11	0.999			51	YAL021C	CCR4
3729	chrI	113614	114819	1206		-0.14	-0.15	0.01	0.999			52	YAL019W-A	YAL019W-A	YAL020C	ATS1
3731	chrI	114919	118314	3396		-0.14	-0.15	0.01	0.999			53	YAL019W	FUN30
3732	chrI	118564	119541	978		-0.14	-0.15	0.01	0.999			54	YAL018C	LDS1
696	chrI	120225	124295	4071		9.49	-0.15	9.64	1.2e-05			55	YAL017W	PSK1
2403	chrI	124307	124492	186		2.06	-0.15	2.22	0.346			56	YAL016C-B	YAL016C-B
2924	chrI	124755	126786	2032		10	9.47	0.53	0.869			57	YAL016C-A	YAL016C-A	YAL016W	TPD3
3733	chrI	126903	128102	1200		-0.14	-0.15	0.01	0.999			58	YAL015C	NTG1
2290	chrI	128252	129019	768		8.6	6.93	1.66	0.267			59	YAL014C	SYN8
385	chrI	129270	130487	1218		8.52	-0.15	8.67	2.86e-10			60	YAL013W	DEP1
1504	chrI	130799	131983	1185		11.86	10.69	1.17	0.0396			61	YAL012W	CYS3
3734	chrI	132199	134076	1878		-0.14	-0.15	0.01	0.999			62	YAL011W	SWC3
3735	chrI	134184	135665	1482		-0.14	-0.15	0.01	0.999			63	YAL010C	MDM10
3736	chrI	135854	136633	780		-0.14	-0.15	0.01	0.999			64	YAL009W	SPO7
785	chrI	136914	137510	597		8.14	-0.15	8.29	6.47e-05			65	YAL008W	FUN14
3145	chrI	137698	138345	648		7.98	6.61	1.38	0.999			66	YAL007C	ERP2
1730	chrI	139503	141431	1929		14.16	12.85	1.3	0.0722			67	YAL005C	SSA1
1460	chrI	142174	143160	987		11.91	12.65	-0.74	0.0351			68	YAL003W	EFB1
3737	chrI	143707	147531	3825		-0.14	-0.15	0.01	0.999			69	YAL002W	VPS8
3738	chrI	147594	151166	3573		-0.14	-0.15	0.01	0.999			70	YAL001C	TFC3
352	chrI	152257	153876	1620		-0.14	8.51	-8.64	6.77e-11			71	YAR002W	NUP60
2320	chrI	154065	154724	660		5.41	8.35	-2.94	0.284			72	YAR002C-A	ERP1
3739	chrI	155005	156285	1281		-0.14	-0.15	0.01	0.999			73	YAR003W	SWD1
2525	chrI	156754	158619	1866		6.88	9.29	-2.41	0.475			74	YAR007C	RFA1
3740	chrI	158966	159793	828		-0.14	-0.15	0.01	0.999			75	YAR008W	SEN34
1759	chrI	160597	164187	3591		7.88	6.15	1.74	0.0778			76	YAR009C	YAR009C
1887	chrI	164544	165866	1323		5.63	3.55	2.08	0.108			77	YAR010C	YAR010C
3741	chrI	166742	168871	2130		-0.14	-0.15	0.01	0.999			78	YAR014C	BUD14
3742	chrI	169375	170295	921		-0.14	-0.15	0.01	0.999			79	YAR015W	ADE1
3610	chrI	170396	171703	1308		5.58	5.84	-0.26	0.999			80	YAR018C	KIN3
3743	chrI	172211	175330	3120		-0.14	-0.15	0.01	0.999			81	YAR019C	CDC15	YAR019W-A	YAR019W-A
3745	chrI	176856	177023	168		-0.14	-0.15	0.01	0.999			82	YAR020C	PAU7
2005	chrI	179281	179820	540		4.14	-0.15	4.3	0.135			83	YAR023C	YAR023C
2001	chrI	183770	184477	708		9.1	7.62	1.49	0.133			84	YAR027W	UIP3
3746	chrI	184892	185596	705		-0.14	-0.15	0.01	0.999			85	YAR028W	YAR028W
3747	chrI	186321	187732	1412		-0.14	-0.15	0.01	0.999			86	YAR029W	YAR029W	YAR031W	PRM9
3749	chrI	188107	188811	705		-0.14	-0.15	0.01	0.999			87	YAR033W	MST28
3750	chrI	190193	192256	2064		-0.14	-0.15	0.01	0.999			88	YAR035W	YAT1
3751	chrI	192337	192417	81		-0.14	-0.15	0.01	0.999			89	YAR035C-A	YAR035C-A
3752	chrI	192619	196185	3567		-0.14	-0.15	0.01	0.999			90	YAR042W	SWH1
3753	chrI	201467	201787	321		-0.14	-0.15	0.01	0.999			91	YAR047C	YAR047C
3754	chrI	203403	208016	4614		-0.14	-0.15	0.01	0.999			92	YAR050W	FLO1
3755	chrI	208367	208663	297		-0.14	-0.15	0.01	0.999			93	YAR053W	YAR053W
3756	chrI	217157	217492	336		-0.14	-0.15	0.01	0.999			94	YAR060C	YAR060C
3757	chrI	220198	220497	300		-0.14	-0.15	0.01	0.999			95	YAR064W	YAR064W
3758	chrI	221049	221660	612		-0.14	-0.15	0.01	0.999			96	YAR066W	YAR066W
3759	chrI	222406	222891	486		-0.14	-0.15	0.01	0.999			97	YAR068W	YAR068W
3760	chrI	224011	224304	294		-0.14	-0.15	0.01	0.999			98	YAR069C	YAR069C
3761	chrI	224563	224862	300		-0.14	-0.15	0.01	0.999			99	YAR070C	YAR070C
3762	chrI	225460	226863	1404		-0.14	-0.15	0.01	0.999			100	YAR071W	PHO11
2424	chrI	227742	229317	1576		1.93	-0.15	2.09	0.361			101	YAR073W	IMD1
3763	chrII	280	2899	2620		-0.14	-0.15	0.01	0.999			102	YBL113C	YBL113C
3764	chrII	2907	5009	2103		-0.14	-0.15	0.01	0.999			103	YBL111C	YBL111C
3765	chrII	5790	6125	336		-0.14	-0.15	0.01	0.999			104	YBL109W	YBL109W
3766	chrII	7605	7733	129		-0.14	-0.15	0.01	0.999			105	YBL108C-A	PAU9
3767	chrII	8177	8482	306		-0.14	-0.15	0.01	0.999			106	YBL108W	YBL108W
3768	chrII	9268	9372	105		-0.14	-0.15	0.01	0.999			107	YBL107W-A	YBL107W-A
2434	chrII	9961	10551	591		5.29	2.5	2.79	0.371			108	YBL107C	MIX23
3769	chrII	10847	13879	3033		-0.14	-0.15	0.01	0.999			109	YBL106C	SRO77
2826	chrII	14241	17696	3456		-0.14	1.13	-1.27	0.751			110	YBL105C	PKC1
3770	chrII	18177	21293	3117		-0.14	-0.15	0.01	0.999			111	YBL104C	SEA4
3771	chrII	22076	23536	1461		-0.14	-0.15	0.01	0.999			112	YBL103C	RTG3
721	chrII	24098	24745	648		9.34	7.91	1.43	2.11e-05			113	YBL102W	SFT2
3326	chrII	24946	28299	3354		8.49	9	-0.52	0.999			114	YBL101C	ECM21
2207	chrII	28427	28546	120		2.97	-0.15	3.13	0.22			115	YBL100W-C	YBL100W-C
3772	chrII	29935	35248	5314		-0.14	-0.15	0.01	0.999			116	YBL100W-B	YBL100W-B
2936	chrII	36989	38690	1702		12.39	12.62	-0.23	0.881			117	YBL099W	ATP1	YBL100C	YBL100C
3773	chrII	39145	40527	1383		-0.14	-0.15	0.01	0.999			118	YBL098W	BNA4
3774	chrII	40831	43095	2265		-0.14	-0.15	0.01	0.999			119	YBL097W	BRN1
3274	chrII	43174	44097	924		8.52	8.74	-0.22	0.999			120	YBL094C	YBL094C	YBL096C	YBL096C
1118	chrII	44256	44918	663		-0.14	6.2	-6.34	0.0041			121	YBL093C	ROX3
713	chrII	45978	46370	393		4.96	11.41	-6.45	2.01e-05			122	YBL092W	RPL32
1998	chrII	46565	47180	616		8.58	10.12	-1.53	0.132			123	YBL091C-A	SCS22
3775	chrII	47363	48628	1266		-0.14	-0.15	0.01	0.999			124	YBL091C	MAP2
1423	chrII	48825	49358	534		6.7	-0.15	6.86	0.0292			125	YBL090W	MRP21
2438	chrII	49574	50953	1380		1.91	-0.15	2.07	0.38			126	YBL089W	AVT5
3776	chrII	51019	59382	8364		-0.14	-0.15	0.01	0.999			127	YBL088C	TEL1
97	chrII	59822	60739	918		-0.14	10.82	-10.95	2.35e-23			128	YBL087C	RPL23A
1558	chrII	61202	62602	1401		6.14	-0.15	6.3	0.0463			129	YBL086C	YBL086C
3777	chrII	63876	66818	2943		-0.14	-0.15	0.01	0.999			130	YBL085W	BOI1
3778	chrII	67169	69445	2277		-0.14	-0.15	0.01	0.999			131	YBL084C	CDC27
3779	chrII	69713	71127	1415		-0.14	-0.15	0.01	0.999			132	YBL082C	ALG3
2183	chrII	71866	72972	1107		-0.14	3.29	-3.43	0.211			133	YBL081W	YBL081W
3780	chrII	73070	74695	1626		-0.14	-0.15	0.01	0.999			134	YBL080C	PET112
3781	chrII	75259	79767	4509		-0.14	-0.15	0.01	0.999			135	YBL079W	NUP170
806	chrII	80378	80731	354		9.66	8.44	1.22	9.74e-05			136	YBL078C	ATG8
432	chrII	80897	84261	3365		9.51	11.42	-1.9	2.99e-09			137	YBL076C	ILS1	YBL077W	YBL077W
3782	chrII	84499	86448	1950		-0.14	-0.15	0.01	0.999			138	YBL075C	SSA3
3666	chrII	86722	87957	1236		8.28	8.21	0.07	0.999			139	YBL073W	YBL073W	YBL074C	AAR2
2245	chrII	88523	89125	603		7.14	11.21	-4.07	0.236			140	YBL072C	RPS8A
310	chrII	89458	89556	99		-0.14	8.82	-8.96	3.35e-12			141	YBL071C-B	YBL071C-B
3783	chrII	89978	90531	554		-0.14	-0.15	0.01	0.999			142	YBL071C	YBL071C	YBL071W-A	KTI11
3785	chrII	90605	92030	1426		-0.14	-0.15	0.01	0.999			143	YBL069W	AST1	YBL070C	YBL070C
3787	chrII	92414	93394	981		-0.14	-0.15	0.01	0.999			144	YBL068W	PRS4
3788	chrII	93639	95882	2244		-0.14	-0.15	0.01	0.999			145	YBL067C	UBP13
258	chrII	96669	100307	3639		1.56	9.7	-8.14	4.65e-14			146	YBL065W	YBL065W	YBL066C	SEF1
1586	chrII	100371	101156	786		10.31	9.4	0.91	0.0504			147	YBL064C	PRX1
3789	chrII	101886	105221	3336		-0.14	-0.15	0.01	0.999			148	YBL063W	KIP1
221	chrII	105308	107406	2099		-0.14	9.38	-9.52	3.14e-15			149	YBL061C	SKT5	YBL062W	YBL062W
3790	chrII	107932	109995	2064		-0.14	-0.15	0.01	0.999			150	YBL060W	YEL1
3791	chrII	110125	110539	415		-0.14	-0.15	0.01	0.999			151	YBL059C-A	CMC2
2874	chrII	110594	111244	651		7.3	6	1.3	0.803			152	YBL059W	IAI11
830	chrII	111437	112708	1272		10.79	10.03	0.76	0.000155			153	YBL058W	SHP1
3411	chrII	112801	113427	627		7.25	6.97	0.28	0.999			154	YBL057C	PTH2
3391	chrII	113762	115168	1407		9.83	9.97	-0.14	0.999			155	YBL056W	PTC3
3792	chrII	115573	116829	1257		-0.14	-0.15	0.01	0.999			156	YBL055C	YBL055C
3793	chrII	117589	119166	1578		-0.14	-0.15	0.01	0.999			157	YBL054W	TOD6
3794	chrII	119335	121874	2540		-0.14	-0.15	0.01	0.999			158	YBL052C	SAS3	YBL053W	YBL053W
3595	chrII	122753	124759	2007		6.79	7.02	-0.23	0.999			159	YBL051C	PIN4
568	chrII	125125	126119	995		10.18	8.71	1.47	4.06e-07			160	YBL050W	SEC17
631	chrII	126828	127244	417		8.43	-0.15	8.58	2.64e-06			161	YBL049W	MOH1
3110	chrII	127299	127610	312		7.9	7.31	0.59	0.999			162	YBL048W	RRT1
3063	chrII	127895	132040	4146		11.22	10.99	0.24	0.999			163	YBL047C	EDE1
3796	chrII	132424	133749	1326		-0.14	-0.15	0.01	0.999			164	YBL046W	PSY4
3337	chrII	134143	135516	1374		11.81	11.7	0.11	0.999			165	YBL045C	COR1
3797	chrII	135998	136366	369		-0.14	-0.15	0.01	0.999			166	YBL044W	YBL044W
3187	chrII	136688	137461	774		9.44	8.33	1.11	0.999			167	YBL043W	ECM13
302	chrII	138341	140260	1920		-0.14	8.75	-8.89	1.48e-12			168	YBL042C	FUI1
2691	chrII	141247	141972	726		10.92	10.66	0.26	0.638			169	YBL041W	PRE7
1714	chrII	142112	142868	757		9.08	9.82	-0.74	0.0691			170	YBL040C	ERD2
2653	chrII	143393	143572	180		1.54	-0.15	1.69	0.592			171	YBL039W-B	MIN6
3798	chrII	143989	145728	1740		-0.14	-0.15	0.01	0.999			172	YBL039C	URA7
3621	chrII	146187	146885	699		8.13	8.09	0.05	0.999			173	YBL038W	MRPL16
3799	chrII	147209	150286	3078		-0.14	-0.15	0.01	0.999			174	YBL037W	APL3
756	chrII	150447	151220	774		-0.14	6.52	-6.66	3.98e-05			175	YBL036C	YBL036C
3800	chrII	151493	153610	2118		-0.14	-0.15	0.01	0.999			176	YBL035C	POL12
3801	chrII	153848	158389	4542		-0.14	-0.15	0.01	0.999			177	YBL034C	STU1
316	chrII	158656	159693	1038		10.4	8.01	2.39	7.12e-12			178	YBL033C	RIB1
1650	chrII	160184	161329	1146		5.83	-0.15	5.98	0.0573			179	YBL032W	HEK2
2386	chrII	161699	162715	1017		7.16	9.91	-2.74	0.328			180	YBL031W	SHE1
2336	chrII	163041	163997	957		12.13	12.54	-0.42	0.296			181	YBL030C	PET9
2435	chrII	164488	164772	285		9.55	8.89	0.66	0.371			182	YBL029C-A	YBL029C-A
2550	chrII	166134	167264	1131		8.79	9.52	-0.73	0.494			183	YBL029W	YBL029W
1949	chrII	167518	167838	321		-0.14	4.46	-4.6	0.123			184	YBL028C	YBL028C
494	chrII	168423	169376	954		4.62	12.2	-7.58	4.81e-08			185	YBL027W	RPL19B
3104	chrII	170623	171038	416		7.93	7.33	0.6	0.999			186	YBL026W	LSM2
3802	chrII	171481	171918	438		-0.14	-0.15	0.01	0.999			187	YBL025W	RRN10
3803	chrII	172534	174588	2055		-0.14	-0.15	0.01	0.999			188	YBL024W	NCL1
3804	chrII	174920	177526	2607		-0.14	-0.15	0.01	0.999			189	YBL023C	MCM2
2775	chrII	177874	181275	3402		9.35	8.81	0.55	0.72			190	YBL022C	PIM1
3805	chrII	181660	182094	435		-0.14	-0.15	0.01	0.999			191	YBL021C	HAP3
3806	chrII	182401	184125	1725		-0.14	-0.15	0.01	0.999			192	YBL020W	RFT1
3807	chrII	184353	185915	1563		-0.14	-0.15	0.01	0.999			193	YBL019W	APN2
3808	chrII	185998	186474	477		-0.14	-0.15	0.01	0.999			194	YBL018C	POP8
3585	chrII	186844	191583	4740		9.22	9.28	-0.06	0.999			195	YBL017C	PEP1
1528	chrII	192451	193512	1062		9.86	8.31	1.55	0.0425			196	YBL016W	FUS3
730	chrII	194122	195702	1581		11.22	8.4	2.82	2.42e-05			197	YBL015W	ACH1
3809	chrII	199064	201748	2685		-0.14	-0.15	0.01	0.999			198	YBL014C	RRN6
3810	chrII	202056	203261	1206		-0.14	-0.15	0.01	0.999			199	YBL013W	FMT1
3217	chrII	203406	205817	2412		7.78	8.77	-0.99	0.999			200	YBL011W	SCT1	YBL012C	YBL012C
3811	chrII	206107	206949	843		-0.14	-0.15	0.01	0.999			201	YBL010C	YBL010C
3812	chrII	207194	209224	2031		-0.14	-0.15	0.01	0.999			202	YBL009W	ALK2
3813	chrII	209409	209648	240		-0.14	-0.15	0.01	0.999			203	YBL008W-A	YBL008W-A
3814	chrII	209653	212175	2523		-0.14	-0.15	0.01	0.999			204	YBL008W	HIR1
2348	chrII	212632	216366	3735		10.74	9.9	0.84	0.301			205	YBL007C	SLA1
2187	chrII	216587	217129	543		8.76	7.87	0.89	0.211			206	YBL006C	LDB7
3233	chrII	217470	220400	2931		8.63	9.61	-0.97	0.999			207	YBL005W	PDR3
2798	chrII	221330	226598	5269		7.7	6.55	1.14	0.737			208	YBL005W-B	YBL005W-B
3815	chrII	227636	235117	7482		-0.14	-0.15	0.01	0.999			209	YBL004W	UTP20
1774	chrII	235394	235792	399		11.63	11.07	0.56	0.0794			210	YBL003C	HTA2
1827	chrII	236492	236887	396		11.6	10.92	0.68	0.0935			211	YBL002W	HTB2
1665	chrII	237153	237467	315		10.43	9.76	0.68	0.0595			212	YBL001C	ECM15
288	chrII	238941	241283	2343		8.95	-0.15	9.11	7.12e-13			213	YBR001C	NTH2
3513	chrII	241708	242568	861		8.45	8.3	0.15	0.999			214	YBR002C	RER2
1030	chrII	242809	244230	1422		9.59	5.8	3.79	0.00199			215	YBR003W	COQ1
233	chrII	244366	245667	1302		-0.14	9.23	-9.37	5.9e-15			216	YBR004C	GPI18
820	chrII	245906	246547	642		-0.14	6.38	-6.52	0.000129			217	YBR005W	RCR1
135	chrII	247010	248503	1494		10.2	-0.15	10.36	2.5e-20			218	YBR006W	UGA2
3816	chrII	248806	251016	2211		-0.14	-0.15	0.01	0.999			219	YBR007C	DSF2
3817	chrII	252563	254209	1647		-0.14	-0.15	0.01	0.999			220	YBR008C	FLR1
2587	chrII	255373	255684	312		11.67	11.24	0.43	0.531			221	YBR009C	HHF1
2724	chrII	256331	256741	411		12.53	12.11	0.41	0.669			222	YBR010W	HHT1
2035	chrII	257112	257975	864		10.8	10.41	0.38	0.145			223	YBR011C	IPP1
3818	chrII	259147	259566	420		-0.14	-0.15	0.01	0.999			224	YBR012C	YBR012C
3819	chrII	259869	265140	5272		-0.14	-0.15	0.01	0.999			225	YBR012W-B	YBR012W-B
3820	chrII	265492	265881	390		-0.14	-0.15	0.01	0.999			226	YBR013C	YBR013C
3821	chrII	266725	267336	612		-0.14	-0.15	0.01	0.999			227	YBR014C	GRX7
524	chrII	267710	269503	1794		-0.14	7.56	-7.7	1.53e-07			228	YBR015C	MNN2
1228	chrII	270247	270633	387		9.15	7.38	1.77	0.0102			229	YBR016W	YBR016W
3822	chrII	270947	273703	2757		-0.14	-0.15	0.01	0.999			230	YBR017C	KAP104
3823	chrII	274427	275527	1101		-0.14	-0.15	0.01	0.999			231	YBR018C	GAL7
3824	chrII	276253	278352	2100		-0.14	-0.15	0.01	0.999			232	YBR019C	GAL10
3825	chrII	279021	280607	1587		-0.14	-0.15	0.01	0.999			233	YBR020W	GAL1
3826	chrII	281443	283344	1902		-0.14	-0.15	0.01	0.999			234	YBR021W	FUR4
2855	chrII	283738	284271	534		6.99	7.66	-0.68	0.779			235	YBR022W	POA1
89	chrII	284428	287925	3498		-0.14	10.99	-11.13	3.01e-24			236	YBR023C	CHS3
3038	chrII	289445	290350	906		-0.14	0.82	-0.96	0.982			237	YBR024W	SCO2
2916	chrII	290681	291865	1185		8.85	11.08	-2.22	0.86			238	YBR025C	OLA1
1067	chrII	292877	294019	1143		8.52	-0.15	8.68	0.00275			239	YBR026C	ETR1
1744	chrII	294024	294356	333		5.37	-0.15	5.52	0.0761			240	YBR027C	YBR027C
3827	chrII	294425	296002	1578		-0.14	-0.15	0.01	0.999			241	YBR028C	YPK3
3465	chrII	296369	297742	1374		9.22	9.86	-0.63	0.999			242	YBR029C	CDS1
3828	chrII	298292	299950	1659		-0.14	-0.15	0.01	0.999			243	YBR030W	RKM3
486	chrII	300166	301254	1089		9.24	10.61	-1.38	3.81e-08			244	YBR031W	RPL4A
495	chrII	301519	301821	303		-0.14	7.74	-7.87	5.71e-08			245	YBR032W	YBR032W
3829	chrII	301944	304703	2760		-0.14	-0.15	0.01	0.999			246	YBR033W	EDS1
155	chrII	304930	305976	1047		-0.14	9.97	-10.11	4.54e-19			247	YBR034C	HMT1
2516	chrII	306269	306955	687		10.26	9.84	0.42	0.468			248	YBR035C	PDX3
1893	chrII	309081	310313	1233		10.02	9.27	0.76	0.11			249	YBR036C	CSG2
915	chrII	310565	311452	888		8.09	-0.15	8.24	0.000546			250	YBR037C	SCO1
3129	chrII	311898	314789	2892		7.88	6.22	1.66	0.999			251	YBR038W	CHS2
3330	chrII	315575	316510	936		10.44	10.28	0.15	0.999			252	YBR039W	ATP3
3830	chrII	316968	317864	897		-0.14	-0.15	0.01	0.999			253	YBR040W	FIG1
3381	chrII	318266	320275	2010		7.48	8.16	-0.68	0.999			254	YBR041W	FAT1
3831	chrII	320416	321609	1194		-0.14	-0.15	0.01	0.999			255	YBR042C	CST26
2562	chrII	321876	323945	2070		8.21	4.85	3.36	0.503			256	YBR043C	QDR3
920	chrII	324341	326059	1719		10.08	7.77	2.31	0.000579			257	YBR044C	TCM62
3832	chrII	328173	330092	1920		-0.14	-0.15	0.01	0.999			258	YBR045C	GIP1
2006	chrII	330507	331511	1005		4.14	-0.15	4.3	0.135			259	YBR046C	ZTA1
3833	chrII	331833	332360	528		-0.14	-0.15	0.01	0.999			260	YBR047W	FMP23
75	chrII	332831	333812	982		-0.14	11.36	-11.5	8.59e-26			261	YBR048W	RPS11B
3834	chrII	334386	336818	2433		-0.14	-0.15	0.01	0.999			262	YBR049C	REB1
3835	chrII	337183	338338	1156		-0.14	-0.15	0.01	0.999			263	YBR050C	REG2	YBR051W	YBR051W
1081	chrII	338720	339352	633		10.69	8.97	1.73	0.003			264	YBR052C	RFS1
1943	chrII	339675	340751	1077		9.66	6	3.66	0.123			265	YBR053C	YBR053C
2718	chrII	343101	344135	1035		10.74	11.25	-0.51	0.658			266	YBR054W	YRO2
3837	chrII	344602	347301	2700		-0.14	-0.15	0.01	0.999			267	YBR055C	PRP6
437	chrII	347879	349384	1506		9.62	-0.15	9.78	3.49e-09			268	YBR056W	YBR056W
3140	chrII	351255	351455	201		5.63	6.89	-1.26	0.999			269	YBR056W-A	MNC1
1953	chrII	352193	353293	1101		4.36	-0.15	4.51	0.123			270	YBR057C	MUM2
3838	chrII	353672	356017	2346		-0.14	-0.15	0.01	0.999			271	YBR058C	UBP14
3375	chrII	356324	356566	243		6.91	6.43	0.48	0.999			272	YBR058C-A	TSC3
3574	chrII	356861	360187	3327		9.48	9.34	0.14	0.999			273	YBR059C	AKL1
3839	chrII	360652	362514	1863		-0.14	-0.15	0.01	0.999			274	YBR060C	ORC2
3840	chrII	364787	365719	933		-0.14	-0.15	0.01	0.999			275	YBR061C	TRM7
3571	chrII	365976	366600	625		7.79	7.69	0.1	0.999			276	YBR062C	YBR062C
3841	chrII	366970	368191	1222		-0.14	-0.15	0.01	0.999			277	YBR063C	YBR063C	YBR064W	YBR064W
3843	chrII	368584	369678	1095		-0.14	-0.15	0.01	0.999			278	YBR065C	ECM2
3388	chrII	370037	370699	663		6.09	5.23	0.86	0.999			279	YBR066C	NRG2
1671	chrII	372103	372735	633		11.54	10.37	1.16	0.0605			280	YBR067C	TIP1
1883	chrII	373861	375690	1830		13.16	13.73	-0.57	0.107			281	YBR068C	BAP2
1580	chrII	376574	378433	1860		7.46	11.16	-3.69	0.0489			282	YBR069C	TAT1
383	chrII	379221	379934	714		-0.14	8.39	-8.53	2.68e-10			283	YBR070C	ALG14
780	chrII	380411	381046	636		11.46	10.71	0.75	6.21e-05			284	YBR071W	YBR071W
728	chrII	382030	382674	645		13.54	11.06	2.47	2.37e-05			285	YBR072W	HSP26
1337	chrII	382860	383021	162		10.81	9.21	1.59	0.0198			286	YBR072C-A	YBR072C-A
176	chrII	383112	385988	2877		-0.14	9.69	-9.83	1.32e-17			287	YBR073W	RDH54
3844	chrII	386286	389216	2931		-0.14	-0.15	0.01	0.999			288	YBR074W	PFF1
541	chrII	390227	391291	1065		-0.14	8.2	-8.34	2.47e-07			289	YBR076W	ECM8
2534	chrII	391351	391617	267		9.39	9.95	-0.56	0.483			290	YBR076C-A	YBR076C-A
3198	chrII	391805	392293	489		10.19	10.03	0.17	0.999			291	YBR077C	SLM4
2803	chrII	393123	394742	1620		13.11	13.34	-0.23	0.741			292	YBR078W	ECM33
2037	chrII	395383	398277	2895		6.89	11.49	-4.59	0.145			293	YBR079C	RPG1
3845	chrII	398614	400890	2277		-0.14	-0.15	0.01	0.999			294	YBR080C	SEC18
3846	chrII	401253	405251	3999		-0.14	-0.15	0.01	0.999			295	YBR081C	SPT7
2351	chrII	406628	407169	542		11.26	10.49	0.78	0.305			296	YBR082C	UBC4
633	chrII	409169	410629	1461		11.42	8.75	2.66	2.96e-06			297	YBR083W	TEC1
3847	chrII	411054	413981	2928		-0.14	-0.15	0.01	0.999			298	YBR084W	MIS1
29	chrII	414186	415261	1076		-0.14	12.13	-12.27	3.4e-29			299	YBR084C-A	RPL19A
3848	chrII	415983	416906	924		-0.14	-0.15	0.01	0.999			300	YBR085W	AAC3
3139	chrII	418907	419164	258		11.1	10.76	0.33	0.999			301	YBR085C-A	YBR085C-A
3373	chrII	420201	423041	2841		11.02	11.21	-0.19	0.999			302	YBR086C	IST2
1463	chrII	423765	424829	1065		-0.14	6.58	-6.72	0.0353			303	YBR087W	RFC5
3135	chrII	424990	425782	793		8.91	9.17	-0.26	0.999			304	YBR088C	POL30	YBR089W	YBR089W
972	chrII	426190	427058	869		10.56	9.47	1.09	0.000984			305	YBR090C	YBR090C
701	chrII	427155	427484	330		6.38	9.02	-2.64	1.38e-05			306	YBR091C	TIM12
1151	chrII	427698	429101	1404		10.46	11.57	-1.11	0.00556			307	YBR092C	PHO3
3244	chrII	429548	430951	1404		9.67	9.96	-0.29	0.999			308	YBR093C	PHO5
3849	chrII	432036	434297	2262		-0.14	-0.15	0.01	0.999			309	YBR094W	PBY1
3850	chrII	434406	435698	1293		-0.14	-0.15	0.01	0.999			310	YBR095C	RXT2
2127	chrII	436021	436713	693		9.23	8.2	1.03	0.178			311	YBR096W	YBR096W
3851	chrII	436951	441315	4365		-0.14	-0.15	0.01	0.999			312	YBR097W	VPS15
3852	chrII	441515	443590	2076		-0.14	-0.15	0.01	0.999			313	YBR098W	MMS4
3088	chrII	443821	444693	873		10.68	10.19	0.48	0.999			314	YBR101C	FES1
3853	chrII	445062	447323	2262		-0.14	-0.15	0.01	0.999			315	YBR102C	EXO84
3854	chrII	447709	449316	1608		-0.14	-0.15	0.01	0.999			316	YBR103W	SIF2
3855	chrII	449320	449463	144		-0.14	-0.15	0.01	0.999			317	YBR103C-A	YBR103C-A
3856	chrII	449667	450656	990		-0.14	-0.15	0.01	0.999			318	YBR104W	YMC2
404	chrII	450881	451969	1089		9.13	-0.15	9.28	6.59e-10			319	YBR105C	VID24
2896	chrII	452658	453224	567		10.54	10.37	0.17	0.828			320	YBR106W	SND3
3567	chrII	453793	454530	738		6.98	6.69	0.3	0.999			321	YBR107C	IML3
2367	chrII	454822	457665	2844		2.2	-0.15	2.35	0.321			322	YBR108W	AIM3
2841	chrII	457919	458362	444		9.25	9.5	-0.25	0.765			323	YBR109C	CMD1
3857	chrII	458608	458832	225		-0.14	-0.15	0.01	0.999			324	YBR109W-A	YBR109W-A
3858	chrII	458872	460221	1350		-0.14	-0.15	0.01	0.999			325	YBR110W	ALG1
1458	chrII	461178	461873	696		9.69	7.13	2.57	0.0343			326	YBR111C	YSA1
3352	chrII	462139	462579	441		7.77	8.18	-0.42	0.999			327	YBR111W-A	SUS1
2813	chrII	462870	466048	3179		10.08	10.74	-0.66	0.743			328	YBR112C	CYC8	YBR113W	YBR113W
3859	chrII	467248	469620	2373		-0.14	-0.15	0.01	0.999			329	YBR114W	RAD16
207	chrII	469748	473926	4179		10.46	-0.15	10.61	1.22e-15			330	YBR115C	LYS2
1226	chrII	474199	476437	2239		-0.14	7.72	-7.86	0.0101			331	YBR117C	TKL2
619	chrII	477671	479047	1377		11.33	12.32	-0.99	1.73e-06			332	YBR118W	TEF2
2452	chrII	479338	480323	986		7.67	10.25	-2.58	0.394			333	YBR119W	MUD1
2687	chrII	480435	480923	489		8.02	6.66	1.35	0.634			334	YBR120C	CBP6
228	chrII	481364	483367	2004		-0.14	9.25	-9.39	3.81e-15			335	YBR121C	GRS1
3476	chrII	483970	484503	534		8.51	8.4	0.11	0.999			336	YBR122C	MRPL36
3860	chrII	484742	486866	2125		-0.14	-0.15	0.01	0.999			337	YBR123C	TFC1	YBR124W	YBR124W
3862	chrII	487199	488380	1182		-0.14	-0.15	0.01	0.999			338	YBR125C	PTC4
1122	chrII	488905	490392	1488		12.69	11.16	1.53	0.00412			339	YBR126C	TPS1
735	chrII	490850	491070	221		10.45	9.17	1.28	2.73e-05			340	YBR126W-A	MEO1
1691	chrII	491269	492822	1554		11.23	10.43	0.8	0.0643			341	YBR127C	VMA2
423	chrII	493081	494115	1035		8.37	-0.15	8.52	1.64e-09			342	YBR128C	ATG14
3863	chrII	494353	495339	987		-0.14	-0.15	0.01	0.999			343	YBR129C	OPY1
3385	chrII	495592	496869	1278		7.45	6.74	0.71	0.999			344	YBR130C	SHE3
3864	chrII	497163	499277	2115		-0.14	-0.15	0.01	0.999			345	YBR131W	CCZ1
1323	chrII	499652	501442	1791		10.8	6.17	4.63	0.0173			346	YBR132C	AGP2
1992	chrII	501804	504644	2841		-0.14	4.36	-4.5	0.132			347	YBR133C	HSL7	YBR134W	YBR134W
2801	chrII	504854	505306	453		7.22	6.52	0.7	0.741			348	YBR135W	CKS1
3865	chrII	505668	512774	7107		-0.14	-0.15	0.01	0.999			349	YBR136W	MEC1
3120	chrII	513044	513583	540		7.45	5.74	1.7	0.999			350	YBR137W	YBR137W
3866	chrII	513762	515336	1575		-0.14	-0.15	0.01	0.999			351	YBR138C	YBR138C
457	chrII	515664	517190	1527		11.49	9.83	1.66	1.11e-08			352	YBR139W	ATG42
3867	chrII	517350	526628	9279		-0.14	-0.15	0.01	0.999			353	YBR140C	IRA1
3868	chrII	527025	528038	1014		-0.14	-0.15	0.01	0.999			354	YBR141C	BMT2
3869	chrII	528317	530638	2322		-0.14	-0.15	0.01	0.999			355	YBR142W	MAK5
2326	chrII	530869	532182	1314		7.44	10.31	-2.87	0.289			356	YBR143C	SUP45
1619	chrII	533235	533549	315		5.93	-0.15	6.08	0.0538			357	YBR144C	YBR144C
120	chrII	533762	534817	1056		11.23	-0.15	11.38	3.3e-21			358	YBR145W	ADH5
1253	chrII	535260	536096	837		8.83	7.33	1.5	0.0127			359	YBR146W	MRPS9
1023	chrII	536575	537465	891		8.75	-0.15	8.9	0.00184			360	YBR147W	RTC2
3870	chrII	537876	539705	1830		-0.14	-0.15	0.01	0.999			361	YBR148W	YSW1
967	chrII	539987	541021	1035		11.27	9.9	1.37	0.000956			362	YBR149W	ARA1
783	chrII	541209	544493	3285		-0.14	7.14	-7.28	6.42e-05			363	YBR150C	TBS1
1579	chrII	545028	545978	951		9.04	6.93	2.11	0.0485			364	YBR151W	APD1
3871	chrII	546376	547251	876		-0.14	-0.15	0.01	0.999			365	YBR152W	SPP381
1200	chrII	547460	548194	735		2.54	7.33	-4.79	0.00893			366	YBR153W	RIB7
2389	chrII	548362	549009	648		6.65	9.4	-2.75	0.329			367	YBR154C	RPB5
3872	chrII	549771	550928	1158		-0.14	-0.15	0.01	0.999			368	YBR155W	CNS1
3873	chrII	551104	553200	2097		-0.14	-0.15	0.01	0.999			369	YBR156C	SLI15
1101	chrII	553543	554310	768		10.17	8.19	1.99	0.00372			370	YBR157C	ICS2
1861	chrII	556549	558198	1650		12.57	11.54	1.02	0.101			371	YBR158W	AMN1
3324	chrII	558685	559728	1044		7.22	8.02	-0.8	0.999			372	YBR159W	IFA38
2573	chrII	560078	560974	897		6.63	8.97	-2.33	0.514			373	YBR160W	CDC28
2613	chrII	561634	562764	1131		6.79	9.04	-2.26	0.549			374	YBR161W	CSH1
1534	chrII	563203	564570	1368		10.93	11.43	-0.51	0.0426			375	YBR162C	TOS1
3423	chrII	565231	565428	198		9.03	8.89	0.13	0.999			376	YBR162W-A	YSY6
2136	chrII	565723	567480	1758		-0.14	3.55	-3.69	0.18			377	YBR163W	EXO5
1033	chrII	567875	568426	552		5.12	-0.15	5.28	0.00207			378	YBR164C	ARL1
1673	chrII	568852	569685	834		5.73	-0.15	5.89	0.0608			379	YBR165W	UBS1
3874	chrII	569842	571200	1359		-0.14	-0.15	0.01	0.999			380	YBR166C	TYR1
3435	chrII	571468	571890	423		3.93	3.44	0.49	0.999			381	YBR167C	POP7
3875	chrII	572371	573612	1242		-0.14	-0.15	0.01	0.999			382	YBR168W	PEX32
819	chrII	573915	575996	2082		11.45	8.95	2.5	0.000129			383	YBR169C	SSE2
615	chrII	576344	578086	1743		9.77	7.92	1.85	1.58e-06			384	YBR170C	NPL4
3335	chrII	578364	578984	621		6.22	7.01	-0.79	0.999			385	YBR171W	SEC66
117	chrII	579150	581372	2223		-0.14	10.46	-10.6	1.02e-21			386	YBR172C	SMY2
3671	chrII	581726	582172	447		9.24	9.23	0.01	0.999			387	YBR173C	UMP1
3876	chrII	582338	583355	1018		-0.14	-0.15	0.01	0.999			388	YBR174C	YBR174C	YBR175W	SWD3
1900	chrII	583720	584658	939		-0.14	4.76	-4.9	0.111			389	YBR176W	ECM31
2772	chrII	584807	586445	1639		10.34	9.43	0.91	0.72			390	YBR177C	EHT1	YBR178W	YBR178W
3878	chrII	586547	589114	2568		-0.14	-0.15	0.01	0.999			391	YBR179C	FZO1
3879	chrII	589741	591459	1719		-0.14	-0.15	0.01	0.999			392	YBR180W	DTR1
81	chrII	591712	592774	1063		-0.14	11.2	-11.34	2.58e-25			393	YBR181C	RPS6B
3880	chrII	593506	594864	1359		-0.14	-0.15	0.01	0.999			394	YBR182C	SMP1
3881	chrII	595361	595555	195		-0.14	-0.15	0.01	0.999			395	YBR182C-A	YBR182C-A
3355	chrII	596115	597065	951		9.6	9.35	0.25	0.999			396	YBR183W	YPC1
3882	chrII	597363	598934	1572		-0.14	-0.15	0.01	0.999			397	YBR184W	YBR184W
3883	chrII	599123	599959	837		-0.14	-0.15	0.01	0.999			398	YBR185C	MBA1
3884	chrII	600553	602360	1808		-0.14	-0.15	0.01	0.999			399	YBR186W	PCH2
462	chrII	602634	603476	843		-0.14	7.93	-8.07	1.25e-08			400	YBR187W	GDT1
3885	chrII	603685	604107	423		-0.14	-0.15	0.01	0.999			401	YBR188C	NTC20
26	chrII	604508	605508	1001		-0.14	12.29	-12.43	7.51e-30			402	YBR189W	RPS9B
43	chrII	605966	607140	1175		-0.14	11.82	-11.96	7.32e-28			403	YBR191W	RPL21A
210	chrII	607149	607223	75		-0.14	9.33	-9.47	1.29e-15			404	YBR191W-A	YBR191W-A
1239	chrII	607652	608785	1134		-0.14	4.12	-4.26	0.0117			405	YBR192W	RIM2
1808	chrII	609082	609753	672		5.09	-0.15	5.24	0.0882			406	YBR193C	MED8
882	chrII	610038	610409	372		6.82	-0.15	6.97	0.00039			407	YBR194W	AIM4
717	chrII	610614	611882	1269		-0.14	7.06	-7.2	2.08e-05			408	YBR195C	MSI1
2970	chrII	612236	613900	1665		12.68	12.46	0.22	0.916			409	YBR196C	PGI1
2648	chrII	614024	614173	150		8.94	8.12	0.82	0.59			410	YBR196C-A	YBR196C-A
3546	chrII	614526	614630	105		8.17	8.26	-0.09	0.999			411	YBR196C-B	YBR196C-B
2476	chrII	615203	615856	654		9.17	8.26	0.91	0.422			412	YBR197C	YBR197C
266	chrII	616127	618523	2397		-0.14	9.15	-9.29	8.89e-14			413	YBR198C	TAF5
1139	chrII	618909	620303	1395		10.1	8.74	1.36	0.00475			414	YBR199W	KTR4
3886	chrII	620872	622527	1656		-0.14	-0.15	0.01	0.999			415	YBR200W	BEM1
3887	chrII	622983	623147	165		-0.14	-0.15	0.01	0.999			416	YBR200W-A	YBR200W-A
2973	chrII	623576	624211	636		7.15	5.02	2.13	0.918			417	YBR201W	DER1
2277	chrII	624493	624696	204		7.77	4.7	3.07	0.26			418	YBR201C-A	MIN7
694	chrII	625772	628309	2538		7.43	9.6	-2.16	1.12e-05			419	YBR202W	MCM7
1016	chrII	629168	631942	2775		2.64	7.78	-5.14	0.00174			420	YBR203W	COS111
1780	chrII	632254	633381	1128		5.25	-0.15	5.4	0.0806			421	YBR204C	LDH1
3888	chrII	633622	634924	1303		-0.14	-0.15	0.01	0.999			422	YBR205W	KTR3
2954	chrII	635146	636543	1398		7.97	5.78	2.19	0.897			423	YBR207W	FTH1
369	chrII	636703	642210	5508		10.91	-0.15	11.06	1.45e-10			424	YBR208C	DUR1,2
3889	chrII	642583	642900	318		-0.14	-0.15	0.01	0.999			425	YBR209W	YBR209W
3890	chrII	645550	645978	429		-0.14	-0.15	0.01	0.999			426	YBR210W	ERV15
3891	chrII	646158	647132	975		-0.14	-0.15	0.01	0.999			427	YBR211C	AME1
976	chrII	647886	649904	2019		8.31	-0.15	8.47	0.0011			428	YBR212W	NGR1
178	chrII	650368	651192	825		9.91	-0.15	10.06	1.74e-17			429	YBR213W	MET8
604	chrII	651415	652998	1584		11.77	8.64	3.14	1.28e-06			430	YBR214W	SDS24
3892	chrII	653356	655317	1962		-0.14	-0.15	0.01	0.999			431	YBR215W	HPC2
3893	chrII	655576	657600	2025		-0.14	-0.15	0.01	0.999			432	YBR216C	YBP1
3894	chrII	657832	658392	561		-0.14	-0.15	0.01	0.999			433	YBR217W	ATG12
1089	chrII	658707	662249	3543		10.65	9.43	1.22	0.00329			434	YBR218C	PYC2
3895	chrII	662499	664677	2179		-0.14	-0.15	0.01	0.999			435	YBR220C	YBR220C
2493	chrII	665153	666253	1101		8.97	7.73	1.24	0.435			436	YBR221C	PDB1
803	chrII	666538	666642	105		6.43	-0.15	6.58	8.83e-05			437	YBR221W-A	YBR221W-A
2327	chrII	666720	668351	1632		8.5	7.25	1.25	0.289			438	YBR222C	PCS60
3896	chrII	668663	673565	4903		-0.14	-0.15	0.01	0.999			439	YBR223C	TDP1	YBR226C	YBR226C
3898	chrII	673572	675134	1563		-0.14	-0.15	0.01	0.999			440	YBR227C	MCX1
1954	chrII	675313	676227	915		4.36	-0.15	4.51	0.123			441	YBR228W	SLX1
3899	chrII	676357	679221	2865		-0.14	-0.15	0.01	0.999			442	YBR229C	ROT2
1269	chrII	679549	680050	502		10.44	8.71	1.73	0.0138			443	YBR230C	OM14
1364	chrII	680362	680562	201		10.11	11.06	-0.95	0.0224			444	YBR230W-A	COQ21
2800	chrII	682179	683090	912		1.27	-0.15	1.42	0.739			445	YBR231C	SWC5
3900	chrII	683373	684669	1297		-0.14	-0.15	0.01	0.999			446	YBR232C	YBR232C	YBR233W	PBP2
3117	chrII	684977	685261	285		5.51	3.9	1.61	0.999			447	YBR233W-A	DAD3
2098	chrII	685438	686592	1155		9.83	8.89	0.94	0.165			448	YBR234C	ARC40
3902	chrII	686901	690263	3363		-0.14	-0.15	0.01	0.999			449	YBR235W	VHC1
3903	chrII	690383	691693	1311		-0.14	-0.15	0.01	0.999			450	YBR236C	ABD1
3904	chrII	691969	694518	2550		-0.14	-0.15	0.01	0.999			451	YBR237W	PRP5
3905	chrII	695107	697302	2196		-0.14	-0.15	0.01	0.999			452	YBR238C	YBR238C
688	chrII	698354	699943	1590		-0.14	7.04	-7.18	9.19e-06			453	YBR239C	ERT1
3906	chrII	700490	701842	1353		-0.14	-0.15	0.01	0.999			454	YBR240C	THI2
1578	chrII	702589	704055	1467		6.19	-0.15	6.34	0.0485			455	YBR241C	YBR241C
535	chrII	704670	705386	717		-0.14	7.56	-7.7	2.03e-07			456	YBR242W	YBR242W
3907	chrII	705447	706793	1347		-0.14	-0.15	0.01	0.999			457	YBR243C	ALG7
3908	chrII	707528	708016	489		-0.14	-0.15	0.01	0.999			458	YBR244W	GPX2
3909	chrII	708150	711539	3390		-0.14	-0.15	0.01	0.999			459	YBR245C	ISW1
3910	chrII	711591	712754	1164		-0.14	-0.15	0.01	0.999			460	YBR246W	RRT2
3911	chrII	713004	714455	1452		-0.14	-0.15	0.01	0.999			461	YBR247C	ENP1
826	chrII	714807	716465	1659		8.63	2.97	5.67	0.000147			462	YBR248C	HIS7
1871	chrII	716882	717994	1113		9.38	9.95	-0.56	0.105			463	YBR249C	ARO4
3912	chrII	719033	720604	1572		-0.14	-0.15	0.01	0.999			464	YBR250W	SPO23
1654	chrII	721390	722313	924		5.81	-0.15	5.96	0.058			465	YBR251W	MRPS5
3018	chrII	722611	723054	444		5.8	3.88	1.92	0.96			466	YBR252W	DUT1
2956	chrII	723270	723635	366		7.62	7.05	0.58	0.899			467	YBR253W	SRB6
2073	chrII	723736	724263	528		3.76	-0.15	3.92	0.158			468	YBR254C	TRS20
3913	chrII	724456	726540	2085		-0.14	-0.15	0.01	0.999			469	YBR255W	MTC4
2506	chrII	726618	727074	457		9.52	9.06	0.45	0.452			470	YBR255C-A	RCF3
10	chrII	727386	728102	717		11.4	8.82	2.58	9.37e-46			471	YBR256C	RIB5
3914	chrII	728885	729724	840		-0.14	-0.15	0.01	0.999			472	YBR257W	POP4
2158	chrII	729734	730162	429		-0.14	3.38	-3.52	0.194			473	YBR258C	SHG1
3915	chrII	730387	732453	2067		-0.14	-0.15	0.01	0.999			474	YBR259W	YBR259W
3916	chrII	732639	734639	2001		-0.14	-0.15	0.01	0.999			475	YBR260C	RGD1
2908	chrII	734832	735530	699		4.14	6.41	-2.27	0.845			476	YBR261C	TAE1
1831	chrII	735720	736040	321		8.65	7.7	0.95	0.0943			477	YBR262C	MIC12
3917	chrII	736264	737736	1473		-0.14	-0.15	0.01	0.999			478	YBR263W	SHM1
1292	chrII	737770	738369	600		6.03	-0.15	6.18	0.0151			479	YBR264C	YPT10
3918	chrII	738582	739544	963		-0.14	-0.15	0.01	0.999			480	YBR265W	TSC10
3919	chrII	739841	741022	1182		-0.14	-0.15	0.01	0.999			481	YBR267W	REI1
661	chrII	741299	741616	318		7.21	-0.15	7.36	5.96e-06			482	YBR268W	MRPL37
2191	chrII	742160	742576	417		9.08	5.92	3.16	0.213			483	YBR269C	SDH8
3920	chrII	742761	744398	1638		-0.14	-0.15	0.01	0.999			484	YBR270C	BIT2
3921	chrII	744852	746111	1260		-0.14	-0.15	0.01	0.999			485	YBR271W	EFM2
3922	chrII	746361	747803	1443		-0.14	-0.15	0.01	0.999			486	YBR272C	HSM3
3923	chrII	748061	749371	1311		-0.14	-0.15	0.01	0.999			487	YBR273C	UBX7
3924	chrII	749594	751177	1584		-0.14	-0.15	0.01	0.999			488	YBR274W	CHK1
3925	chrII	751356	757106	5751		-0.14	-0.15	0.01	0.999			489	YBR275C	RIF1
3926	chrII	757620	760043	2424		-0.14	-0.15	0.01	0.999			490	YBR276C	PPS1
3927	chrII	760215	760899	685		-0.14	-0.15	0.01	0.999			491	YBR277C	YBR277C	YBR278W	DPB3
3421	chrII	761257	762594	1338		7.56	8.14	-0.58	0.999			492	YBR279W	PAF1
636	chrII	762784	764697	1914		8.66	-0.15	8.81	3.21e-06			493	YBR280C	SAF1
3929	chrII	764970	767606	2637		-0.14	-0.15	0.01	0.999			494	YBR281C	DUG2
2906	chrII	768240	768680	441		7.44	7.99	-0.56	0.842			495	YBR282W	MRPL27
1092	chrII	768943	770415	1473		9.18	10.48	-1.3	0.00329			496	YBR283C	SSH1
3930	chrII	771239	773632	2394		-0.14	-0.15	0.01	0.999			497	YBR284W	YBR284W
357	chrII	773922	774356	435		8.76	-0.15	8.92	8.94e-11			498	YBR285W	YBR285W
1093	chrII	774700	776313	1614		12.13	11.05	1.08	0.0034			499	YBR286W	APE3
2537	chrII	776571	777854	1284		11.34	10.92	0.42	0.485			500	YBR287W	YBR287W
1198	chrII	778012	779463	1452		5.41	10.19	-4.78	0.00865			501	YBR288C	APM3
3931	chrII	779667	782384	2718		-0.14	-0.15	0.01	0.999			502	YBR289W	SNF5
2923	chrII	782591	783556	966		9.55	9.34	0.21	0.868			503	YBR290W	BSD2
452	chrII	783673	784572	900		-0.14	7.96	-8.1	6.89e-09			504	YBR291C	CTP1
3932	chrII	784702	785073	372		-0.14	-0.15	0.01	0.999			505	YBR292C	YBR292C
3933	chrII	787006	788430	1425		-0.14	-0.15	0.01	0.999			506	YBR293W	VBA2
1764	chrII	789235	791814	2580		5.3	-0.15	5.45	0.0789			507	YBR294W	SUL1
3934	chrII	792849	796499	3651		-0.14	-0.15	0.01	0.999			508	YBR295W	PCA1
3935	chrII	796798	798522	1725		-0.14	-0.15	0.01	0.999			509	YBR296C	PHO89
3936	chrII	800123	800242	120		-0.14	-0.15	0.01	0.999			510	YBR296C-A	TYC1
3937	chrII	800523	801929	1407		-0.14	-0.15	0.01	0.999			511	YBR297W	MAL33
2052	chrII	802631	804475	1845		3.89	-0.15	4.04	0.15			512	YBR298C	MAL31
3938	chrII	805035	805256	222		-0.14	-0.15	0.01	0.999			513	YBR298C-A	YBR298C-A
2220	chrII	805351	807105	1755		2.9	-0.15	3.05	0.227			514	YBR299W	MAL32
3939	chrII	808600	809419	820		-0.14	-0.15	0.01	0.999			515	YBR300C	YBR300C	YBR301W	PAU24
3941	chrII	810340	811479	1140		-0.14	-0.15	0.01	0.999			516	YBR302C	COS2
3942	chrIII	1392	2135	744		-0.14	-0.15	0.01	0.999			517	YCL076W	YCL076W
3943	chrIII	6479	8326	1848		-0.14	-0.15	0.01	0.999			518	YCL073C	GEX1
3944	chrIII	9706	11082	1377		-0.14	-0.15	0.01	0.999			519	YCL069W	VBA3
3945	chrIII	11503	12285	783		-0.14	-0.15	0.01	0.999			520	YCL068C	YCL068C
3946	chrIII	12386	13018	633		-0.14	-0.15	0.01	0.999			521	YCL067C	HMLALPHA2
3947	chrIII	13282	14119	838		-0.14	-0.15	0.01	0.999			522	YCL066W	HMLALPHA1
3948	chrIII	15798	16880	1083		-0.14	-0.15	0.01	0.999			523	YCL064C	CHA1
2253	chrIII	17290	18561	1272		-0.14	2.98	-3.12	0.241			524	YCL063W	VAC17
3949	chrIII	18816	22106	3291		-0.14	-0.15	0.01	0.999			525	YCL061C	MRC1
3950	chrIII	22429	23379	951		-0.14	-0.15	0.01	0.999			526	YCL059C	KRR1
726	chrIII	23523	23981	459		7.26	9.12	-1.86	2.29e-05			527	YCL058C	FYV5
3081	chrIII	24032	24325	294		9.07	8.86	0.21	0.999			528	YCL057C-A	MIC10
3449	chrIII	24768	26906	2139		8.29	8.65	-0.35	0.999			529	YCL057W	PRD1
2728	chrIII	26925	27359	435		8.12	8.52	-0.4	0.679			530	YCL056C	PEX34
1972	chrIII	27929	28936	1008		8.58	7.54	1.05	0.127			531	YCL055W	KAR4
3951	chrIII	31449	33974	2526		-0.14	-0.15	0.01	0.999			532	YCL054W	SPB1
1209	chrIII	34143	35393	1251		7.73	-0.15	7.88	0.00949			533	YCL052C	PBN1
1462	chrIII	35865	37616	1752		6.5	-0.15	6.65	0.0351			534	YCL051W	LRE1
3280	chrIII	37836	38801	966		7.99	7.03	0.96	0.999			535	YCL050C	APA1
1882	chrIII	39786	40724	939		8.23	9.55	-1.32	0.107			536	YCL049C	YCL049C
3952	chrIII	41488	41727	240		-0.14	-0.15	0.01	0.999			537	YCL048W-A	YCL048W-A
3953	chrIII	42165	43556	1392		-0.14	-0.15	0.01	0.999			538	YCL048W	SPS22
3954	chrIII	43661	44437	777		-0.14	-0.15	0.01	0.999			539	YCL047C	POF1
3955	chrIII	44623	46963	2341		-0.14	-0.15	0.01	0.999			540	YCL045C	EMC1	YCL046W	YCL046W
3591	chrIII	47111	48364	1254		8.45	8.62	-0.16	0.999			541	YCL044C	MGR1
834	chrIII	48653	52340	3688		14.83	13.33	1.5	0.000162			542	YCL040W	GLK1	YCL043C	PDI1
1374	chrIII	52645	54882	2238		10.41	8.9	1.51	0.023			543	YCL039W	GID7
3957	chrIII	54941	56527	1587		-0.14	-0.15	0.01	0.999			544	YCL038C	ATG22
102	chrIII	57374	58678	1305		-0.14	10.71	-10.85	5.43e-23			545	YCL037C	SRO9
3958	chrIII	59026	60726	1701		-0.14	-0.15	0.01	0.999			546	YCL036W	GFD2
994	chrIII	60841	61173	333		10.91	9.16	1.75	0.00132			547	YCL035C	GRX1
966	chrIII	61658	62722	1065		9.85	7.16	2.69	0.000921			548	YCL034W	LSB5
2979	chrIII	62776	63282	507		7.55	5.96	1.59	0.926			549	YCL033C	MXR2
3959	chrIII	63441	64481	1041		-0.14	-0.15	0.01	0.999			550	YCL032W	STE50
1028	chrIII	64675	65568	894		7.18	9.4	-2.22	0.00198			551	YCL031C	RRP7
272	chrIII	65934	68333	2400		13.34	10.66	2.68	1.31e-13			552	YCL030C	HIS4
3960	chrIII	68599	69921	1323		-0.14	-0.15	0.01	0.999			553	YCL029C	BIK1
3961	chrIII	70150	71367	1218		-0.14	-0.15	0.01	0.999			554	YCL028W	RNQ1
3962	chrIII	71803	73341	1539		-0.14	-0.15	0.01	0.999			555	YCL027W	FUS1
3963	chrIII	73405	73986	582		-0.14	-0.15	0.01	0.999			556	YCL026C-B	HBN1
3964	chrIII	74704	75285	582		-0.14	-0.15	0.01	0.999			557	YCL026C-A	FRM2
746	chrIII	76018	77919	1902		14.38	13.06	1.32	3.42e-05			558	YCL025C	AGP1
3965	chrIII	78949	82275	3327		-0.14	-0.15	0.01	0.999			559	YCL023C	YCL023C	YCL024W	KCC4
3967	chrIII	83620	83997	378		-0.14	-0.15	0.01	0.999			560	YCL021W-A	YCL021W-A
2586	chrIII	85102	90415	5314		9.11	8.64	0.47	0.53			561	YCL019W	YCL019W
1034	chrIII	91324	92418	1095		12.57	11.52	1.04	0.00208			562	YCL018W	LEU2
3968	chrIII	92777	94270	1494		-0.14	-0.15	0.01	0.999			563	YCL017C	NFS1
3969	chrIII	94621	95763	1143		-0.14	-0.15	0.01	0.999			564	YCL016C	DCC1
3970	chrIII	96281	101191	4911		-0.14	-0.15	0.01	0.999			565	YCL014W	BUD3
3004	chrIII	101317	101788	472		6.29	7.84	-1.55	0.949			566	YCL012C	YCL012C
1137	chrIII	102075	103358	1284		9.78	10.69	-0.9	0.00463			567	YCL011C	GBP2
3405	chrIII	103571	104350	780		9.62	9.5	0.12	0.999			568	YCL010C	SGF29
650	chrIII	104619	105548	930		11.09	9.5	1.59	4.67e-06			569	YCL009C	ILV6
2297	chrIII	105696	106853	1158		9.64	6.7	2.93	0.272			570	YCL008C	STP22
861	chrIII	106974	107417	444		9.84	10.63	-0.78	0.000292			571	YCL005W-A	VMA9	YCL007C	CWH36
3971	chrIII	108021	108791	771		-0.14	-0.15	0.01	0.999			572	YCL005W	LDB16
3972	chrIII	109105	110670	1566		-0.14	-0.15	0.01	0.999			573	YCL004W	PGS1
1854	chrIII	110808	111675	868		-0.14	4.99	-5.13	0.0996			574	YCL002C	YCL002C
2350	chrIII	111916	112482	567		7.91	5.83	2.07	0.305			575	YCL001W	RER1
3973	chrIII	113080	113541	462		-0.14	-0.15	0.01	0.999			576	YCL001W-A	YCL001W-A
3974	chrIII	113770	114024	255		-0.14	-0.15	0.01	0.999			577	YCL001W-B	YCL001W-B
3975	chrIII	115685	115999	315		-0.14	-0.15	0.01	0.999			578	YCR001W	YCR001W
848	chrIII	117380	118348	969		-0.14	6.19	-6.33	0.000198			579	YCR002C	CDC10
833	chrIII	118620	119171	552		7.28	1.61	5.66	0.000161			580	YCR003W	MRPL32
649	chrIII	119575	120318	744		9.96	7.76	2.2	4.57e-06			581	YCR004C	YCP4
601	chrIII	120946	122328	1383		15.17	12.99	2.18	1.21e-06			582	YCR005C	CIT2
840	chrIII	122530	123003	474		9.75	3.79	5.96	0.000178			583	YCR006C	YCR006C
1967	chrIII	126011	126730	720		4.49	-0.15	4.64	0.127			584	YCR007C	YCR007C
3523	chrIII	128470	130281	1812		6.57	6.94	-0.38	0.999			585	YCR008W	SAT4
1518	chrIII	130745	131542	798		8.69	6.78	1.92	0.0407			586	YCR009C	RVS161
3976	chrIII	132273	133124	852		-0.14	-0.15	0.01	0.999			587	YCR010C	ADY2
1479	chrIII	133724	136873	3150		9.68	5.38	4.3	0.0369			588	YCR011C	ADP1
292	chrIII	137746	139049	1304		15.26	14.02	1.25	7.35e-13			589	YCR012W	PGK1	YCR013C	YCR013C
3219	chrIII	139185	140933	1749		10.69	10.54	0.15	0.999			590	YCR014C	POL4
412	chrIII	141217	142170	954		-0.14	8.2	-8.34	9.44e-10			591	YCR015C	CTO1
3977	chrIII	143634	144506	873		-0.14	-0.15	0.01	0.999			592	YCR016W	YCR016W
3978	chrIII	144773	147634	2862		-0.14	-0.15	0.01	0.999			593	YCR017C	CWH43
563	chrIII	148238	148903	666		10.99	8.8	2.19	3.6e-07			594	YCR018C	SRD1
2109	chrIII	151608	151862	255		-0.14	3.7	-3.84	0.169			595	YCR018C-A	YCR018C-A
3979	chrIII	152837	153928	1092		-0.14	-0.15	0.01	0.999			596	YCR019W	MAK32
3980	chrIII	154012	154659	648		-0.14	-0.15	0.01	0.999			597	YCR020C	PET18
3981	chrIII	154830	155096	267		-0.14	-0.15	0.01	0.999			598	YCR020C-A	MAK31
3982	chrIII	155320	155556	237		-0.14	-0.15	0.01	0.999			599	YCR020W-B	HTL1
3080	chrIII	156109	157107	999		6.28	7.67	-1.39	0.999			600	YCR021C	HSP30
3983	chrIII	157421	157765	345		-0.14	-0.15	0.01	0.999			601	YCR022C	YCR022C
1933	chrIII	158538	160373	1836		4.44	-0.15	4.6	0.119			602	YCR023C	YCR023C
536	chrIII	160744	162222	1479		-0.14	7.52	-7.66	2.05e-07			603	YCR024C	SLM5
2269	chrIII	162599	162865	267		10.69	11.09	-0.4	0.256			604	YCR024C-B	YCR024C-B
3130	chrIII	162945	163067	123		10.38	10.53	-0.15	0.999			605	YCR024C-A	PMP1
2302	chrIII	163446	163856	411		-0.14	2.61	-2.74	0.275			606	YCR025C	YCR025C
3984	chrIII	164111	166339	2229		-0.14	-0.15	0.01	0.999			607	YCR026C	NPP1
3985	chrIII	167370	167999	630		-0.14	-0.15	0.01	0.999			608	YCR027C	RHB1
3986	chrIII	170886	172424	1539		-0.14	-0.15	0.01	0.999			609	YCR028C	FEN2
3030	chrIII	172950	173440	491		7.91	6.55	1.36	0.971			610	YCR028C-A	RIM1
2569	chrIII	173826	176438	2613		9.4	7.88	1.52	0.506			611	YCR030C	SYP1
1690	chrIII	177500	178220	721		6.51	11.86	-5.35	0.064			612	YCR031C	RPS14A
3987	chrIII	179520	186023	6504		-0.14	-0.15	0.01	0.999			613	YCR032W	BPH1
2838	chrIII	186489	190169	3681		6.21	8.09	-1.88	0.764			614	YCR033W	SNT1
252	chrIII	190592	191635	1044		-0.14	9.07	-9.21	3.84e-14			615	YCR034W	ELO2
440	chrIII	191834	193018	1185		-0.14	8.04	-8.17	3.7e-09			616	YCR035C	RRP43
2217	chrIII	193297	194298	1002		9.19	9.67	-0.48	0.226			617	YCR036W	RBK1
3988	chrIII	194414	197185	2772		-0.14	-0.15	0.01	0.999			618	YCR037C	PHO87
3989	chrIII	197621	200178	2558		-0.14	-0.15	0.01	0.999			619	YCR038C	BUD5
3990	chrIII	200442	205397	4956		-0.14	-0.15	0.01	0.999			620	YCR040W	MATALPHA1	YCR042C	TAF2
2610	chrIII	206261	206644	384		4.3	6.66	-2.36	0.542			621	YCR043C	YCR043C
3310	chrIII	206877	207950	1074		7.56	8.4	-0.83	0.999			622	YCR044C	PER1
3992	chrIII	208135	209610	1476		-0.14	-0.15	0.01	0.999			623	YCR045C	RRT12
2548	chrIII	209914	210423	510		7.99	8.77	-0.78	0.493			624	YCR046C	IMG1
3993	chrIII	210718	211545	828		-0.14	-0.15	0.01	0.999			625	YCR047C	BUD23
3994	chrIII	211871	213772	1902		-0.14	-0.15	0.01	0.999			626	YCR049C	YCR049C	YCR050C	YCR050C
750	chrIII	214071	214739	669		-0.14	6.54	-6.68	3.83e-05			627	YCR051W	YCR051W
3996	chrIII	214994	216445	1452		-0.14	-0.15	0.01	0.999			628	YCR052W	RSC6
2454	chrIII	216697	218241	1545		9.21	10.19	-0.98	0.398			629	YCR053W	THR4
3997	chrIII	218376	220067	1692		-0.14	-0.15	0.01	0.999			630	YCR054C	CTR86
3998	chrIII	220457	223228	2772		-0.14	-0.15	0.01	0.999			631	YCR057C	PWP2
3999	chrIII	223454	224230	777		-0.14	-0.15	0.01	0.999			632	YCR059C	YIH1
997	chrIII	224399	224734	336		0.93	6.11	-5.17	0.00137			633	YCR060W	TAH1
578	chrIII	225563	227458	1896		10.9	9	1.9	5.15e-07			634	YCR061W	YCR061W
2566	chrIII	228095	228791	697		7.87	9	-1.13	0.504			635	YCR063W	BUD31	YCR064C	YCR064C
2175	chrIII	229310	231004	1695		11.24	10.75	0.49	0.206			636	YCR065W	HCM1
4000	chrIII	231500	232963	1464		-0.14	-0.15	0.01	0.999			637	YCR066W	RAD18
4001	chrIII	233125	236322	3198		-0.14	-0.15	0.01	0.999			638	YCR067C	SED4
1908	chrIII	237214	238776	1563		4.57	-0.15	4.73	0.112			639	YCR068W	ATG15
1863	chrIII	239055	240011	957		9.32	8.61	0.71	0.102			640	YCR069W	CPR4
3492	chrIII	240103	240543	441		8.42	8.5	-0.09	0.999			641	YCR071C	IMG2
4002	chrIII	240805	242352	1548		-0.14	-0.15	0.01	0.999			642	YCR072C	RSA4
4003	chrIII	242588	246583	3996		-0.14	-0.15	0.01	0.999			643	YCR073C	SSK22
491	chrIII	246963	247910	948		8.42	-0.15	8.58	4.09e-08			644	YCR073W-A	SOL2
1417	chrIII	248033	248815	783		6.76	-0.15	6.91	0.0276			645	YCR075C	ERS1
1444	chrIII	248975	249202	228		7.6	3.32	4.28	0.0324			646	YCR075W-A	EGO2
1371	chrIII	249293	250045	753		6.96	-0.15	7.11	0.0229			647	YCR076C	FUB1
3545	chrIII	250238	252628	2391		8.14	8.46	-0.32	0.999			648	YCR077C	PAT1
2474	chrIII	252845	254173	1329		8.87	6.3	2.57	0.418			649	YCR079W	PTC6
4004	chrIII	254371	258654	4284		-0.14	-0.15	0.01	0.999			650	YCR081W	SRB8
1422	chrIII	258883	259269	387		9.54	8.31	1.23	0.0289			651	YCR082W	AHC2
3628	chrIII	259578	259961	384		7.89	7.84	0.06	0.999			652	YCR083W	TRX3
3534	chrIII	260311	262452	2142		9.3	9.4	-0.1	0.999			653	YCR084C	TUP1
4005	chrIII	262916	263269	354		-0.14	-0.15	0.01	0.999			654	YCR085W	YCR085W
4006	chrIII	263392	263964	573		-0.14	-0.15	0.01	0.999			655	YCR086W	CSM1
4007	chrIII	263976	264491	516		-0.14	-0.15	0.01	0.999			656	YCR087W	YCR087W
1165	chrIII	265068	266846	1779		9.97	8.95	1.02	0.00641			657	YCR088W	ABP1
4008	chrIII	267434	272263	4830		-0.14	-0.15	0.01	0.999			658	YCR089W	FIG2
4009	chrIII	272315	272863	549		-0.14	-0.15	0.01	0.999			659	YCR090C	YCR090C
1314	chrIII	274404	276566	2163		7.27	-0.15	7.42	0.0165			660	YCR091W	KIN82
4010	chrIII	276764	279820	3057		-0.14	-0.15	0.01	0.999			661	YCR092C	MSH3
1615	chrIII	280117	286443	6327		11.39	12.18	-0.79	0.0532			662	YCR093W	CDC39
4011	chrIII	286762	287937	1176		-0.14	-0.15	0.01	0.999			663	YCR094W	CDC50
4012	chrIII	288170	289258	1089		-0.14	-0.15	0.01	0.999			664	YCR095C	OCA4
2482	chrIII	289639	289797	159		1.75	-0.15	1.9	0.427			665	YCR095W-A	YCR095W-A
2439	chrIII	293179	293538	360		1.91	-0.15	2.07	0.38			666	YCR096C	HMRA2
2572	chrIII	293835	294321	487		8.86	6.5	2.36	0.512			667	YCR097W	HMRA1
4013	chrIII	294439	294705	267		-0.14	-0.15	0.01	0.999			668	YCR097W-A	YCR097W-A
4014	chrIII	297049	298605	1557		-0.14	-0.15	0.01	0.999			669	YCR098C	GIT1
852	chrIII	300832	302221	1390		-0.14	6.78	-6.92	0.000223			670	YCR100C	EMA35
1775	chrIII	302482	303030	549		-0.14	5.35	-5.48	0.0797			671	YCR101C	YCR101C
4015	chrIII	304361	305467	1107		-0.14	-0.15	0.01	0.999			672	YCR102C	YCR102C
4016	chrIII	306735	306932	198		-0.14	-0.15	0.01	0.999			673	YCR102W-A	YCR102W-A
4017	chrIII	307801	308175	375		-0.14	-0.15	0.01	0.999			674	YCR104W	PAU3
4018	chrIII	309070	310155	1086		-0.14	-0.15	0.01	0.999			675	YCR105W	ADH7
4019	chrIII	310958	313456	2499		-0.14	-0.15	0.01	0.999			676	YCR106W	RDS1
1809	chrIII	313890	314981	1092		-0.14	5.15	-5.29	0.0889			677	YCR107W	AAD3
4020	chrIII	315997	316188	192		-0.14	-0.15	0.01	0.999			678	YCR108C	YCR108C
3262	chrIV	1802	2953	1152		6.22	5.02	1.2	0.999			679	YDL248W	COS7
4021	chrIV	3762	3836	75		-0.14	-0.15	0.01	0.999			680	YDL247W-A	YDL247W-A
2204	chrIV	5985	7814	1830		0.49	2.53	-2.04	0.218			681	YDL247W	MPH2
4022	chrIV	8683	9756	1074		-0.14	-0.15	0.01	0.999			682	YDL246C	SOR2
4023	chrIV	11657	13360	1704		-0.14	-0.15	0.01	0.999			683	YDL245C	HXT15
4024	chrIV	16204	17226	1023		-0.14	-0.15	0.01	0.999			684	YDL244W	THI13
2654	chrIV	17577	18566	990		1.54	-0.15	1.69	0.592			685	YDL243C	AAD4
4025	chrIV	18959	19312	354		-0.14	-0.15	0.01	0.999			686	YDL242W	YDL242W
4026	chrIV	20635	21006	372		-0.14	-0.15	0.01	0.999			687	YDL241W	YDL241W
924	chrIV	22471	22608	138		5.89	-0.15	6.05	0.000599			688	YDL240C-A	YDL240C-A
4027	chrIV	22823	25876	3054		-0.14	-0.15	0.01	0.999			689	YDL240W	LRG1
4028	chrIV	26403	28775	2373		-0.14	-0.15	0.01	0.999			690	YDL239C	ADY3
173	chrIV	28985	30454	1470		9.72	-0.15	9.87	7.62e-18			691	YDL238C	GUD1
1358	chrIV	30657	31829	1173		7.01	-0.15	7.16	0.0218			692	YDL237W	AIM6
1988	chrIV	32296	33234	939		5.33	8.82	-3.5	0.131			693	YDL236W	PHO13
456	chrIV	33415	33918	504		8.1	9.7	-1.6	1.02e-08			694	YDL235C	YPD1
1393	chrIV	34237	36477	2241		6.87	-0.15	7.03	0.0247			695	YDL234C	GYP7
4029	chrIV	36797	38173	1377		-0.14	-0.15	0.01	0.999			696	YDL233W	MFG1
2584	chrIV	38487	38597	111		8.33	7.76	0.57	0.528			697	YDL232W	OST4
3111	chrIV	38867	42244	3378		5.34	6.66	-1.32	0.999			698	YDL231C	BRE4
4030	chrIV	42700	43707	1008		-0.14	-0.15	0.01	0.999			699	YDL230W	PTP1
36	chrIV	44065	45918	1854		-0.14	11.98	-12.12	1.27e-28			700	YDL228C	YDL228C	YDL229W	SSB1
478	chrIV	46271	48031	1761		9.12	-0.15	9.28	2.45e-08			701	YDL227C	HO
2910	chrIV	51115	52173	1059		6.51	5.45	1.06	0.849			702	YDL226C	GCS1
4031	chrIV	52445	54100	1656		-0.14	-0.15	0.01	0.999			703	YDL225W	SHS1
2349	chrIV	54397	56346	1950		9.63	9.25	0.37	0.302			704	YDL224C	WHI4
1576	chrIV	57265	60405	3141		-0.14	6.15	-6.29	0.0481			705	YDL223C	HBT1
2065	chrIV	60872	61801	930		8.4	9.89	-1.49	0.154			706	YDL222C	FMP45
4032	chrIV	62011	65018	3008		-0.14	-0.15	0.01	0.999			707	YDL220C	CDC13	YDL221W	YDL221W
4034	chrIV	65242	65765	524		-0.14	-0.15	0.01	0.999			708	YDL219W	DTD1
4035	chrIV	66493	67446	954		-0.14	-0.15	0.01	0.999			709	YDL218W	YDL218W
896	chrIV	67983	68606	624		-0.14	5.95	-6.08	0.000477			710	YDL217C	TIM22
4036	chrIV	68997	70319	1323		-0.14	-0.15	0.01	0.999			711	YDL216C	RRI1
1778	chrIV	70640	73918	3279		10.18	9.37	0.81	0.0799			712	YDL215C	GDH2
4037	chrIV	74446	76545	2100		-0.14	-0.15	0.01	0.999			713	YDL214C	PRR2
4038	chrIV	77289	77966	678		-0.14	-0.15	0.01	0.999			714	YDL213C	NOP6
1275	chrIV	78426	79058	633		6.34	8.75	-2.4	0.0141			715	YDL212W	SHR3
2233	chrIV	79294	80412	1119		-0.14	2.97	-3.1	0.232			716	YDL211C	YDL211C
4039	chrIV	84270	85985	1716		-0.14	-0.15	0.01	0.999			717	YDL210W	UGA4
4040	chrIV	86207	87226	1020		-0.14	-0.15	0.01	0.999			718	YDL209C	CWC2
295	chrIV	87512	87982	471		-0.14	8.81	-8.94	8.35e-13			719	YDL208W	NHP2
416	chrIV	88248	89864	1617		-0.14	8.74	-8.88	1.42e-09			720	YDL207W	GLE1
4041	chrIV	90176	92464	2289		-0.14	-0.15	0.01	0.999			721	YDL206W	YDL206W
3051	chrIV	92762	93745	984		7.68	9.07	-1.39	0.986			722	YDL205C	HEM3
2788	chrIV	94605	95786	1182		11.68	11.02	0.66	0.729			723	YDL204W	RTN2
4042	chrIV	96082	97953	1872		-0.14	-0.15	0.01	0.999			724	YDL203C	ACK1
4043	chrIV	98475	99224	750		-0.14	-0.15	0.01	0.999			725	YDL202W	MRPL11
4044	chrIV	99561	100421	861		-0.14	-0.15	0.01	0.999			726	YDL201W	TRM8
4045	chrIV	100501	101067	567		-0.14	-0.15	0.01	0.999			727	YDL200C	MGT1
4046	chrIV	101290	103353	2064		-0.14	-0.15	0.01	0.999			728	YDL199C	YDL199C
569	chrIV	103649	104551	903		11.54	9.34	2.21	4.14e-07			729	YDL198C	GGC1
2902	chrIV	104917	106494	1578		6.18	3.9	2.28	0.833			730	YDL197C	ASF2
2528	chrIV	106741	107070	330		7.92	5.39	2.52	0.477			731	YDL196W	YDL196W
3696	chrIV	107208	111029	3822		10.8	10.79	0.01	0.999			732	YDL195W	SEC31
4047	chrIV	111580	114234	2655		-0.14	-0.15	0.01	0.999			733	YDL194W	SNF3
2941	chrIV	114672	115799	1128		8.09	6.79	1.31	0.886			734	YDL193W	NUS1
6404	chrIV	116321	116866	546		10.21	10.21	0	0.999			735	YDL192W	ARF1
528	chrIV	117664	118517	854		4.47	11.66	-7.19	1.61e-07			736	YDL191W	RPL35A
625	chrIV	118707	121592	2886		-0.14	7.55	-7.69	2.37e-06			737	YDL190C	UFD2
4048	chrIV	122216	123589	1374		-0.14	-0.15	0.01	0.999			738	YDL189W	RBS1
1412	chrIV	123865	124998	1134		6.79	-0.15	6.94	0.0267			739	YDL188C	PPH22
4049	chrIV	125509	126449	941		-0.14	-0.15	0.01	0.999			740	YDL186W	YDL186W	YDL187C	YDL187C
3608	chrIV	126608	130002	3395		11.89	11.86	0.03	0.999			741	YDL185C-A	YDL185C-A	YDL185W	VMA1
1961	chrIV	130407	130484	78		9.63	10.38	-0.75	0.126			742	YDL184C	RPL41A
4051	chrIV	130871	131833	963		-0.14	-0.15	0.01	0.999			743	YDL183C	YDL183C
2641	chrIV	133437	134723	1287		10.91	10.41	0.5	0.583			744	YDL182W	LYS20
1646	chrIV	135179	135436	258		10.28	9.55	0.72	0.0567			745	YDL181W	INH1
291	chrIV	135896	137539	1644		8.86	-0.15	9.01	7.32e-13			746	YDL180W	YDL180W
1018	chrIV	138291	139205	915		10.37	9.19	1.18	0.00178			747	YDL179W	PCL9
3243	chrIV	139522	141114	1593		6.78	5.72	1.06	0.999			748	YDL178W	DLD2
2260	chrIV	141209	141721	513		2.98	-0.15	3.14	0.246			749	YDL177C	YDL177C
4052	chrIV	142097	144223	2127		-0.14	-0.15	0.01	0.999			750	YDL176W	YDL176W
1594	chrIV	144484	145518	1035		6.9	4.12	2.78	0.051			751	YDL175C	AIR2
743	chrIV	145826	147589	1764		10.42	9.07	1.35	3.15e-05			752	YDL174C	DLD1
2553	chrIV	148191	149086	896		8.88	8.39	0.49	0.499			753	YDL172C	YDL172C	YDL173W	PAR32
3241	chrIV	149203	155640	6438		9.37	10.67	-1.3	0.999			754	YDL171C	GLT1
878	chrIV	156318	157904	1587		6.42	-0.15	6.58	0.00037			755	YDL170W	UGA3
2129	chrIV	158064	158735	672		3.69	-0.15	3.84	0.179			756	YDL169C	UGX2
1078	chrIV	159604	160764	1161		-0.14	5.35	-5.49	0.00282			757	YDL168W	SFA1
4053	chrIV	160995	163154	2160		-0.14	-0.15	0.01	0.999			758	YDL167C	NRP1
4054	chrIV	163449	164042	594		-0.14	-0.15	0.01	0.999			759	YDL166C	FAP7
1929	chrIV	164290	164865	576		-0.14	4.55	-4.69	0.119			760	YDL165W	CDC36
4055	chrIV	164987	167258	2272		-0.14	-0.15	0.01	0.999			761	YDL163W	YDL163W	YDL164C	CDC9
304	chrIV	167359	169078	1720		-0.14	8.76	-8.9	1.71e-12			762	YDL161W	ENT1	YDL162C	YDL162C
2298	chrIV	169366	169608	243		4.87	6.44	-1.57	0.272			763	YDL160C-A	MHF2
3264	chrIV	170410	171930	1521		10.58	10.42	0.16	0.999			764	YDL160C	DHH1
2248	chrIV	172182	172313	132		5.38	1.39	3.99	0.237			765	YDL159W-A	YDL159W-A
4057	chrIV	172481	174174	1694		-0.14	-0.15	0.01	0.999			766	YDL158C	YDL158C	YDL159W	STE7
4059	chrIV	174232	174588	357		-0.14	-0.15	0.01	0.999			767	YDL157C	YDL157C
4060	chrIV	174918	176486	1569		-0.14	-0.15	0.01	0.999			768	YDL156W	CMR1
3636	chrIV	176773	178056	1284		7.17	7.01	0.16	0.999			769	YDL155W	CLB3
4061	chrIV	178334	181039	2706		-0.14	-0.15	0.01	0.999			770	YDL154W	MSH5
4062	chrIV	181186	183187	2002		-0.14	-0.15	0.01	0.999			771	YDL152W	YDL152W	YDL153C	SAS10
4064	chrIV	183318	184611	1294		-0.14	-0.15	0.01	0.999			772	YDL150W	RPC53	YDL151C	BUD30
4066	chrIV	184925	187918	2994		-0.14	-0.15	0.01	0.999			773	YDL149W	ATG9
4067	chrIV	188154	190586	2433		-0.14	-0.15	0.01	0.999			774	YDL148C	NOP14
3013	chrIV	190924	192261	1338		11.02	10.88	0.14	0.955			775	YDL147W	RPN5
988	chrIV	192750	194225	1476		8.95	-0.15	9.11	0.00126			776	YDL146W	LDB17
3336	chrIV	194571	198176	3606		8.84	9.82	-0.98	0.999			777	YDL145C	COP1
397	chrIV	198662	199732	1071		8.45	-0.15	8.6	4.04e-10			778	YDL144C	YDL144C
916	chrIV	199996	201582	1587		8.28	9.53	-1.26	0.000553			779	YDL143W	CCT4
1372	chrIV	201719	202570	852		6.96	-0.15	7.11	0.0229			780	YDL142C	CRD1
4068	chrIV	203039	205111	2073		-0.14	-0.15	0.01	0.999			781	YDL141W	BPL1
1822	chrIV	205360	210561	5202		11.84	12.37	-0.53	0.0925			782	YDL140C	RPO21
4069	chrIV	211375	212046	672		-0.14	-0.15	0.01	0.999			783	YDL139C	SCM3
1045	chrIV	213351	215642	2292		10.69	9.77	0.92	0.00237			784	YDL138W	RGT2
2898	chrIV	216529	217074	546		9.77	10.14	-0.37	0.829			785	YDL137W	ARF2
91	chrIV	217600	218367	768		-0.14	10.94	-11.08	4.27e-24			786	YDL136W	RPL35B
2640	chrIV	218680	219288	609		6.14	8.35	-2.22	0.583			787	YDL135C	RDI1
2706	chrIV	219662	220771	1110		8.84	9.55	-0.71	0.646			788	YDL134C	PPH21
1083	chrIV	221724	221801	78		5.51	10.66	-5.15	0.00314			789	YDL133C-A	RPL41B
692	chrIV	222427	223740	1314		-0.14	6.84	-6.97	9.91e-06			790	YDL133W	SRF1
769	chrIV	224304	226751	2448		-0.14	6.7	-6.83	5.59e-05			791	YDL132W	CDC53
251	chrIV	227393	228715	1323		10.94	9.42	1.51	3.84e-14			792	YDL131W	LYS21
866	chrIV	229171	229431	261		10.73	9.3	1.43	0.000309			793	YDL130W-A	STF1
2264	chrIV	229906	230527	622		7.65	11.77	-4.12	0.25			794	YDL130W	RPP1B
1051	chrIV	231024	231899	876		-0.14	6.36	-6.5	0.00254			795	YDL129W	YDL129W
2380	chrIV	232652	233887	1236		8.93	9.66	-0.73	0.325			796	YDL128W	VCX1
1237	chrIV	234927	235853	927		6.68	8.83	-2.15	0.0114			797	YDL127W	PCL2
1377	chrIV	236157	238664	2508		12.78	12.27	0.5	0.0233			798	YDL126C	CDC48
2398	chrIV	239019	239606	588		12.27	11.79	0.47	0.335			799	YDL125C	HNT1
1270	chrIV	240259	241197	939		12.73	11.37	1.36	0.0139			800	YDL124W	YDL124W
977	chrIV	241418	241840	423		10.23	9.52	0.7	0.0011			801	YDL123W	SNA4
422	chrIV	242552	244981	2430		-0.14	8.11	-8.25	1.62e-09			802	YDL122W	UBP1
4070	chrIV	245133	245582	450		-0.14	-0.15	0.01	0.999			803	YDL121C	EXP1
1306	chrIV	245923	246447	525		9.21	8.39	0.82	0.0162			804	YDL120W	YFH1
1734	chrIV	246689	247682	994		5.44	-0.15	5.59	0.073			805	YDL118W	YDL118W	YDL119C	HEM25
3470	chrIV	248581	251238	2658		8.31	8.02	0.29	0.999			806	YDL117W	CYK3
4071	chrIV	251566	253746	2181		-0.14	-0.15	0.01	0.999			807	YDL116W	NUP84
1454	chrIV	253995	255126	1132		6.53	-0.15	6.68	0.0341			808	YDL115C	IWR1
4072	chrIV	255604	256530	927		-0.14	-0.15	0.01	0.999			809	YDL114W	YDL114W
1375	chrIV	256633	258555	1923		6.94	-0.15	7.09	0.0233			810	YDL113C	ATG20
4073	chrIV	258915	263225	4311		-0.14	-0.15	0.01	0.999			811	YDL112W	TRM3
626	chrIV	263313	264110	798		-0.14	7.26	-7.4	2.38e-06			812	YDL111C	RRP42
458	chrIV	264512	264964	453		11.47	9.98	1.49	1.13e-08			813	YDL110C	TMA17
4074	chrIV	265258	267201	1944		-0.14	-0.15	0.01	0.999			814	YDL109C	YDL109C
4075	chrIV	267698	268699	1002		-0.14	-0.15	0.01	0.999			815	YDL108W	KIN28
1514	chrIV	268921	269976	1056		6.32	-0.15	6.48	0.0402			816	YDL107W	MSS2
1941	chrIV	270222	271901	1680		4.39	-0.15	4.54	0.122			817	YDL106C	PHO2
4076	chrIV	272389	273597	1209		-0.14	-0.15	0.01	0.999			818	YDL105W	NSE4
4077	chrIV	273653	274876	1224		-0.14	-0.15	0.01	0.999			819	YDL104C	QRI7
4078	chrIV	275148	276581	1434		-0.14	-0.15	0.01	0.999			820	YDL103C	QRI1
4079	chrIV	276872	280165	3294		-0.14	-0.15	0.01	0.999			821	YDL102W	POL3
202	chrIV	280307	281848	1542		-0.14	9.46	-9.6	4.15e-16			822	YDL101C	DUN1
1386	chrIV	282112	283176	1065		9.54	10.47	-0.93	0.0242			823	YDL100C	GET3
3410	chrIV	283419	284444	1026		5.34	4.71	0.63	0.999			824	YDL099W	BUG1
4080	chrIV	284581	285165	585		-0.14	-0.15	0.01	0.999			825	YDL098C	SNU23
2696	chrIV	285391	286695	1305		10.63	10.42	0.21	0.639			826	YDL097C	RPN6
3002	chrIV	286998	289512	2515		10.11	10.64	-0.54	0.949			827	YDL095W	PMT1	YDL096C	YDL096C
4081	chrIV	289572	292140	2569		-0.14	-0.15	0.01	0.999			828	YDL093W	PMT5	YDL094C	YDL094C
2128	chrIV	292781	293221	441		8.7	7.66	1.04	0.178			829	YDL092W	SRP14
4083	chrIV	293392	294759	1368		-0.14	-0.15	0.01	0.999			830	YDL091C	UBX3
4084	chrIV	295034	296329	1296		-0.14	-0.15	0.01	0.999			831	YDL090C	RAM1
4085	chrIV	296820	298274	1455		-0.14	-0.15	0.01	0.999			832	YDL089W	NUR1
2331	chrIV	298417	300003	1587		4.6	7.53	-2.93	0.29			833	YDL088C	ASM4
4086	chrIV	300214	300999	786		-0.14	-0.15	0.01	0.999			834	YDL087C	LUC7
400	chrIV	301413	302234	822		10.73	9.54	1.2	4.93e-10			835	YDL086W	YDL086W
2492	chrIV	302464	302670	207		5.9	6.91	-1	0.435			836	YDL085C-A	YDL085C-A
197	chrIV	303211	304848	1638		9.52	-0.15	9.67	1.26e-16			837	YDL085W	NDE2
2143	chrIV	305237	306577	1341		9.44	10.25	-0.8	0.183			838	YDL084W	SUB2
52	chrIV	306926	307789	864		-0.14	11.69	-11.83	2.31e-27			839	YDL083C	RPS16B
83	chrIV	308424	309388	965		-0.14	11.19	-11.33	5.82e-25			840	YDL082W	RPL13A
27	chrIV	309802	310122	321		7.4	10.61	-3.22	1.41e-29			841	YDL081C	RPP1A
1663	chrIV	310642	312471	1830		-0.14	5.83	-5.97	0.0594			842	YDL080C	THI3
1167	chrIV	312951	314748	1798		7.99	-0.15	8.15	0.00653			843	YDL079C	MRK1
338	chrIV	315357	316388	1032		9.04	-0.15	9.19	4.21e-11			844	YDL078C	MDH3
4087	chrIV	316971	320120	3150		-0.14	-0.15	0.01	0.999			845	YDL077C	VAM6
738	chrIV	320668	321552	885		7.58	-0.15	7.74	2.87e-05			846	YDL076C	RXT3
35	chrIV	322226	322988	763		-0.14	12.01	-12.15	1e-28			847	YDL075W	RPL31A
253	chrIV	324047	326149	2103		-0.14	9.14	-9.28	3.86e-14			848	YDL074C	BRE1
4088	chrIV	326613	329567	2955		-0.14	-0.15	0.01	0.999			849	YDL073W	AHK1
2915	chrIV	329836	330447	612		10.52	10.37	0.14	0.856			850	YDL072C	YET3
684	chrIV	330666	332940	2275		11.78	12.71	-0.92	9.18e-06			851	YDL070W	BDF2	YDL071C	YDL071C
1102	chrIV	333121	333829	709		8.67	10.42	-1.76	0.00377			852	YDL068W	YDL068W	YDL069C	CBS1
1181	chrIV	334217	334396	180		10.18	9.17	1.01	0.00736			853	YDL067C	COX9
398	chrIV	334835	336121	1287		11.48	9.88	1.61	4.07e-10			854	YDL066W	IDP1
2154	chrIV	336249	337277	1029		6.54	8.05	-1.51	0.191			855	YDL065C	PEX19
4089	chrIV	337487	338070	584		-0.14	-0.15	0.01	0.999			856	YDL064W	UBC9
4090	chrIV	338272	340282	2011		-0.14	-0.15	0.01	0.999			857	YDL062W	YDL062W	YDL063C	SYO1
145	chrIV	340628	340798	171		-0.14	10.17	-10.31	5.22e-20			858	YDL061C	RPS29B
4092	chrIV	341619	343985	2367		-0.14	-0.15	0.01	0.999			859	YDL060W	TSR1
497	chrIV	344237	344953	717		8.25	-0.15	8.4	6.02e-08			860	YDL059C	RAD59
4093	chrIV	345665	351037	5373		-0.14	-0.15	0.01	0.999			861	YDL058W	USO1
4094	chrIV	351434	352420	987		-0.14	-0.15	0.01	0.999			862	YDL057W	YDL057W
2609	chrIV	352877	355378	2502		7.85	10.1	-2.25	0.542			863	YDL056W	MBP1
3611	chrIV	355674	356759	1086		13	13.02	-0.02	0.999			864	YDL055C	PSA1
2440	chrIV	359825	361285	1461		1.91	-0.15	2.07	0.38			865	YDL054C	MCH1
2859	chrIV	361699	362256	558		6.05	6.82	-0.77	0.782			866	YDL053C	PBP4
1853	chrIV	362672	363583	912		10.32	9.36	0.96	0.0994			867	YDL052C	SLC1
359	chrIV	363952	364817	866		-0.14	8.4	-8.54	9.42e-11			868	YDL050C	YDL050C	YDL051W	LHP1
846	chrIV	365068	365874	807		-0.14	6.08	-6.22	0.000192			869	YDL049C	KNH1
3682	chrIV	366739	368211	1473		6.48	6.54	-0.05	0.999			870	YDL048C	STP4
3618	chrIV	369771	370706	936		7.61	7.7	-0.09	0.999			871	YDL047W	SIT4
695	chrIV	371240	371761	522		10.46	9.54	0.92	1.14e-05			872	YDL046W	NPC2
2004	chrIV	372248	372535	288		9.21	8.34	0.87	0.134			873	YDL045W-A	MRP10
4095	chrIV	372688	373608	921		-0.14	-0.15	0.01	0.999			874	YDL045C	FAD1
4096	chrIV	373967	375289	1323		-0.14	-0.15	0.01	0.999			875	YDL044C	MTF2
4097	chrIV	375680	376480	801		-0.14	-0.15	0.01	0.999			876	YDL043C	PRP11
4098	chrIV	376757	378455	1699		-0.14	-0.15	0.01	0.999			877	YDL041W	YDL041W	YDL042C	SIR2
4100	chrIV	378874	381438	2565		-0.14	-0.15	0.01	0.999			878	YDL040C	NAT1
4101	chrIV	381985	384081	2097		-0.14	-0.15	0.01	0.999			879	YDL039C	PRM7
4102	chrIV	384601	385587	987		-0.14	-0.15	0.01	0.999			880	YDL037C	BSC1
4103	chrIV	387513	388901	1389		-0.14	-0.15	0.01	0.999			881	YDL036C	PUS9
2847	chrIV	389172	392127	2956		6.84	4.35	2.49	0.771			882	YDL034W	YDL034W	YDL035C	GPR1
3196	chrIV	392659	394001	1343		9.4	9.74	-0.34	0.999			883	YDL032W	YDL032W	YDL033C	SLM3
4104	chrIV	394217	397204	2988		-0.14	-0.15	0.01	0.999			884	YDL031W	DBP10
4105	chrIV	397537	399129	1593		-0.14	-0.15	0.01	0.999			885	YDL030W	PRP9
1928	chrIV	399340	400638	1299		10.08	9.61	0.46	0.119			886	YDL029W	ARP2
4106	chrIV	400997	403291	2295		-0.14	-0.15	0.01	0.999			887	YDL028C	MPS1
873	chrIV	403695	405060	1366		9.35	3.7	5.65	0.000343			888	YDL026W	YDL026W	YDL027C	MRX9
446	chrIV	405344	407206	1863		9.1	-0.15	9.25	4.33e-09			889	YDL025C	RTK1
4107	chrIV	408451	410056	1606		-0.14	-0.15	0.01	0.999			890	YDL024C	DIA3
2673	chrIV	411761	413000	1240		12.72	12.32	0.41	0.605			891	YDL022W	GPD1	YDL023C	YDL023C
899	chrIV	413953	414888	936		10.8	9.1	1.7	0.000485			892	YDL021W	GPM2
3554	chrIV	415113	416708	1596		11.87	11.92	-0.04	0.999			893	YDL020C	RPN4
1111	chrIV	417663	421514	3852		8.33	-0.15	8.48	0.00381			894	YDL019C	OSH2
1582	chrIV	422833	423510	678		6.04	-0.15	6.19	0.0498			895	YDL018C	ERP3
4108	chrIV	424209	425872	1664		-0.14	-0.15	0.01	0.999			896	YDL016C	YDL016C	YDL017W	CDC7
3313	chrIV	426002	426934	933		8.09	8.42	-0.33	0.999			897	YDL015C	TSC13
115	chrIV	427364	428347	984		-0.14	10.52	-10.66	9.51e-22			898	YDL014W	NOP1
4110	chrIV	429067	430926	1860		-0.14	-0.15	0.01	0.999			899	YDL013W	SLX5
3115	chrIV	431108	431517	410		7.81	8.13	-0.33	0.999			900	YDL012C	YDL012C
2321	chrIV	432308	433248	941		8.36	7.28	1.08	0.285			901	YDL009C	YDL009C	YDL011C	YDL011C
2631	chrIV	433497	433994	498		6.5	7.49	-0.99	0.574			902	YDL008W	APC11
4111	chrIV	436567	436824	258		-0.14	-0.15	0.01	0.999			903	YDL007C-A	YDL007C-A
2808	chrIV	438047	439360	1314		9.98	10.2	-0.22	0.742			904	YDL007W	RPT2
4112	chrIV	439909	440754	846		-0.14	-0.15	0.01	0.999			905	YDL006W	PTC1
4113	chrIV	441014	442309	1296		-0.14	-0.15	0.01	0.999			906	YDL005C	MED2
3271	chrIV	443029	443511	483		9.86	9.65	0.21	0.999			907	YDL004W	ATP16
3415	chrIV	444683	446383	1701		7.87	8.17	-0.3	0.999			908	YDL003W	MCD1
989	chrIV	446967	447578	612		7.33	1.39	5.94	0.00127			909	YDL002C	NHP10
4114	chrIV	447984	449276	1293		-0.14	-0.15	0.01	0.999			910	YDL001W	RMD1
3000	chrIV	450220	452475	2256		11.71	11.54	0.17	0.949			911	YDR001C	NTH1
3252	chrIV	453045	453650	606		8.77	8.93	-0.16	0.999			912	YDR002W	YRB1
1859	chrIV	454122	454754	633		9.12	7.94	1.18	0.101			913	YDR003W	RCR2
3253	chrIV	454782	454904	123		7.02	6.67	0.35	0.999			914	YDR003W-A	YDR003W-A
3396	chrIV	455201	456583	1383		7.19	7.46	-0.26	0.999			915	YDR004W	RAD57
3144	chrIV	456836	458103	1268		7.73	6.13	1.6	0.999			916	YDR005C	MAF1
263	chrIV	458542	461247	2706		-0.14	9.02	-9.16	7.18e-14			917	YDR006C	SOK1
289	chrIV	461842	462602	761		9.09	11.14	-2.05	7.12e-13			918	YDR007W	TRP1	YDR008C	YDR008C
4115	chrIV	463434	464996	1563		-0.14	-0.15	0.01	0.999			919	YDR009W	GAL3
4116	chrIV	465051	465383	333		-0.14	-0.15	0.01	0.999			920	YDR010C	YDR010C
2396	chrIV	465919	470424	4506		9.66	5.8	3.86	0.335			921	YDR011W	SNQ2
16	chrIV	471853	472941	1089		6.91	10.16	-3.25	2.6e-32			922	YDR012W	RPL4B
354	chrIV	473157	473783	627		-0.14	8.44	-8.58	6.82e-11			923	YDR013W	PSF1
4117	chrIV	474046	475989	1944		-0.14	-0.15	0.01	0.999			924	YDR014W	RAD61
4118	chrIV	477797	478285	489		-0.14	-0.15	0.01	0.999			925	YDR014W-A	HED1
2366	chrIV	478474	478758	285		8.48	5.92	2.56	0.321			926	YDR016C	DAD1
4119	chrIV	479115	482267	3153		-0.14	-0.15	0.01	0.999			927	YDR017C	KCS1
4120	chrIV	482670	483860	1191		-0.14	-0.15	0.01	0.999			928	YDR018C	YDR018C
1338	chrIV	484163	485365	1203		7.19	-0.15	7.35	0.0199			929	YDR019C	GCV1
4121	chrIV	485746	486444	699		-0.14	-0.15	0.01	0.999			930	YDR020C	DAS2
4122	chrIV	486804	488003	1200		-0.14	-0.15	0.01	0.999			931	YDR021W	FAL1
4123	chrIV	488072	488662	591		-0.14	-0.15	0.01	0.999			932	YDR022C	ATG31
136	chrIV	489508	490896	1389		-0.14	10.18	-10.32	2.51e-20			933	YDR023W	SES1
192	chrIV	491017	491502	486		-0.14	9.56	-9.7	9.51e-17			934	YDR024W	FYV1
34	chrIV	491515	492324	810		-0.14	12.03	-12.17	6.92e-29			935	YDR025W	RPS11A
1072	chrIV	492556	494268	1713		-0.14	5.38	-5.52	0.00281			936	YDR026C	NSI1
4124	chrIV	494649	497318	2670		-0.14	-0.15	0.01	0.999			937	YDR027C	VPS54
2250	chrIV	497835	500879	3045		6.64	9.67	-3.03	0.237			938	YDR028C	REG1
2782	chrIV	501100	501414	315		7.6	6.96	0.65	0.724			939	YDR029W	YDR029W
4125	chrIV	501753	503273	1521		-0.14	-0.15	0.01	0.999			940	YDR030C	RAD28
1401	chrIV	503498	503863	366		8.87	5.84	3.03	0.0252			941	YDR031W	MIX14
1220	chrIV	504099	504695	597		10.45	9.08	1.38	0.0101			942	YDR032C	PST2
3320	chrIV	508147	509109	963		12.62	12.51	0.11	0.999			943	YDR033W	MRH1
3499	chrIV	509737	512109	2373		9.37	9.27	0.1	0.999			944	YDR034C	LYS14
3322	chrIV	514043	519356	5314		4.3	5.31	-1.01	0.999			945	YDR034C-D	YDR034C-D
3131	chrIV	520516	520692	177		4.35	5.76	-1.41	0.999			946	YDR034C-A	YDR034C-A
2265	chrIV	521314	521469	156		-0.14	2.8	-2.94	0.25			947	YDR034W-B	YDR034W-B
1267	chrIV	521816	522928	1113		10.72	9.81	0.91	0.0136			948	YDR035W	ARO3
4126	chrIV	523211	524713	1503		-0.14	-0.15	0.01	0.999			949	YDR036C	EHD3
1577	chrIV	525440	527215	1776		10.24	11.01	-0.77	0.0481			950	YDR037W	KRS1
703	chrIV	527422	530697	3276		-0.14	6.76	-6.9	1.49e-05			951	YDR038C	ENA5
4127	chrIV	531307	534582	3276		-0.14	-0.15	0.01	0.999			952	YDR039C	ENA2
4128	chrIV	535192	538467	3276		-0.14	-0.15	0.01	0.999			953	YDR040C	ENA1
1480	chrIV	539803	540414	612		8.08	6	2.08	0.0369			954	YDR041W	RSM10
1738	chrIV	540601	541203	603		-0.14	5.53	-5.67	0.0744			955	YDR042C	YDR042C
3447	chrIV	542674	543369	696		10.91	10.84	0.07	0.999			956	YDR043C	NRG1
4129	chrIV	546642	547628	987		-0.14	-0.15	0.01	0.999			957	YDR044W	HEM13
1782	chrIV	547978	548310	333		-0.14	5.3	-5.44	0.0819			958	YDR045C	RPC11
1035	chrIV	548762	550576	1815		12.66	11.56	1.1	0.00209			959	YDR046C	BAP3
3637	chrIV	551860	552948	1089		7.24	7.41	-0.17	0.999			960	YDR047W	HEM12
4130	chrIV	553084	555152	2069		-0.14	-0.15	0.01	0.999			961	YDR048C	YDR048C	YDR049W	VMS1
544	chrIV	555726	556472	747		13.91	13.08	0.83	2.62e-07			962	YDR050C	TPI1
1983	chrIV	557056	558060	1005		4.42	-0.15	4.57	0.13			963	YDR051C	DET1
1624	chrIV	558511	560644	2134		-0.14	5.96	-6.1	0.0548			964	YDR052C	DBF4	YDR053W	YDR053W
2880	chrIV	561440	562327	888		8.56	9.1	-0.54	0.808			965	YDR054C	CDC34
2839	chrIV	563527	564861	1335		12.33	12.77	-0.45	0.764			966	YDR055W	PST1
943	chrIV	565023	565640	618		9.35	10.55	-1.2	0.000769			967	YDR056C	EMC10
4132	chrIV	565927	567555	1629		-0.14	-0.15	0.01	0.999			968	YDR057W	YOS9
4133	chrIV	567723	568703	981		-0.14	-0.15	0.01	0.999			969	YDR058C	TGL2
3006	chrIV	569234	569770	537		7.39	5.85	1.55	0.949			970	YDR059C	UBC5
4134	chrIV	570649	573726	3078		-0.14	-0.15	0.01	0.999			971	YDR060W	MAK21
4135	chrIV	574164	575783	1620		-0.14	-0.15	0.01	0.999			972	YDR061W	YDR061W
434	chrIV	576474	578159	1686		-0.14	8.21	-8.35	3.07e-09			973	YDR062W	LCB2
2597	chrIV	578663	579112	450		8.99	8.21	0.78	0.535			974	YDR063W	AIM7
1027	chrIV	579458	580452	995		5.53	12.96	-7.43	0.00192			975	YDR064W	RPS13
335	chrIV	580687	581784	1098		-0.14	8.83	-8.97	3.45e-11			976	YDR065W	RRG1
4136	chrIV	581908	582498	591		-0.14	-0.15	0.01	0.999			977	YDR066C	RTR2
3598	chrIV	582791	583465	675		5.43	5.15	0.28	0.999			978	YDR067C	OCA6
4137	chrIV	583713	584645	933		-0.14	-0.15	0.01	0.999			979	YDR068W	DOS2
4138	chrIV	584939	587719	2781		-0.14	-0.15	0.01	0.999			980	YDR069C	DOA4
995	chrIV	588098	588379	282		9.3	7.41	1.88	0.00135			981	YDR070C	FMP16
2195	chrIV	588827	589402	576		9.26	8.49	0.77	0.215			982	YDR071C	PAA1
2712	chrIV	589761	591344	1584		10.53	10.87	-0.34	0.649			983	YDR072C	IPT1
3190	chrIV	592439	592948	510		9.41	9.25	0.16	0.999			984	YDR073W	SNF11
2770	chrIV	593893	596583	2691		13.07	12.5	0.58	0.718			985	YDR074W	TPS2
4139	chrIV	597156	598082	927		-0.14	-0.15	0.01	0.999			986	YDR075W	PPH3
1689	chrIV	598468	599688	1221		8.38	9.34	-0.96	0.0638			987	YDR076W	RAD55
725	chrIV	600793	601809	1017		13.55	14.75	-1.21	2.24e-05			988	YDR077W	SED1
161	chrIV	602198	602869	672		10.67	12.58	-1.91	9.89e-19			989	YDR078C	SHU2
1819	chrIV	603064	603399	336		8.02	5.85	2.17	0.0925			990	YDR079W	PET100
1686	chrIV	603593	603811	219		7.78	6.44	1.34	0.0633			991	YDR079C-A	TFB5
4140	chrIV	604008	606986	2979		-0.14	-0.15	0.01	0.999			992	YDR080W	VPS41
4141	chrIV	607304	610081	2778		-0.14	-0.15	0.01	0.999			993	YDR081C	PDC2
4142	chrIV	610441	611925	1485		-0.14	-0.15	0.01	0.999			994	YDR082W	STN1
4143	chrIV	612073	613251	1179		-0.14	-0.15	0.01	0.999			995	YDR083W	RRP8
1825	chrIV	613405	614004	600		-0.14	5.06	-5.2	0.0934			996	YDR084C	TVP23
445	chrIV	614288	616150	1863		-0.14	8.08	-8.22	4.07e-09			997	YDR085C	AFR1
1449	chrIV	616928	617170	243		8.94	9.75	-0.81	0.0336			998	YDR086C	SSS1
4144	chrIV	617470	618306	837		-0.14	-0.15	0.01	0.999			999	YDR087C	RRP1
4145	chrIV	618497	619645	1149		-0.14	-0.15	0.01	0.999			1000	YDR088C	SLU7
1223	chrIV	622112	624721	2610		7.68	-0.15	7.84	0.0101			1001	YDR089W	VTC5
4146	chrIV	625066	625998	933		-0.14	-0.15	0.01	0.999			1002	YDR090C	ILT1
306	chrIV	626708	628534	1827		-0.14	8.83	-8.97	2.03e-12			1003	YDR091C	RLI1
3652	chrIV	629876	630605	730		8.54	8.51	0.02	0.999			1004	YDR092W	UBC13
4147	chrIV	631282	636527	5246		-0.14	-0.15	0.01	0.999			1005	YDR093W	DNF2	YDR095C	YDR095C
3137	chrIV	637139	639823	2685		8.53	7.2	1.33	0.999			1006	YDR096W	GIS1
4149	chrIV	640109	643837	3729		-0.14	-0.15	0.01	0.999			1007	YDR097C	MSH6
1712	chrIV	644178	645035	858		7.74	3.79	3.95	0.0683			1008	YDR098C	GRX3
2498	chrIV	645858	651126	5269		1.73	-0.15	1.88	0.436			1009	YDR098C-B	YDR098C-B
2643	chrIV	653607	654428	822		10.82	10.6	0.22	0.584			1010	YDR099W	BMH2
1098	chrIV	655013	655444	432		8.74	5.69	3.05	0.00368			1011	YDR100W	TVP15
4150	chrIV	655686	657467	1782		-0.14	-0.15	0.01	0.999			1012	YDR101C	ARX1
4151	chrIV	657648	657980	333		-0.14	-0.15	0.01	0.999			1013	YDR102C	YDR102C
4152	chrIV	658350	661103	2754		-0.14	-0.15	0.01	0.999			1014	YDR103W	STE5
4153	chrIV	661173	664910	3738		-0.14	-0.15	0.01	0.999			1015	YDR104C	SPO71
1333	chrIV	665349	666770	1422		7.16	-0.15	7.31	0.0186			1016	YDR105C	TMS1
1842	chrIV	667004	667858	855		7.6	3.84	3.76	0.0965			1017	YDR106W	ARP10
3229	chrIV	669016	671034	2019		9.92	10.24	-0.31	0.999			1018	YDR107C	TMN2
4154	chrIV	671269	673365	2097		-0.14	-0.15	0.01	0.999			1019	YDR108W	TRS85
4155	chrIV	673520	675667	2148		-0.14	-0.15	0.01	0.999			1020	YDR109C	YDR109C
4156	chrIV	676102	677802	1701		-0.14	-0.15	0.01	0.999			1021	YDR110W	FOB1
4157	chrIV	678241	679852	1612		-0.14	-0.15	0.01	0.999			1022	YDR111C	ALT2	YDR112W	YDR112W
4159	chrIV	680496	681617	1122		-0.14	-0.15	0.01	0.999			1023	YDR113C	PDS1
2520	chrIV	681924	682492	569		7.82	5.28	2.54	0.472			1024	YDR114C	YDR114C	YDR115W	MRX14
3148	chrIV	682724	683581	858		8.33	7.92	0.41	0.999			1025	YDR116C	MRPL1
4160	chrIV	683946	685643	1698		-0.14	-0.15	0.01	0.999			1026	YDR117C	TMA64
4161	chrIV	685882	687884	2003		-0.14	-0.15	0.01	0.999			1027	YDR118W	APC4
3679	chrIV	688227	690533	2307		7.58	7.54	0.04	0.999			1028	YDR119W	VBA4
620	chrIV	691014	691214	201		11.37	8.79	2.58	1.85e-06			1029	YDR119W-A	COX26
4162	chrIV	691549	693261	1713		-0.14	-0.15	0.01	0.999			1030	YDR120C	TRM1
4163	chrIV	693585	694175	591		-0.14	-0.15	0.01	0.999			1031	YDR121W	DPB4
2860	chrIV	694700	697894	3195		10.31	9.79	0.52	0.782			1032	YDR122W	KIN1
4164	chrIV	698554	699468	915		-0.14	-0.15	0.01	0.999			1033	YDR123C	INO2
4165	chrIV	700315	701289	975		-0.14	-0.15	0.01	0.999			1034	YDR124W	YDR124W
4166	chrIV	701397	702758	1362		-0.14	-0.15	0.01	0.999			1035	YDR125C	ECM18
285	chrIV	703234	704244	1011		10.98	9.52	1.46	5.33e-13			1036	YDR126W	SWF1
1040	chrIV	704484	709250	4767		12.24	11.43	0.81	0.00223			1037	YDR127W	ARO1
4167	chrIV	709549	712995	3447		-0.14	-0.15	0.01	0.999			1038	YDR128W	MTC5
3152	chrIV	713340	715379	2040		10.82	10.49	0.33	0.999			1039	YDR129C	SAC6
1567	chrIV	715747	716622	876		6.11	-0.15	6.26	0.0475			1040	YDR130C	FIN1
4168	chrIV	716790	718460	1671		-0.14	-0.15	0.01	0.999			1041	YDR131C	YDR131C
4169	chrIV	718816	720303	1488		-0.14	-0.15	0.01	0.999			1042	YDR132C	YDR132C
3	chrIV	720962	721297	336		13.15	10.54	2.61	3.57e-63			1043	YDR133C	YDR133C
748	chrIV	723004	727551	4548		10.05	8	2.05	3.51e-05			1044	YDR135C	YCF1
4170	chrIV	727711	730250	2540		-0.14	-0.15	0.01	0.999			1045	YDR136C	VPS61	YDR137W	RGP1
4172	chrIV	730578	732836	2259		-0.14	-0.15	0.01	0.999			1046	YDR138W	HPR1
2922	chrIV	733618	733924	307		6.99	5.3	1.69	0.867			1047	YDR139C	RUB1
646	chrIV	734138	734803	666		-0.14	7.08	-7.22	3.91e-06			1048	YDR140W	MTQ2
4173	chrIV	734901	739997	5097		-0.14	-0.15	0.01	0.999			1049	YDR141C	DOP1
4174	chrIV	740473	741600	1128		-0.14	-0.15	0.01	0.999			1050	YDR142C	PEX7
3650	chrIV	742042	743874	1833		8.38	8.42	-0.04	0.999			1051	YDR143C	SAN1
4175	chrIV	744311	746101	1791		-0.14	-0.15	0.01	0.999			1052	YDR144C	MKC7
1818	chrIV	746738	748357	1620		4.14	7.9	-3.76	0.0925			1053	YDR145W	TAF12
3188	chrIV	748613	750742	2130		8.01	9.06	-1.04	0.999			1054	YDR146C	SWI5
4176	chrIV	751631	753235	1605		-0.14	-0.15	0.01	0.999			1055	YDR147W	EKI1
2995	chrIV	753675	755066	1392		10.34	10	0.33	0.943			1056	YDR148C	KGD2
4177	chrIV	755555	763874	8320		-0.14	-0.15	0.01	0.999			1057	YDR149C	YDR149C	YDR150W	NUM1
2541	chrIV	764178	765155	978		10.14	9.39	0.75	0.487			1058	YDR151C	CTH1
489	chrIV	765706	766503	798		-0.14	8.07	-8.21	4.05e-08			1059	YDR152W	GIR2
2807	chrIV	766736	767971	1236		7.44	9.29	-1.85	0.742			1060	YDR153C	ENT5
1204	chrIV	768403	769000	598		12.87	12.1	0.77	0.00924			1061	YDR155C	CPR1
2935	chrIV	769525	770332	808		9.94	10.15	-0.21	0.881			1062	YDR156W	RPA14
945	chrIV	770357	771454	1098		11.57	10.09	1.48	0.000788			1063	YDR158W	HOM2
4179	chrIV	771877	775782	3906		-0.14	-0.15	0.01	0.999			1064	YDR159W	SAC3
4180	chrIV	776163	778721	2559		-0.14	-0.15	0.01	0.999			1065	YDR160W	SSY1
4181	chrIV	779043	780206	1164		-0.14	-0.15	0.01	0.999			1066	YDR161W	ACL4
4182	chrIV	780390	781100	711		-0.14	-0.15	0.01	0.999			1067	YDR162C	NBP2
1824	chrIV	781423	781950	528		4.98	-0.15	5.13	0.0934			1068	YDR163W	CWC15
4183	chrIV	782041	784215	2175		-0.14	-0.15	0.01	0.999			1069	YDR164C	SEC1
1907	chrIV	784871	786205	1335		-0.14	4.73	-4.87	0.112			1070	YDR165W	TRM82
4184	chrIV	786306	789221	2916		-0.14	-0.15	0.01	0.999			1071	YDR166C	SEC5
1227	chrIV	789449	790069	621		6.47	-0.15	6.62	0.0101			1072	YDR167W	TAF10
2649	chrIV	790328	791848	1521		6.59	3.6	2.99	0.591			1073	YDR168W	CDC37
1424	chrIV	792348	793889	1542		6.68	-0.15	6.83	0.0299			1074	YDR169C	STB3
1056	chrIV	794574	794723	150		8.53	6.06	2.47	0.00266			1075	YDR169C-A	YDR169C-A
4185	chrIV	796193	802222	6030		-0.14	-0.15	0.01	0.999			1076	YDR170C	SEC7
4186	chrIV	803195	804517	1323		-0.14	-0.15	0.01	0.999			1077	YDR170W-A	YDR170W-A
1416	chrIV	806621	807748	1128		13.01	11.15	1.86	0.0275			1078	YDR171W	HSP42
1749	chrIV	808324	810381	2058		8.3	10.53	-2.23	0.077			1079	YDR172W	SUP35
2862	chrIV	810565	811632	1068		7.82	8.48	-0.67	0.784			1080	YDR173C	ARG82
1604	chrIV	812110	812850	741		8.99	10.28	-1.28	0.0517			1081	YDR174W	HMO1
2311	chrIV	813193	814152	960		3.18	6.43	-3.25	0.28			1082	YDR175C	RSM24
1400	chrIV	814452	816560	2109		6.86	-0.15	7.01	0.0251			1083	YDR176W	NGG1
3406	chrIV	816878	817525	648		8.52	8.65	-0.13	0.999			1084	YDR177W	UBC1
1186	chrIV	817950	818495	546		9.82	8.17	1.65	0.00791			1085	YDR178W	SDH4
4187	chrIV	818708	819196	489		-0.14	-0.15	0.01	0.999			1086	YDR179C	CSN9
4188	chrIV	819433	820824	1392		-0.14	-0.15	0.01	0.999			1087	YDR179W-A	NVJ3
4189	chrIV	821295	825776	4482		-0.14	-0.15	0.01	0.999			1088	YDR180W	SCC2
4190	chrIV	825910	827355	1446		-0.14	-0.15	0.01	0.999			1089	YDR181C	SAS4
1560	chrIV	827582	829057	1476		6.14	-0.15	6.29	0.0466			1090	YDR182W	CDC1
3043	chrIV	829151	829354	204		4.7	5.65	-0.95	0.982			1091	YDR182W-A	YDR182W-A
4191	chrIV	829585	830277	693		-0.14	-0.15	0.01	0.999			1092	YDR183W	PLP1
4192	chrIV	830397	831513	1117		-0.14	-0.15	0.01	0.999			1093	YDR184C	ATC1
3515	chrIV	831934	832473	540		6	5.5	0.5	0.999			1094	YDR185C	UPS3
2840	chrIV	832859	835492	2634		9.67	9.85	-0.18	0.765			1095	YDR186C	SND1
3616	chrIV	836228	838061	1834		10.49	10.47	0.02	0.999			1096	YDR187C	YDR187C	YDR188W	CCT6
4193	chrIV	838392	840392	2001		-0.14	-0.15	0.01	0.999			1097	YDR189W	SLY1
323	chrIV	840604	841995	1392		-0.14	8.6	-8.73	1.07e-11			1098	YDR190C	RVB1
4194	chrIV	842337	843449	1113		-0.14	-0.15	0.01	0.999			1099	YDR191W	HST4
4195	chrIV	843569	844952	1384		-0.14	-0.15	0.01	0.999			1100	YDR192C	NUP42	YDR193W	YDR193W
2732	chrIV	845952	847946	1995		9.24	9.75	-0.51	0.681			1101	YDR194C	MSS116
4197	chrIV	848071	848223	153		-0.14	-0.15	0.01	0.999			1102	YDR194W-A	YDR194W-A
386	chrIV	848599	850200	1602		-0.14	8.54	-8.68	2.95e-10			1103	YDR195W	REF2
2947	chrIV	850274	850999	726		7.34	5.48	1.86	0.888			1104	YDR196C	CAB5
1737	chrIV	851228	852397	1170		5.41	-0.15	5.57	0.0743			1105	YDR197W	CBS2
4198	chrIV	852533	853972	1440		-0.14	-0.15	0.01	0.999			1106	YDR198C	RKM2
4199	chrIV	854175	856093	1919		-0.14	-0.15	0.01	0.999			1107	YDR199W	YDR199W	YDR200C	VPS64
2315	chrIV	856317	856814	498		2.43	-0.15	2.59	0.283			1108	YDR201W	SPC19
1465	chrIV	856898	857999	1102		6.47	-0.15	6.62	0.0359			1109	YDR202C	RAV2	YDR203W	YDR203W
286	chrIV	858137	859144	1008		9.23	-0.15	9.38	6.03e-13			1110	YDR204W	COQ4
4201	chrIV	859346	861520	2175		-0.14	-0.15	0.01	0.999			1111	YDR205W	MSC2
4202	chrIV	862054	864708	2655		-0.14	-0.15	0.01	0.999			1112	YDR206W	EBS1
4203	chrIV	865012	867522	2511		-0.14	-0.15	0.01	0.999			1113	YDR207C	UME6
3490	chrIV	868224	870563	2340		9.17	9.28	-0.11	0.999			1114	YDR208W	MSS4
3588	chrIV	871036	871449	414		7.67	7.61	0.05	0.999			1115	YDR209C	YDR209C
4204	chrIV	872112	877425	5314		-0.14	-0.15	0.01	0.999			1116	YDR210W-B	YDR210W-B
2130	chrIV	878659	883927	5269		-0.14	3.65	-3.79	0.179			1117	YDR210C-D	YDR210C-D
487	chrIV	884727	886865	2139		-0.14	8.33	-8.47	3.87e-08			1118	YDR211W	GCD6
339	chrIV	887232	888911	1680		1.09	8.26	-7.17	4.32e-11			1119	YDR212W	TCP1
246	chrIV	889751	892492	2742		9.38	-0.15	9.53	2.2e-14			1120	YDR213W	UPC2
3547	chrIV	892875	893927	1053		10.53	10.45	0.09	0.999			1121	YDR214W	AHA1
3437	chrIV	894089	894502	414		6.92	7.48	-0.56	0.999			1122	YDR215C	YDR215C
3325	chrIV	895035	899006	3972		8.94	9.97	-1.03	0.999			1123	YDR216W	ADR1
4205	chrIV	899551	903480	3930		-0.14	-0.15	0.01	0.999			1124	YDR217C	RAD9
4206	chrIV	903781	905052	1272		-0.14	-0.15	0.01	0.999			1125	YDR218C	SPR28
4207	chrIV	905455	906852	1398		-0.14	-0.15	0.01	0.999			1126	YDR219C	MFB1
4208	chrIV	907000	907293	294		-0.14	-0.15	0.01	0.999			1127	YDR220C	YDR220C
4209	chrIV	907330	909438	2109		-0.14	-0.15	0.01	0.999			1128	YDR221W	GTB1
4210	chrIV	910054	911301	1248		-0.14	-0.15	0.01	0.999			1129	YDR222W	YDR222W
4211	chrIV	912099	913502	1404		-0.14	-0.15	0.01	0.999			1130	YDR223W	CRF1
2502	chrIV	914317	914712	396		12.26	11.8	0.47	0.448			1131	YDR224C	HTB1
2309	chrIV	915530	915928	399		12.65	12.34	0.31	0.279			1132	YDR225W	HTA1
3169	chrIV	916486	917154	669		9.85	9.98	-0.13	0.999			1133	YDR226W	ADK1
4212	chrIV	917571	921647	4077		-0.14	-0.15	0.01	0.999			1134	YDR227W	SIR4
4213	chrIV	921926	923806	1881		-0.14	-0.15	0.01	0.999			1135	YDR228C	PCF11
2284	chrIV	924785	926146	1362		8.3	6.63	1.67	0.263			1136	YDR229W	IVY1
902	chrIV	926223	926910	688		10.05	8.67	1.38	0.000492			1137	YDR230W	YDR230W	YDR231C	COX20
3455	chrIV	927452	929098	1647		9.83	9.89	-0.06	0.999			1138	YDR232W	HEM1
2501	chrIV	929470	930357	888		11.19	11.5	-0.31	0.448			1139	YDR233C	RTN1
4214	chrIV	931129	933210	2082		-0.14	-0.15	0.01	0.999			1140	YDR234W	LYS4
4215	chrIV	933504	935138	1635		-0.14	-0.15	0.01	0.999			1141	YDR235W	PRP42
556	chrIV	935236	935892	657		7.49	-0.15	7.64	3.06e-07			1142	YDR236C	FMN1
4216	chrIV	936615	937493	879		-0.14	-0.15	0.01	0.999			1143	YDR237W	MRPL7
3316	chrIV	937895	940816	2922		8.48	9.28	-0.79	0.999			1144	YDR238C	SEC26
4217	chrIV	941057	943420	2364		-0.14	-0.15	0.01	0.999			1145	YDR239C	YDR239C
4218	chrIV	943674	945438	1765		-0.14	-0.15	0.01	0.999			1146	YDR240C	SNU56	YDR241W	BUD26
4220	chrIV	946807	948456	1650		-0.14	-0.15	0.01	0.999			1147	YDR242W	AMD2
4221	chrIV	948518	950284	1767		-0.14	-0.15	0.01	0.999			1148	YDR243C	PRP28
4222	chrIV	950563	952401	1839		-0.14	-0.15	0.01	0.999			1149	YDR244W	PEX5
3141	chrIV	952800	953981	1182		6.41	7.62	-1.21	0.999			1150	YDR245W	MNN10
2179	chrIV	954288	954947	660		7.04	8.91	-1.87	0.209			1151	YDR246W	TRS23
2819	chrIV	955133	955333	201		-0.14	1.2	-1.34	0.747			1152	YDR246W-A	YDR246W-A
3638	chrIV	956013	957398	1386		9.42	9.36	0.06	0.999			1153	YDR247W	VHS1
1363	chrIV	957758	958339	582		10.34	9.4	0.94	0.0224			1154	YDR248C	YDR248C
1836	chrIV	958681	959802	1122		-0.14	5.02	-5.16	0.095			1155	YDR249C	YDR249C
1537	chrIV	960086	960361	276		6.24	-0.15	6.39	0.0429			1156	YDR250C	YDR250C
3559	chrIV	960614	963106	2493		9.63	9.44	0.18	0.999			1157	YDR251W	PAM1
1442	chrIV	963412	963861	450		6.59	-0.15	6.75	0.0323			1158	YDR252W	BTT1
227	chrIV	963990	964565	576		9.81	-0.15	9.97	3.66e-15			1159	YDR253C	MET32
3518	chrIV	965113	966489	1377		8.95	9.03	-0.08	0.999			1160	YDR254W	CHL4
1817	chrIV	966557	967822	1266		9.49	8.39	1.11	0.0919			1161	YDR255C	RMD5
4223	chrIV	968133	969680	1548		-0.14	-0.15	0.01	0.999			1162	YDR256C	CTA1
4224	chrIV	969990	971474	1485		-0.14	-0.15	0.01	0.999			1163	YDR257C	RKM4
1261	chrIV	971808	974243	2436		13.12	10.99	2.13	0.0131			1164	YDR258C	HSP78
979	chrIV	974631	975782	1152		9.02	-0.15	9.17	0.00111			1165	YDR259C	YAP6
1050	chrIV	976717	977229	513		3.75	8.95	-5.2	0.00247			1166	YDR260C	SWM1
2138	chrIV	977521	979209	1689		7.04	9.38	-2.34	0.18			1167	YDR261C	EXG2
2494	chrIV	981462	986775	5314		8.62	7.61	1.01	0.435			1168	YDR261W-B	YDR261W-B
2263	chrIV	987534	992349	4816		7.9	6.61	1.29	0.248			1169	YDR261C-D	YDR261C-D
622	chrIV	993134	993952	819		10.47	9.15	1.32	2.15e-06			1170	YDR262W	YDR262W
4225	chrIV	994242	995534	1293		-0.14	-0.15	0.01	0.999			1171	YDR263C	DIN7
777	chrIV	996029	998323	2295		8.5	2.7	5.8	6.05e-05			1172	YDR264C	AKR1
4226	chrIV	998864	999877	1014		-0.14	-0.15	0.01	0.999			1173	YDR265W	PEX10
4227	chrIV	1000104	1002023	1920		-0.14	-0.15	0.01	0.999			1174	YDR266C	HEL2
4228	chrIV	1002510	1003502	993		-0.14	-0.15	0.01	0.999			1175	YDR267C	CIA1
4229	chrIV	1004004	1005143	1140		-0.14	-0.15	0.01	0.999			1176	YDR268W	MSW1
4230	chrIV	1005665	1008766	3102		-0.14	-0.15	0.01	0.999			1177	YDR269C	YDR269C	YDR271C	YDR271C
2139	chrIV	1009010	1009834	825		8.48	5.13	3.35	0.18			1178	YDR272W	GLO2
4232	chrIV	1010176	1011273	1098		-0.14	-0.15	0.01	0.999			1179	YDR273W	DON1
4233	chrIV	1011589	1011960	372		-0.14	-0.15	0.01	0.999			1180	YDR274C	YDR274C
3019	chrIV	1012252	1012959	708		9.1	8.9	0.2	0.962			1181	YDR275W	BSC2
493	chrIV	1013476	1013643	168		11.52	10.49	1.03	4.53e-08			1182	YDR276C	PMP3
2169	chrIV	1014401	1015702	1302		10.11	8.34	1.77	0.2			1183	YDR277C	MTH1
4234	chrIV	1017001	1017318	318		-0.14	-0.15	0.01	0.999			1184	YDR278C	YDR278C
4235	chrIV	1019368	1020420	1053		-0.14	-0.15	0.01	0.999			1185	YDR279W	RNH202
2283	chrIV	1020747	1021664	918		-0.14	2.8	-2.94	0.263			1186	YDR280W	RRP45
4236	chrIV	1022007	1022321	315		-0.14	-0.15	0.01	0.999			1187	YDR281C	PHM6
4237	chrIV	1023511	1024755	1245		-0.14	-0.15	0.01	0.999			1188	YDR282C	MRX10
4238	chrIV	1025070	1030049	4980		-0.14	-0.15	0.01	0.999			1189	YDR283C	GCN2
2230	chrIV	1030550	1031419	870		9.88	9.13	0.75	0.231			1190	YDR284C	DPP1
4239	chrIV	1032436	1035063	2628		-0.14	-0.15	0.01	0.999			1191	YDR285W	ZIP1
4240	chrIV	1035231	1035575	345		-0.14	-0.15	0.01	0.999			1192	YDR286C	MGP12
4241	chrIV	1035995	1036873	879		-0.14	-0.15	0.01	0.999			1193	YDR287W	INM2
2080	chrIV	1037195	1038106	912		6.3	1.61	4.69	0.161			1194	YDR288W	NSE3
4242	chrIV	1038280	1039699	1420		-0.14	-0.15	0.01	0.999			1195	YDR289C	RTT103	YDR290W	YDR290W
4244	chrIV	1039728	1042961	3234		-0.14	-0.15	0.01	0.999			1196	YDR291W	HRQ1
4245	chrIV	1043146	1045011	1866		-0.14	-0.15	0.01	0.999			1197	YDR292C	SRP101
1207	chrIV	1045640	1049392	3753		11.37	11.92	-0.55	0.00945			1198	YDR293C	SSD1
2981	chrIV	1050459	1052228	1770		9.27	9.54	-0.26	0.927			1199	YDR294C	DPL1
4246	chrIV	1052623	1054647	2025		-0.14	-0.15	0.01	0.999			1200	YDR295C	HDA2
1783	chrIV	1055212	1055892	681		8.98	7.48	1.5	0.0827			1201	YDR296W	MHR1
4247	chrIV	1056551	1057600	1050		-0.14	-0.15	0.01	0.999			1202	YDR297W	SUR2
3434	chrIV	1058176	1058814	639		9.93	9.82	0.11	0.999			1203	YDR298C	ATP5
4248	chrIV	1059627	1061231	1605		-0.14	-0.15	0.01	0.999			1204	YDR299W	BFR2
4249	chrIV	1061505	1062791	1287		-0.14	-0.15	0.01	0.999			1205	YDR300C	PRO1
4250	chrIV	1063352	1067425	4074		-0.14	-0.15	0.01	0.999			1206	YDR301W	CFT1
4251	chrIV	1067731	1068390	660		-0.14	-0.15	0.01	0.999			1207	YDR302W	GPI11
4252	chrIV	1068729	1071386	2658		-0.14	-0.15	0.01	0.999			1208	YDR303C	RSC3
2391	chrIV	1071880	1072557	678		9.04	7.61	1.44	0.331			1209	YDR304C	CPR5
2503	chrIV	1072746	1073488	743		9.1	8.54	0.55	0.45			1210	YDR305C	HNT2
4253	chrIV	1073735	1075171	1437		-0.14	-0.15	0.01	0.999			1211	YDR306C	YDR306C
4254	chrIV	1075865	1077853	1989		-0.14	-0.15	0.01	0.999			1212	YDR307W	PMT7
3062	chrIV	1078027	1078449	423		5.14	6.58	-1.44	0.999			1213	YDR308C	SRB7
3251	chrIV	1079048	1080199	1152		8.97	8.61	0.36	0.999			1214	YDR309C	GIC2
4255	chrIV	1081128	1084316	3189		-0.14	-0.15	0.01	0.999			1215	YDR310C	SUM1
4256	chrIV	1085065	1086993	1929		-0.14	-0.15	0.01	0.999			1216	YDR311W	TFB1
4257	chrIV	1087581	1088942	1362		-0.14	-0.15	0.01	0.999			1217	YDR312W	SSF2
3508	chrIV	1089219	1090079	861		7.28	6.91	0.37	0.999			1218	YDR313C	PIB1
1965	chrIV	1090433	1092511	2079		4.3	-0.15	4.45	0.126			1219	YDR314C	RAD34
1878	chrIV	1092741	1093586	846		-0.14	4.79	-4.93	0.106			1220	YDR315C	IPK1
4258	chrIV	1093763	1095178	1416		-0.14	-0.15	0.01	0.999			1221	YDR316W	OMS1
3604	chrIV	1096064	1101332	5269		2.83	2.97	-0.14	0.999			1222	YDR316W-B	YDR316W-B
4259	chrIV	1102184	1103428	1245		-0.14	-0.15	0.01	0.999			1223	YDR317W	HIM1
1110	chrIV	1103758	1104947	1190		3.72	8.72	-5.01	0.0038			1224	YDR318W	MCM21
2557	chrIV	1105003	1105827	825		8.31	7.04	1.27	0.5			1225	YDR319C	YFT2
4260	chrIV	1106095	1108101	2007		-0.14	-0.15	0.01	0.999			1226	YDR320C	SWA2
2758	chrIV	1108280	1108621	342		7.92	5.92	2.01	0.709			1227	YDR320C-A	DAD4	YDR320W-B	YDR320W-B
4261	chrIV	1108702	1109847	1146		-0.14	-0.15	0.01	0.999			1228	YDR321W	ASP1
1843	chrIV	1110589	1111692	1104		4.9	-0.15	5.06	0.0967			1229	YDR322W	MRPL35
3328	chrIV	1112003	1112293	291		9.61	9.47	0.14	0.999			1230	YDR322C-A	TIM11
4262	chrIV	1112480	1114027	1548		-0.14	-0.15	0.01	0.999			1231	YDR323C	PEP7
4263	chrIV	1114433	1116763	2331		-0.14	-0.15	0.01	0.999			1232	YDR324C	UTP4
4264	chrIV	1117126	1120233	3108		-0.14	-0.15	0.01	0.999			1233	YDR325W	YCG1
4265	chrIV	1120609	1124925	4317		-0.14	-0.15	0.01	0.999			1234	YDR326C	YSP2
2558	chrIV	1125302	1126018	717		8.19	5.78	2.42	0.5			1235	YDR327W	YDR327W	YDR328C	SKP1
4266	chrIV	1126270	1127595	1326		-0.14	-0.15	0.01	0.999			1236	YDR329C	PEX3
1830	chrIV	1127872	1129374	1503		4.96	-0.15	5.11	0.0941			1237	YDR330W	UBX5
1681	chrIV	1129588	1130823	1236		5.68	-0.15	5.83	0.0631			1238	YDR331W	GPI8
4267	chrIV	1131001	1133070	2070		-0.14	-0.15	0.01	0.999			1239	YDR332W	IRC3
4268	chrIV	1133260	1135431	2172		-0.14	-0.15	0.01	0.999			1240	YDR333C	RQC1
4269	chrIV	1135932	1140476	4545		-0.14	-0.15	0.01	0.999			1241	YDR334W	SWR1
3614	chrIV	1141168	1144842	3675		5.27	5.52	-0.25	0.999			1242	YDR335W	MSN5
1838	chrIV	1145092	1146036	945		4.92	-0.15	5.08	0.0958			1243	YDR336W	MRX8
1626	chrIV	1146319	1147179	861		5.9	-0.15	6.05	0.0548			1244	YDR337W	MRPS28
4270	chrIV	1147379	1149466	2088		-0.14	-0.15	0.01	0.999			1245	YDR338C	YDR338C
1867	chrIV	1149951	1150520	570		-0.14	4.86	-5	0.103			1246	YDR339C	FCF1
869	chrIV	1150881	1151183	303		6.71	-0.15	6.87	0.000317			1247	YDR340W	YDR340W
570	chrIV	1151803	1153626	1824		-0.14	7.41	-7.55	4.16e-07			1248	YDR341C	YDR341C
1802	chrIV	1154216	1155928	1713		11.51	9.93	1.57	0.0856			1249	YDR342C	HXT7
332	chrIV	1159608	1161320	1713		10.39	-0.15	10.55	2.31e-11			1250	YDR343C	HXT6
4271	chrIV	1162006	1162449	444		-0.14	-0.15	0.01	0.999			1251	YDR344C	YDR344C
2885	chrIV	1162957	1164660	1704		12.54	12.18	0.36	0.813			1252	YDR345C	HXT3
2842	chrIV	1167214	1168659	1446		8.08	9.55	-1.47	0.767			1253	YDR346C	SVF1
3168	chrIV	1169178	1170143	966		7.91	8.33	-0.42	0.999			1254	YDR347W	MRP1
2031	chrIV	1170326	1171825	1500		-0.14	4.11	-4.25	0.142			1255	YDR348C	PAL1
527	chrIV	1172386	1174176	1791		-0.14	7.88	-8.02	1.58e-07			1256	YDR349C	YPS7
4272	chrIV	1176120	1178174	2055		-0.14	-0.15	0.01	0.999			1257	YDR350C	ATP22
157	chrIV	1178666	1181260	2595		-0.14	9.93	-10.07	6.44e-19			1258	YDR351W	SBE2
1939	chrIV	1181801	1182754	954		9.4	9.95	-0.55	0.122			1259	YDR352W	YPQ2
1315	chrIV	1183299	1184258	960		11.43	10.57	0.86	0.0166			1260	YDR353W	TRR1
1113	chrIV	1184747	1185889	1143		9.9	8.25	1.65	0.00388			1261	YDR354W	TRP4
4273	chrIV	1186067	1188941	2875		-0.14	-0.15	0.01	0.999			1262	YDR355C	YDR355C	YDR356W	SPC110
1985	chrIV	1189199	1189567	369		9.21	8.58	0.63	0.13			1263	YDR357C	CNL1
413	chrIV	1190059	1191732	1674		9.22	-0.15	9.38	9.44e-10			1264	YDR358W	GGA1
240	chrIV	1191936	1195032	3097		-0.14	9.14	-9.28	1.23e-14			1265	YDR359C	EAF1	YDR360W	YDR360W
4275	chrIV	1195412	1196263	852		-0.14	-0.15	0.01	0.999			1266	YDR361C	BCP1
4276	chrIV	1196679	1198697	2019		-0.14	-0.15	0.01	0.999			1267	YDR362C	TFC6
4277	chrIV	1199183	1200553	1371		-0.14	-0.15	0.01	0.999			1268	YDR363W	ESC2
1547	chrIV	1202128	1202397	270		9.53	8.53	1.01	0.0441			1269	YDR363W-A	SEM1
4278	chrIV	1202843	1204210	1368		-0.14	-0.15	0.01	0.999			1270	YDR364C	CDC40
4279	chrIV	1204497	1206383	1887		-0.14	-0.15	0.01	0.999			1271	YDR365C	ESF1
4280	chrIV	1206997	1212265	5269		-0.14	-0.15	0.01	0.999			1272	YDR365W-B	YDR365W-B
4281	chrIV	1212438	1212836	399		-0.14	-0.15	0.01	0.999			1273	YDR366C	YDR366C
4282	chrIV	1212848	1213614	767		-0.14	-0.15	0.01	0.999			1274	YDR367W	KEI1
970	chrIV	1213904	1214842	939		-0.14	5.96	-6.1	0.000957			1275	YDR368W	YPR1
4283	chrIV	1215016	1217580	2565		-0.14	-0.15	0.01	0.999			1276	YDR369C	XRS2
4284	chrIV	1217782	1219110	1329		-0.14	-0.15	0.01	0.999			1277	YDR370C	DXO1
4285	chrIV	1219413	1220948	1536		-0.14	-0.15	0.01	0.999			1278	YDR371W	CTS2
2436	chrIV	1221112	1222149	1038		6.79	8.17	-1.38	0.373			1279	YDR372C	VPS74
3060	chrIV	1222759	1223331	573		4.27	5.78	-1.51	0.999			1280	YDR373W	FRQ1
4286	chrIV	1223474	1224394	921		-0.14	-0.15	0.01	0.999			1281	YDR374C	PHO92
3334	chrIV	1224757	1225026	270		6.97	6.64	0.33	0.999			1282	YDR374W-A	WIP1
3270	chrIV	1225166	1226536	1371		5.47	6.66	-1.19	0.999			1283	YDR375C	BCS1
3082	chrIV	1226822	1228303	1482		8.06	6.22	1.85	0.999			1284	YDR376W	ARH1
3138	chrIV	1228611	1228916	306		10.06	9.88	0.19	0.999			1285	YDR377W	ATP17
1543	chrIV	1229349	1229609	261		9.26	9.81	-0.55	0.0437			1286	YDR378C	LSM6
4287	chrIV	1230167	1233196	3030		-0.14	-0.15	0.01	0.999			1287	YDR379W	RGA2
1176	chrIV	1233278	1233517	240		9.14	7.92	1.22	0.00687			1288	YDR379C-A	SDH6
513	chrIV	1234218	1236125	1908		12.89	6.08	6.81	8.88e-08			1289	YDR380W	ARO10
2932	chrIV	1236558	1238004	1447		13.49	13.37	0.13	0.88			1290	YDR381W	YRA1
593	chrIV	1238312	1238850	539		9.56	10.62	-1.07	9.26e-07			1291	YDR381C-A	COI1
1951	chrIV	1239492	1239824	333		6.29	10.87	-4.58	0.123			1292	YDR382W	RPP2B
1649	chrIV	1239960	1240676	717		6.52	10.52	-4	0.057			1293	YDR383C	NKP1
4288	chrIV	1241204	1242031	828		-0.14	-0.15	0.01	0.999			1294	YDR384C	ATO3
672	chrIV	1243230	1245758	2529		8.64	10.25	-1.61	7.48e-06			1295	YDR385W	EFT2
4289	chrIV	1246084	1247982	1899		-0.14	-0.15	0.01	0.999			1296	YDR386W	MUS81
4290	chrIV	1248154	1249821	1668		-0.14	-0.15	0.01	0.999			1297	YDR387C	CIN10
340	chrIV	1250186	1251634	1449		10.16	8.41	1.75	4.67e-11			1298	YDR388W	RVS167
2216	chrIV	1252537	1254501	1965		-0.14	3.04	-3.18	0.225			1299	YDR389W	SAC7
4291	chrIV	1254937	1256847	1911		-0.14	-0.15	0.01	0.999			1300	YDR390C	UBA2
2907	chrIV	1257358	1258056	699		8.59	6.72	1.87	0.845			1301	YDR391C	YDR391C
4292	chrIV	1258696	1259709	1014		-0.14	-0.15	0.01	0.999			1302	YDR392W	SPT3
2978	chrIV	1259901	1261271	1371		8.8	9.07	-0.27	0.925			1303	YDR393W	SHE9
2347	chrIV	1261681	1262967	1287		10.22	9.89	0.33	0.301			1304	YDR394W	RPT3
4293	chrIV	1263324	1266158	2835		-0.14	-0.15	0.01	0.999			1305	YDR395W	SXM1
3379	chrIV	1266295	1266898	604		6.72	7.42	-0.7	0.999			1306	YDR396W	YDR396W	YDR397C	NCB2
4294	chrIV	1267471	1269402	1932		-0.14	-0.15	0.01	0.999			1307	YDR398W	UTP5
1801	chrIV	1270068	1270733	666		8.67	10.6	-1.93	0.0849			1308	YDR399W	HPT1
4295	chrIV	1271063	1272085	1023		-0.14	-0.15	0.01	0.999			1309	YDR400W	URH1
4296	chrIV	1272223	1273703	1481		-0.14	-0.15	0.01	0.999			1310	YDR401W	YDR401W	YDR402C	DIT2
4298	chrIV	1274602	1276212	1611		-0.14	-0.15	0.01	0.999			1311	YDR403W	DIT1
3537	chrIV	1276654	1277169	516		8.7	8.64	0.06	0.999			1312	YDR404C	RPB7
1205	chrIV	1277646	1278437	792		10.54	9.34	1.2	0.00929			1313	YDR405W	MRP20
1075	chrIV	1279210	1284044	4835		8.51	-0.15	8.66	0.00282			1314	YDR406W	PDR15
4299	chrIV	1284069	1287938	3870		-0.14	-0.15	0.01	0.999			1315	YDR407C	TRS120
1303	chrIV	1288215	1288859	645		9.95	8.99	0.96	0.0158			1316	YDR408C	ADE8
4300	chrIV	1289406	1292120	2715		-0.14	-0.15	0.01	0.999			1317	YDR409W	SIZ1
2965	chrIV	1292372	1293091	720		9.36	9.15	0.21	0.911			1318	YDR410C	STE14
1552	chrIV	1293369	1294394	1026		10.01	8.72	1.29	0.0443			1319	YDR411C	DFM1
4301	chrIV	1294693	1295411	719		-0.14	-0.15	0.01	0.999			1320	YDR412W	RRP17	YDR413C	YDR413C
4303	chrIV	1295598	1296686	1089		-0.14	-0.15	0.01	0.999			1321	YDR414C	ERD1
1448	chrIV	1297037	1298161	1125		6.55	-0.15	6.7	0.0336			1322	YDR415C	YDR415C
4304	chrIV	1298432	1301011	2580		-0.14	-0.15	0.01	0.999			1323	YDR416W	SYF1
1747	chrIV	1301555	1302113	559		6.26	11.33	-5.07	0.077			1324	YDR417C	YDR417C	YDR418W	RPL12B
4305	chrIV	1303174	1305072	1899		-0.14	-0.15	0.01	0.999			1325	YDR419W	RAD30
99	chrIV	1306267	1311675	5409		-0.14	10.75	-10.89	3.51e-23			1326	YDR420W	HKR1
4306	chrIV	1312040	1314892	2853		-0.14	-0.15	0.01	0.999			1327	YDR421W	ARO80
4307	chrIV	1315326	1317773	2448		-0.14	-0.15	0.01	0.999			1328	YDR422C	SIP1
987	chrIV	1318046	1319275	1230		9.72	4.38	5.34	0.00121			1329	YDR423C	CAD1
1555	chrIV	1319387	1319841	455		9.46	8.41	1.05	0.0447			1330	YDR424C	DYN2
2038	chrIV	1320064	1322006	1943		3.96	-0.15	4.12	0.145			1331	YDR425W	SNX41	YDR426C	YDR426C
3207	chrIV	1322205	1323386	1182		9.9	10.03	-0.13	0.999			1332	YDR427W	RPN9
900	chrIV	1323454	1324239	786		2.9	8.29	-5.39	0.000485			1333	YDR428C	BNA7
2555	chrIV	1324477	1325301	825		6.86	9.21	-2.35	0.5			1334	YDR429C	TIF35
1328	chrIV	1325501	1328701	3201		7.18	-0.15	7.33	0.0183			1335	YDR430C	CYM1	YDR431W	YDR431W
2462	chrIV	1328783	1330040	1258		11.62	11.86	-0.24	0.411			1336	YDR432W	NPL3
4308	chrIV	1331237	1332841	1605		-0.14	-0.15	0.01	0.999			1337	YDR434W	GPI17
4309	chrIV	1332983	1333969	987		-0.14	-0.15	0.01	0.999			1338	YDR435C	PPM1
1666	chrIV	1334821	1336953	2133		5.77	-0.15	5.92	0.0596			1339	YDR436W	PPZ2
4310	chrIV	1337352	1337774	423		-0.14	-0.15	0.01	0.999			1340	YDR437W	GPI19
2963	chrIV	1338274	1339386	1113		5.41	7.04	-1.62	0.909			1341	YDR438W	THI74
4311	chrIV	1339676	1340719	1044		-0.14	-0.15	0.01	0.999			1342	YDR439W	LRS4
4312	chrIV	1342493	1344241	1749		-0.14	-0.15	0.01	0.999			1343	YDR440W	DOT1
391	chrIV	1344517	1345062	546		-0.14	8.28	-8.42	3.34e-10			1344	YDR441C	APT2
4313	chrIV	1345647	1349938	4292		-0.14	-0.15	0.01	0.999			1345	YDR442W	YDR442W	YDR443C	SSN2
4315	chrIV	1350290	1352589	2300		-0.14	-0.15	0.01	0.999			1346	YDR444W	YDR444W	YDR445C	YDR445C
4317	chrIV	1353725	1354633	909		-0.14	-0.15	0.01	0.999			1347	YDR446W	ECM11
76	chrIV	1354829	1355553	725		-0.14	11.3	-11.44	9.29e-26			1348	YDR447C	RPS17B
4318	chrIV	1356065	1357369	1305		-0.14	-0.15	0.01	0.999			1349	YDR448W	ADA2
4319	chrIV	1357580	1358902	1323		-0.14	-0.15	0.01	0.999			1350	YDR449C	UTP6
65	chrIV	1359923	1360798	876		-0.14	11.47	-11.61	2.14e-26			1351	YDR450W	RPS18A
1180	chrIV	1361120	1362181	1062		10.69	9.49	1.19	0.0073			1352	YDR451C	YHP1
1191	chrIV	1362878	1364902	2025		8.62	3.54	5.08	0.00815			1353	YDR452W	PPN1
781	chrIV	1365072	1365662	591		8.11	-0.15	8.27	6.33e-05			1354	YDR453C	TSA2
1658	chrIV	1366264	1366827	564		5.79	-0.15	5.94	0.0588			1355	YDR454C	GUK1
1865	chrIV	1367373	1369386	2014		4.78	-0.15	4.93	0.103			1356	YDR455C	YDR455C	YDR456W	NHX1
4320	chrIV	1369790	1379596	9807		-0.14	-0.15	0.01	0.999			1357	YDR457W	TOM1
4321	chrIV	1380055	1382046	1992		-0.14	-0.15	0.01	0.999			1358	YDR458C	HEH2
4322	chrIV	1382319	1383443	1125		-0.14	-0.15	0.01	0.999			1359	YDR459C	PFA5
2268	chrIV	1383811	1384776	966		9.02	7.94	1.08	0.253			1360	YDR460W	TFB3
1348	chrIV	1385176	1385286	111		10.29	8.42	1.87	0.021			1361	YDR461W	MFA1
1672	chrIV	1385524	1385766	243		9.88	8.53	1.35	0.0608			1362	YDR461C-A	CMI8
1710	chrIV	1386073	1386516	444		8.84	7.15	1.69	0.068			1363	YDR462W	MRPL28
2226	chrIV	1386816	1388375	1560		8.5	7.48	1.02	0.228			1364	YDR463W	STP1
4323	chrIV	1388872	1393179	4308		-0.14	-0.15	0.01	0.999			1365	YDR464W	SPP41
4324	chrIV	1393336	1394574	1239		-0.14	-0.15	0.01	0.999			1366	YDR465C	RMT2
1563	chrIV	1395121	1397909	2789		3.85	7.96	-4.12	0.0474			1367	YDR466W	PKH3	YDR467C	YDR467C
3079	chrIV	1398026	1398700	675		6.52	7.9	-1.38	0.999			1368	YDR468C	TLG1
4325	chrIV	1399015	1399542	528		-0.14	-0.15	0.01	0.999			1369	YDR469W	SDC1
4326	chrIV	1399706	1401214	1509		-0.14	-0.15	0.01	0.999			1370	YDR470C	UGO1
697	chrIV	1401770	1402564	795		5.03	11.66	-6.62	1.22e-05			1371	YDR471W	RPL27B
2307	chrIV	1403322	1404173	852		6.42	9.33	-2.91	0.279			1372	YDR472W	TRS31
4327	chrIV	1404445	1405854	1410		-0.14	-0.15	0.01	0.999			1373	YDR473C	PRP3
723	chrIV	1407464	1410094	2631		10.5	8.88	1.63	2.16e-05			1374	YDR475C	JIP4
753	chrIV	1410453	1411127	675		10.45	8.8	1.65	3.87e-05			1375	YDR476C	YDR476C
2889	chrIV	1412373	1414274	1902		8.19	5.8	2.39	0.816			1376	YDR477W	SNF1
704	chrIV	1414575	1415171	597		-0.14	6.95	-7.09	1.52e-05			1377	YDR478W	SNM1
3412	chrIV	1415210	1416874	1665		9.01	9.25	-0.24	0.999			1378	YDR479C	PEX29
1610	chrIV	1417399	1418370	972		5.97	-0.15	6.12	0.0524			1379	YDR480W	DIG2
718	chrIV	1418550	1420250	1701		11.06	7.94	3.12	2.1e-05			1380	YDR481C	PHO8
1256	chrIV	1420431	1420838	408		6.06	-0.15	6.21	0.0127			1381	YDR482C	CWC21
3123	chrIV	1421157	1422485	1329		8.67	8.42	0.26	0.999			1382	YDR483W	KRE2
4328	chrIV	1422763	1424688	1926		-0.14	-0.15	0.01	0.999			1383	YDR484W	VPS52
4329	chrIV	1424820	1427207	2388		-0.14	-0.15	0.01	0.999			1384	YDR485C	VPS72
2509	chrIV	1427431	1428120	690		8.28	8.93	-0.66	0.454			1385	YDR486C	VPS60
2236	chrIV	1428354	1428980	627		8.73	8.1	0.64	0.232			1386	YDR487C	RIB3
4330	chrIV	1429188	1430789	1602		-0.14	-0.15	0.01	0.999			1387	YDR488C	PAC11
3353	chrIV	1431012	1431896	885		7.33	6.97	0.36	0.999			1388	YDR489W	SLD5
1914	chrIV	1431968	1434268	2301		-0.14	4.62	-4.76	0.114			1389	YDR490C	PKH1
4331	chrIV	1434500	1435874	1375		-0.14	-0.15	0.01	0.999			1390	YDR491C	YDR491C	YDR492W	IZH1
3032	chrIV	1436217	1436588	372		7.54	6.78	0.76	0.976			1391	YDR493W	MZM1
3658	chrIV	1436930	1438015	1086		5.87	6	-0.13	0.999			1392	YDR494W	RSM28
4333	chrIV	1438115	1441150	3036		-0.14	-0.15	0.01	0.999			1393	YDR495C	VPS3
4334	chrIV	1441433	1443403	1971		-0.14	-0.15	0.01	0.999			1394	YDR496C	PUF6
3160	chrIV	1443713	1445467	1755		12.44	12.96	-0.51	0.999			1395	YDR497C	ITR1
3521	chrIV	1445843	1446994	1152		8.98	8.62	0.36	0.999			1396	YDR498C	SEC20
832	chrIV	1447830	1450073	2244		-0.14	6.64	-6.78	0.000157			1397	YDR499W	LCD1
1989	chrIV	1450198	1450853	656		6.75	11.41	-4.66	0.131			1398	YDR500C	RPL37B
3142	chrIV	1451353	1452918	1566		7.16	8.34	-1.17	0.999			1399	YDR501W	PLM2
1694	chrIV	1453310	1454464	1155		13	11.43	1.57	0.0649			1400	YDR502C	SAM2
2400	chrIV	1455042	1455866	825		9.07	5.81	3.26	0.338			1401	YDR503C	LPP1
3446	chrIV	1456311	1456694	384		7.69	7.99	-0.3	0.999			1402	YDR504C	SPG3
1243	chrIV	1456695	1459220	2526		10.85	9.75	1.1	0.012			1403	YDR505C	PSP1
4335	chrIV	1459728	1461554	1827		-0.14	-0.15	0.01	0.999			1404	YDR506C	GMC1
4336	chrIV	1462358	1465786	3429		-0.14	-0.15	0.01	0.999			1405	YDR507C	GIN4
859	chrIV	1466453	1468573	2121		10.67	12.18	-1.51	0.000283			1406	YDR508C	GNP1	YDR509W	YDR509W
968	chrIV	1469400	1469811	412		10.43	9.39	1.04	0.000956			1407	YDR510C-A	YDR510C-A	YDR510W	SMT3
2173	chrIV	1470017	1470418	402		9.86	9.12	0.74	0.205			1408	YDR511W	SDH7
1064	chrIV	1470500	1471448	949		11.67	9.94	1.72	0.00274			1409	YDR512C	EMI1	YDR513W	GRX2
3625	chrIV	1471548	1472999	1452		5.89	5.71	0.18	0.999			1410	YDR514C	YDR514C
4337	chrIV	1473429	1474772	1344		-0.14	-0.15	0.01	0.999			1411	YDR515W	SLF1
230	chrIV	1474974	1476476	1503		11.52	-0.15	11.68	4.22e-15			1412	YDR516C	EMI2
1365	chrIV	1477239	1478357	1119		8.85	6.07	2.78	0.0225			1413	YDR517W	GRH1
4338	chrIV	1478608	1480161	1554		-0.14	-0.15	0.01	0.999			1414	YDR518W	EUG1
3529	chrIV	1480425	1480832	408		7.27	7.63	-0.36	0.999			1415	YDR519W	FPR2
4339	chrIV	1481085	1483476	2392		-0.14	-0.15	0.01	0.999			1416	YDR520C	URC2	YDR521W	YDR521W
4341	chrIV	1483795	1485303	1509		-0.14	-0.15	0.01	0.999			1417	YDR522C	SPS2
4342	chrIV	1485566	1487038	1473		-0.14	-0.15	0.01	0.999			1418	YDR523C	SPS1
2358	chrIV	1487542	1488990	1449		6.75	9.6	-2.85	0.309			1419	YDR524C	AGE1
2515	chrIV	1489403	1489492	90		11.87	11.46	0.41	0.468			1420	YDR524W-C	YDR524W-C
1491	chrIV	1489598	1489798	201		12.92	11.97	0.95	0.0379			1421	YDR524C-B	YDR524C-B
1699	chrIV	1489871	1490234	364		11.01	9.94	1.07	0.0661			1422	YDR524C-A	YDR524C-A	YDR525W	API2
2659	chrIV	1490596	1490835	240		9.48	9.11	0.37	0.598			1423	YDR525W-A	SNA2
193	chrIV	1491075	1492413	1339		-0.14	9.58	-9.71	9.52e-17			1424	YDR526C	YDR526C	YDR527W	RBA50
3083	chrIV	1494586	1495857	1272		9.35	9.63	-0.28	0.999			1425	YDR528W	HLR1
2575	chrIV	1496165	1496548	384		10.94	10.51	0.42	0.514			1426	YDR529C	QCR7
2361	chrIV	1496791	1497768	978		9.5	6.62	2.89	0.316			1427	YDR530C	APA2
2049	chrIV	1498232	1499335	1104		3.93	-0.15	4.08	0.147			1428	YDR531W	CAB1
4343	chrIV	1499396	1500553	1158		-0.14	-0.15	0.01	0.999			1429	YDR532C	KRE28
1330	chrIV	1501447	1502160	714		11.16	10.21	0.95	0.0183			1430	YDR533C	HSP31
4344	chrIV	1503314	1504900	1587		-0.14	-0.15	0.01	0.999			1431	YDR534C	FIT1
4345	chrIV	1506606	1507362	757		-0.14	-0.15	0.01	0.999			1432	YDR535C	YDR535C
4346	chrIV	1508005	1509714	1710		-0.14	-0.15	0.01	0.999			1433	YDR536W	STL1
4347	chrIV	1510856	1511630	775		-0.14	-0.15	0.01	0.999			1434	YDR537C	YDR537C	YDR538W	PAD1
4349	chrIV	1512094	1513605	1512		-0.14	-0.15	0.01	0.999			1435	YDR539W	FDC1
4350	chrIV	1517136	1517675	540		-0.14	-0.15	0.01	0.999			1436	YDR540C	IRC4
4351	chrIV	1519664	1520698	1035		-0.14	-0.15	0.01	0.999			1437	YDR541C	YDR541C
4352	chrIV	1523249	1523611	363		-0.14	-0.15	0.01	0.999			1438	YDR542W	PAU10
4353	chrIV	1524634	1524933	300		-0.14	-0.15	0.01	0.999			1439	YDR543C	YDR543C
4354	chrIV	1525095	1525523	429		-0.14	-0.15	0.01	0.999			1440	YDR544C	YDR544C
4355	chrIV	1526321	1531711	5391		-0.14	-0.15	0.01	0.999			1441	YDR545W	YRF1-1
4356	chrIX	483	6147	5665		-0.14	-0.15	0.01	0.999			1442	YIL177C	YIL177C
4357	chrIX	8793	9155	363		-0.14	-0.15	0.01	0.999			1443	YIL176C	PAU14
4358	chrIX	11492	16141	4650		-0.14	-0.15	0.01	0.999			1444	YIL173W	VTH1
4359	chrIX	16784	18712	1929		-0.14	-0.15	0.01	0.999			1445	YIL171W-A	YIL171W-A	YIL172C	IMA3
3170	chrIX	23119	26106	2988		12.75	12.92	-0.17	0.999			1446	YIL169C	CSS1
4361	chrIX	30938	32566	1629		-0.14	-0.15	0.01	0.999			1447	YIL166C	SOA1
744	chrIX	33718	34077	360		6.94	-0.15	7.09	3.19e-05			1448	YIL165C	YIL165C
200	chrIX	34087	34686	600		9.51	-0.15	9.66	3.88e-16			1449	YIL164C	NIT1
4362	chrIX	36899	37252	354		-0.14	-0.15	0.01	0.999			1450	YIL163C	YIL163C
4363	chrIX	37385	38983	1599		-0.14	-0.15	0.01	0.999			1451	YIL162W	SUC2
4364	chrIX	39433	40140	708		-0.14	-0.15	0.01	0.999			1452	YIL161W	YIL161W
4365	chrIX	40191	41444	1254		-0.14	-0.15	0.01	0.999			1453	YIL160C	POT1
4366	chrIX	41825	45952	4128		-0.14	-0.15	0.01	0.999			1454	YIL159W	BNR1
3630	chrIX	46201	46815	615		7.55	7.48	0.07	0.999			1455	YIL158W	AIM20
1361	chrIX	46949	47973	1025		9.51	5.04	4.47	0.0224			1456	YIL156W-A	YIL156W-A	YIL157C	COA1
4367	chrIX	48091	51306	3216		-0.14	-0.15	0.01	0.999			1457	YIL156W	UBP7
926	chrIX	51759	53708	1950		11.19	9.06	2.13	0.00061			1458	YIL155C	GUT2
1116	chrIX	53981	55021	1041		10.92	9.6	1.33	0.00399			1459	YIL154C	IMP2'
742	chrIX	55198	56379	1182		9.32	6.5	2.82	3.09e-05			1460	YIL153W	RRD1
2828	chrIX	56545	57252	708		8.13	6.74	1.39	0.753			1461	YIL152W	YIL152W
1922	chrIX	57338	60694	3357		-0.14	4.65	-4.79	0.116			1462	YIL151C	ESL1
4368	chrIX	61013	62728	1716		-0.14	-0.15	0.01	0.999			1463	YIL150C	MCM10
4369	chrIX	63028	68067	5040		-0.14	-0.15	0.01	0.999			1464	YIL149C	MLP2
38	chrIX	68708	69528	821		-0.14	11.94	-12.08	1.31e-28			1465	YIL148W	RPL40A
4370	chrIX	69791	73453	3663		-0.14	-0.15	0.01	0.999			1466	YIL147C	SLN1
4371	chrIX	74184	75773	1590		-0.14	-0.15	0.01	0.999			1467	YIL146C	ATG32
3566	chrIX	76354	77283	930		8.57	8.49	0.07	0.999			1468	YIL145C	PAN6
1031	chrIX	78074	80149	2076		-0.14	6.77	-6.91	0.00203			1469	YIL144W	NDC80
4372	chrIX	80510	83041	2532		-0.14	-0.15	0.01	0.999			1470	YIL143C	SSL2
998	chrIX	83208	84885	1678		9.45	10.35	-0.9	0.00138			1471	YIL142C-A	YIL142C-A	YIL142W	CCT2
4373	chrIX	85053	87837	2785		-0.14	-0.15	0.01	0.999			1472	YIL140W	AXL2
4374	chrIX	87979	88716	738		-0.14	-0.15	0.01	0.999			1473	YIL139C	REV7
1769	chrIX	89230	89715	486		7.48	4.91	2.57	0.0791			1474	YIL138C	TPM2
4375	chrIX	89948	92788	2841		-0.14	-0.15	0.01	0.999			1475	YIL137C	TMA108
931	chrIX	93619	94800	1182		12.52	10.69	1.82	0.000669			1476	YIL136W	OM45
2714	chrIX	95065	96375	1311		9.17	8.66	0.51	0.651			1477	YIL135C	VHS2
2769	chrIX	96522	96725	204		4.81	6.79	-1.99	0.716			1478	YIL134C-A	YIL134C-A
154	chrIX	97395	98330	936		-0.14	10.12	-10.26	4.07e-19			1479	YIL134W	FLX1
53	chrIX	98527	99416	890		-0.14	11.62	-11.76	3.46e-27			1480	YIL133C	RPL16A
4376	chrIX	99860	100501	642		-0.14	-0.15	0.01	0.999			1481	YIL132C	CSM2
4377	chrIX	100781	102235	1455		-0.14	-0.15	0.01	0.999			1482	YIL131C	FKH1
1816	chrIX	102782	105676	2895		-0.14	5.17	-5.31	0.0909			1483	YIL130W	ASG1
4378	chrIX	106107	113237	7131		-0.14	-0.15	0.01	0.999			1484	YIL129C	TAO3
4379	chrIX	113806	116904	3099		-0.14	-0.15	0.01	0.999			1485	YIL128W	MET18
4380	chrIX	117024	117644	621		-0.14	-0.15	0.01	0.999			1486	YIL127C	RRT14
4381	chrIX	117992	122071	4080		-0.14	-0.15	0.01	0.999			1487	YIL126W	STH1
3176	chrIX	122689	125733	3045		11.6	11.31	0.29	0.999			1488	YIL125W	KGD1
1304	chrIX	126204	127097	894		11.06	9.85	1.21	0.0158			1489	YIL124W	AYR1
2456	chrIX	128151	129581	1431		11.05	11.61	-0.56	0.403			1490	YIL123W	SIM1
4382	chrIX	130610	131665	1056		-0.14	-0.15	0.01	0.999			1491	YIL122W	POG1
4383	chrIX	132244	133872	1629		-0.14	-0.15	0.01	0.999			1492	YIL121W	QDR2
3487	chrIX	134417	136108	1692		8.16	8.59	-0.44	0.999			1493	YIL120W	QDR1
419	chrIX	136654	137877	1224		11.2	10.11	1.09	1.54e-09			1494	YIL119C	RPI1
2190	chrIX	139752	140447	696		7.78	8.66	-0.88	0.213			1495	YIL118W	RHO3
2918	chrIX	140613	141569	957		7.9	9.55	-1.64	0.86			1496	YIL117C	PRM5
1451	chrIX	142928	144085	1158		9.67	8.52	1.15	0.0338			1497	YIL116W	HIS5
4384	chrIX	144268	148709	4442		-0.14	-0.15	0.01	0.999			1498	YIL115C	NUP159	YIL115W-A	YIL115W-A
4386	chrIX	149143	149988	846		-0.14	-0.15	0.01	0.999			1499	YIL114C	POR2
367	chrIX	150559	151188	630		8.48	-0.15	8.64	1.4e-10			1500	YIL113W	SDP1
474	chrIX	151595	154846	3252		10.56	7.99	2.57	2.35e-08			1501	YIL112W	HOS4
605	chrIX	155222	155765	544		10.27	8.9	1.36	1.32e-06			1502	YIL111W	COX5B
1073	chrIX	156045	157178	1134		-0.14	6.32	-6.46	0.00282			1503	YIL110W	HPM1
2102	chrIX	157385	160165	2781		10.19	11.36	-1.17	0.167			1504	YIL109C	SEC24
1850	chrIX	160887	162977	2091		6.42	10.08	-3.66	0.0987			1505	YIL108W	YIL108W
1472	chrIX	163278	165761	2484		-0.14	6.5	-6.64	0.0367			1506	YIL107C	PFK26
1146	chrIX	166415	167444	1030		7.67	9.36	-1.69	0.00534			1507	YIL106W	MOB1
2479	chrIX	167581	169641	2061		7.06	3.49	3.57	0.423			1508	YIL105C	SLM1
4387	chrIX	169982	171505	1524		-0.14	-0.15	0.01	0.999			1509	YIL104C	SHQ1
1421	chrIX	171751	173028	1278		-0.14	6.81	-6.95	0.0287			1510	YIL103W	DPH1
4388	chrIX	173365	173592	228		-0.14	-0.15	0.01	0.999			1511	YIL102C-A	YIL102C-A
2411	chrIX	174582	174887	306		8.02	7.25	0.77	0.348			1512	YIL102C	YIL102C
1540	chrIX	175307	177250	1944		9.92	7.82	2.1	0.0433			1513	YIL101C	XBP1
2578	chrIX	177343	177726	384		8.31	5.91	2.4	0.518			1514	YIL100C-A	YIL100C-A	YIL100W	YIL100W
4389	chrIX	178004	179653	1650		-0.14	-0.15	0.01	0.999			1515	YIL099W	SGA1
1529	chrIX	179772	180239	468		6.26	-0.15	6.41	0.0425			1516	YIL098C	FMC1
4390	chrIX	180427	181977	1551		-0.14	-0.15	0.01	0.999			1517	YIL097W	FYV10
4391	chrIX	182117	183127	1011		-0.14	-0.15	0.01	0.999			1518	YIL096C	BMT5
4392	chrIX	183937	186369	2433		-0.14	-0.15	0.01	0.999			1519	YIL095W	PRK1
2564	chrIX	186517	187632	1116		9.38	8.52	0.86	0.503			1520	YIL094C	LYS12
3343	chrIX	187990	188784	795		6.86	6.04	0.83	0.999			1521	YIL093C	RSM25
4393	chrIX	189066	190967	1902		-0.14	-0.15	0.01	0.999			1522	YIL092W	YIL092W
4394	chrIX	191030	193195	2166		-0.14	-0.15	0.01	0.999			1523	YIL091C	UTP25
4395	chrIX	193595	195070	1476		-0.14	-0.15	0.01	0.999			1524	YIL090W	ICE2
645	chrIX	195599	196216	618		7.31	-0.15	7.47	3.86e-06			1525	YIL089W	YIL089W
203	chrIX	197931	199403	1473		9.4	-0.15	9.56	4.21e-16			1526	YIL088C	AVT7
375	chrIX	199646	200119	474		9.74	6.91	2.83	1.73e-10			1527	YIL087C	AIM19
2359	chrIX	200153	200461	309		8.08	6.75	1.32	0.313			1528	YIL086C	YIL086C
3214	chrIX	200490	202043	1554		4.24	5.21	-0.97	0.999			1529	YIL085C	KTR7
2375	chrIX	202276	203259	984		6.15	7.88	-1.73	0.325			1530	YIL084C	SDS3
4396	chrIX	203556	204653	1098		-0.14	-0.15	0.01	0.999			1531	YIL083C	CAB2
4397	chrIX	205635	210132	4498		-0.14	-0.15	0.01	0.999			1532	YIL082W-A	YIL082W-A
4398	chrIX	210923	212005	1083		-0.14	-0.15	0.01	0.999			1533	YIL079C	AIR1
180	chrIX	212499	214703	2205		-0.14	10	-10.14	1.89e-17			1534	YIL078W	THS1
2549	chrIX	214991	215953	963		9.52	8.96	0.56	0.493			1535	YIL077C	RCI37
2542	chrIX	216658	217548	891		6.9	9.29	-2.39	0.487			1536	YIL076W	SEC28
2810	chrIX	217863	220700	2838		11.54	11.76	-0.21	0.743			1537	YIL075C	RPN2
71	chrIX	221081	222490	1410		11.67	-0.15	11.82	3.38e-26			1538	YIL074C	SER33
4399	chrIX	222937	225954	3018		-0.14	-0.15	0.01	0.999			1539	YIL073C	SPO22
4400	chrIX	226602	228419	1818		-0.14	-0.15	0.01	0.999			1540	YIL072W	HOP1
4401	chrIX	228550	229994	1445		-0.14	-0.15	0.01	0.999			1541	YIL071C	PCI8	YIL071W-A	YIL071W-A
3069	chrIX	230272	231072	801		8.46	7.85	0.6	0.999			1542	YIL070C	MAM33
68	chrIX	231553	232369	817		-0.14	11.42	-11.56	2.68e-26			1543	YIL069C	RPS24B
4403	chrIX	233013	235474	2462		-0.14	-0.15	0.01	0.999			1544	YIL068C	SEC6	YIL068W-A	YIL068W-A
4405	chrIX	235724	237809	2086		-0.14	-0.15	0.01	0.999			1545	YIL066W-A	YIL066W-A	YIL067C	YIL067C
4407	chrIX	238099	240708	2610		-0.14	-0.15	0.01	0.999			1546	YIL066C	RNR3
3693	chrIX	241308	241775	468		6.87	6.91	-0.04	0.999			1547	YIL065C	FIS1
4408	chrIX	241943	242716	774		-0.14	-0.15	0.01	0.999			1548	YIL064W	EFM4
234	chrIX	242761	243744	984		-0.14	9.19	-9.33	7.02e-15			1549	YIL063C	YRB2
2766	chrIX	243998	244462	465		10.1	9.87	0.23	0.716			1550	YIL062C	ARC15
4409	chrIX	244657	245559	903		-0.14	-0.15	0.01	0.999			1551	YIL061C	SNP1
4410	chrIX	246392	247198	807		-0.14	-0.15	0.01	0.999			1552	YIL058W	YIL058W	YIL060W	YIL060W
4412	chrIX	247902	248396	495		-0.14	-0.15	0.01	0.999			1553	YIL057C	RGI2
1627	chrIX	249991	251913	1923		5.9	-0.15	6.05	0.0548			1554	YIL056W	VHR1
4413	chrIX	252042	253925	1884		-0.14	-0.15	0.01	0.999			1555	YIL055C	YIL055C
4414	chrIX	254543	254860	318		-0.14	-0.15	0.01	0.999			1556	YIL054W	YIL054W
2632	chrIX	255115	255867	753		11.06	11.76	-0.69	0.576			1557	YIL053W	GPP1
61	chrIX	256226	257063	838		-0.14	11.68	-11.82	6.92e-27			1558	YIL052C	RPL34B
2042	chrIX	257843	258280	438		11	10.35	0.65	0.145			1559	YIL051C	MMF1
2490	chrIX	258913	259770	858		9.28	8.31	0.97	0.435			1560	YIL050W	PCL7
3580	chrIX	260158	260919	762		8.22	8.29	-0.07	0.999			1561	YIL049W	DFG10
4415	chrIX	261437	264892	3456		-0.14	-0.15	0.01	0.999			1562	YIL048W	NEO1
2977	chrIX	265099	267823	2725		8.33	9.84	-1.52	0.925			1563	YIL047C	SYG1
4416	chrIX	268309	268473	165		-0.14	-0.15	0.01	0.999			1564	YIL046W-A	YIL046W-A
150	chrIX	268651	270573	1923		10.23	-0.15	10.38	1.96e-19			1565	YIL046W	MET30
857	chrIX	271161	272777	1617		9.72	-0.15	9.87	0.000266			1566	YIL045W	PIG2
1510	chrIX	272950	273846	897		6.33	-0.15	6.49	0.04			1567	YIL044C	AGE2
1379	chrIX	274072	274926	855		8.83	7.81	1.02	0.0237			1568	YIL043C	CBR1
380	chrIX	275108	276292	1185		8.71	-0.15	8.86	2.22e-10			1569	YIL042C	PKP1
2463	chrIX	276525	277505	981		9.07	8	1.07	0.411			1570	YIL041W	GVP36
2976	chrIX	277723	278139	417		7.8	8.15	-0.35	0.923			1571	YIL040W	APQ12
4417	chrIX	278426	279847	1422		-0.14	-0.15	0.01	0.999			1572	YIL039W	TED1
2083	chrIX	280142	282652	2511		-0.14	3.9	-4.04	0.161			1573	YIL038C	NOT3
4418	chrIX	283029	284999	1971		-0.14	-0.15	0.01	0.999			1574	YIL037C	PRM2
1639	chrIX	285666	287429	1764		10.15	8.52	1.63	0.0557			1575	YIL036W	CST6
2695	chrIX	287790	288908	1119		6.2	8.31	-2.11	0.639			1576	YIL035C	CKA1
2360	chrIX	289226	290089	864		10.09	9.55	0.54	0.314			1577	YIL034C	CAP2
2437	chrIX	290419	291669	1251		9.96	9.11	0.84	0.375			1578	YIL033C	BCY1
4419	chrIX	291961	292317	357		-0.14	-0.15	0.01	0.999			1579	YIL032C	YIL032C
4420	chrIX	292633	295903	3271		-0.14	-0.15	0.01	0.999			1580	YIL031W	ULP2
4421	chrIX	296050	300106	4057		-0.14	-0.15	0.01	0.999			1581	YIL029W-A	YIL029W-A	YIL030C	SSM4
4423	chrIX	300829	301257	429		-0.14	-0.15	0.01	0.999			1582	YIL029C	EMA17
4424	chrIX	302100	302498	399		-0.14	-0.15	0.01	0.999			1583	YIL028W	YIL028W
2105	chrIX	303679	304104	426		3.23	6.65	-3.41	0.168			1584	YIL027C	EMC5
4425	chrIX	304477	307929	3453		-0.14	-0.15	0.01	0.999			1585	YIL026C	IRR1
4426	chrIX	308201	308575	375		-0.14	-0.15	0.01	0.999			1586	YIL025C	YIL025C
1828	chrIX	308602	309171	570		-0.14	5.11	-5.25	0.0936			1587	YIL024C	YIL024C
1657	chrIX	309386	310426	1041		7.7	9.72	-2.03	0.0588			1588	YIL023C	YKE4
3278	chrIX	311165	312460	1296		8.26	8.5	-0.24	0.999			1589	YIL022W	TIM44
4427	chrIX	312905	314820	1916		-0.14	-0.15	0.01	0.999			1590	YIL020C	HIS6	YIL021W	RPB3
4429	chrIX	315093	316133	1041		-0.14	-0.15	0.01	0.999			1591	YIL019W	FAF1
971	chrIX	316768	317932	1165		5	12.4	-7.4	0.000983			1592	YIL018W	RPL2B
2806	chrIX	318200	320965	2766		6.6	8.5	-1.9	0.741			1593	YIL017C	VID28
1785	chrIX	321454	321933	480		10.58	9.55	1.03	0.0831			1594	YIL016W	SNL1
624	chrIX	322342	324105	1764		11.57	8.2	3.37	2.37e-06			1595	YIL015W	BAR1
4430	chrIX	325212	325526	315		-0.14	-0.15	0.01	0.999			1596	YIL014C-A	YIL014C-A
4431	chrIX	326103	327995	1893		-0.14	-0.15	0.01	0.999			1597	YIL014W	MNT3
4432	chrIX	328207	332442	4236		-0.14	-0.15	0.01	0.999			1598	YIL013C	PDR11
4433	chrIX	333011	333352	342		-0.14	-0.15	0.01	0.999			1599	YIL012W	YIL012W
4434	chrIX	333727	334536	810		-0.14	-0.15	0.01	0.999			1600	YIL011W	TIR3
679	chrIX	334882	335529	648		7.24	-0.15	7.39	8.04e-06			1601	YIL010W	DOT5
558	chrIX	335666	336212	547		7.51	-0.15	7.67	3.36e-07			1602	YIL009C-A	EST3
836	chrIX	339344	341428	2085		10.02	-0.15	10.18	0.000166			1603	YIL009W	FAA3
4435	chrIX	342536	342835	300		-0.14	-0.15	0.01	0.999			1604	YIL008W	URM1
576	chrIX	342994	343656	663		-0.14	7.64	-7.78	4.84e-07			1605	YIL007C	NAS2
1277	chrIX	344062	345183	1122		7.38	-0.15	7.54	0.0146			1606	YIL006W	YIA6
4436	chrIX	345692	347797	2106		-0.14	-0.15	0.01	0.999			1607	YIL005W	EPS1
3370	chrIX	347946	348505	560		6.26	5.33	0.93	0.999			1608	YIL004C	BET1
4437	chrIX	349122	350003	882		-0.14	-0.15	0.01	0.999			1609	YIL003W	CFD1
3070	chrIX	350301	350510	210		8.41	8.12	0.29	0.999			1610	YIL002W-A	CMI7
4438	chrIX	350591	353431	2841		-0.14	-0.15	0.01	0.999			1611	YIL002C	INP51
4439	chrIX	353940	355481	1542		-0.14	-0.15	0.01	0.999			1612	YIL001W	YIL001W
4440	chrIX	356143	356895	753		-0.14	-0.15	0.01	0.999			1613	YIR001C	SGN1
4441	chrIX	357415	360396	2982		-0.14	-0.15	0.01	0.999			1614	YIR002C	MPH1
1387	chrIX	360885	362924	2040		6.89	-0.15	7.05	0.0243			1615	YIR003W	AIM21
4442	chrIX	363221	364519	1299		-0.14	-0.15	0.01	0.999			1616	YIR004W	DJP1
4443	chrIX	364889	365335	447		-0.14	-0.15	0.01	0.999			1617	YIR005W	IST3
2991	chrIX	365466	369908	4443		9.92	9.38	0.53	0.939			1618	YIR006C	PAN1
4444	chrIX	370704	372998	2295		-0.14	-0.15	0.01	0.999			1619	YIR007W	EGH1
4445	chrIX	373077	374306	1230		-0.14	-0.15	0.01	0.999			1620	YIR008C	PRI1
4446	chrIX	374525	374860	336		-0.14	-0.15	0.01	0.999			1621	YIR009W	MSL1
4447	chrIX	375431	377161	1731		-0.14	-0.15	0.01	0.999			1622	YIR010W	DSN1
1680	chrIX	377287	378246	960		4.85	7.44	-2.59	0.0627			1623	YIR011C	STS1
4448	chrIX	378486	379781	1296		-0.14	-0.15	0.01	0.999			1624	YIR012W	SQT1
4449	chrIX	380019	380384	366		-0.14	-0.15	0.01	0.999			1625	YIR013C	GAT4
3220	chrIX	381086	381814	729		8.29	7.85	0.45	0.999			1626	YIR014W	VLD1
2750	chrIX	381948	382382	435		8.7	8.14	0.55	0.698			1627	YIR015W	RPR2
543	chrIX	382628	383425	798		11.46	9.29	2.17	2.6e-07			1628	YIR016W	YIR016W
171	chrIX	383556	384165	610		11.88	7.87	4.01	5.53e-18			1629	YIR017C	MET28	YIR017W-A	YIR017W-A
550	chrIX	384609	385346	738		8.24	-0.15	8.4	2.86e-07			1630	YIR018W	YAP5
3288	chrIX	385564	385701	138		5.29	4.59	0.7	0.999			1631	YIR018C-A	YIR018C-A
4450	chrIX	389572	393675	4104		-0.14	-0.15	0.01	0.999			1632	YIR019C	FLO11
3299	chrIX	394255	394557	303		0.4	-0.15	0.55	0.999			1633	YIR020C	YIR020C
1805	chrIX	394917	395159	243		5.12	-0.15	5.27	0.0864			1634	YIR020W-A	YIR020W-A
4451	chrIX	397215	398385	1171		-0.14	-0.15	0.01	0.999			1635	YIR020C-B	YIR020C-B	YIR021W	MRS1
4453	chrIX	398514	398726	213		-0.14	-0.15	0.01	0.999			1636	YIR021W-A	YIR021W-A
1044	chrIX	398733	399236	504		5.16	-0.15	5.31	0.00237			1637	YIR022W	SEC11
4454	chrIX	399777	402706	2930		-0.14	-0.15	0.01	0.999			1638	YIR023C-A	YIR023C-A	YIR023W	DAL81
4456	chrIX	402841	403491	651		-0.14	-0.15	0.01	0.999			1639	YIR024C	INA22
4457	chrIX	403659	404765	1107		-0.14	-0.15	0.01	0.999			1640	YIR025W	MND2
4458	chrIX	404873	405967	1095		-0.14	-0.15	0.01	0.999			1641	YIR026C	YVH1
4459	chrIX	406260	407642	1383		-0.14	-0.15	0.01	0.999			1642	YIR027C	DAL1
4460	chrIX	408468	410375	1908		-0.14	-0.15	0.01	0.999			1643	YIR028W	DAL4
4461	chrIX	410807	411838	1032		-0.14	-0.15	0.01	0.999			1644	YIR029W	DAL2
4462	chrIX	412036	412770	735		-0.14	-0.15	0.01	0.999			1645	YIR030C	DCG1
2616	chrIX	412899	414679	1781		2.98	5.48	-2.5	0.549			1646	YIR030W-A	YIR030W-A	YIR031C	DAL7
1054	chrIX	415030	415617	588		10.34	8.4	1.94	0.00258			1647	YIR032C	DAL3
4463	chrIX	416124	419465	3342		-0.14	-0.15	0.01	0.999			1648	YIR033W	MGA2
146	chrIX	419615	420736	1122		10.94	-0.15	11.09	8.37e-20			1649	YIR034C	LYS1
1409	chrIX	421026	421790	765		6.92	-0.15	7.07	0.026			1650	YIR035C	NRE1
1316	chrIX	422074	423036	963		7.26	-0.15	7.41	0.0166			1651	YIR036C	IRC24	YIR036W-A	YIR036W-A
2064	chrIX	423128	423619	492		9.43	7.85	1.58	0.154			1652	YIR037W	HYR1
1457	chrIX	423809	424513	705		9.33	8.15	1.18	0.0343			1653	YIR038C	GTT1
4464	chrIX	430498	432111	1614		-0.14	-0.15	0.01	0.999			1654	YIR039C	YPS6
4465	chrIX	433389	433721	333		-0.14	-0.15	0.01	0.999			1655	YIR040C	YIR040C
4466	chrIX	433929	434303	375		-0.14	-0.15	0.01	0.999			1656	YIR041W	PAU15
1443	chrIX	435273	435983	711		6.69	-0.15	6.85	0.0323			1657	YIR042C	YIR042C
4467	chrM	3952	4415	464		-0.14	-0.15	0.01	0.999			1658	Q0010	Q0010
4468	chrM	11667	11957	291		-0.14	-0.15	0.01	0.999			1659	Q0032	Q0032
4469	chrM	13818	26701	12884		-0.14	-0.15	0.01	0.999			1660	Q0055	AI2
4470	chrM	27666	27812	147		-0.14	-0.15	0.01	0.999			1661	Q0080	ATP8
4471	chrM	28487	29266	780		-0.14	-0.15	0.01	0.999			1662	Q0085	ATP6
4472	chrM	30874	31014	141		-0.14	-0.15	0.01	0.999			1663	Q0092	Q0092
4473	chrM	36540	43647	7108		-0.14	-0.15	0.01	0.999			1664	Q0120	BI4
4474	chrM	46723	46953	231		-0.14	-0.15	0.01	0.999			1665	Q0130	OLI1
4475	chrM	48901	50097	1197		-0.14	-0.15	0.01	0.999			1666	Q0140	VAR1
4476	chrM	51052	51228	177		-0.14	-0.15	0.01	0.999			1667	Q0142	Q0142
4477	chrM	51277	51429	153		-0.14	-0.15	0.01	0.999			1668	Q0143	Q0143
4478	chrM	54109	54438	330		-0.14	-0.15	0.01	0.999			1669	Q0144	Q0144
4479	chrM	61022	61729	708		-0.14	-0.15	0.01	0.999			1670	Q0160	SCEI
4480	chrM	65770	66174	405		-0.14	-0.15	0.01	0.999			1671	Q0182	Q0182
4481	chrM	73758	75984	2227		-0.14	-0.15	0.01	0.999			1672	Q0255	Q0255
4482	chrM	79213	80022	810		-0.14	-0.15	0.01	0.999			1673	Q0275	COX3
4483	chrM	85554	85709	156		-0.14	-0.15	0.01	0.999			1674	Q0297	Q0297
4484	chrV	264	4097	3834		-0.14	-0.15	0.01	0.999			1675	YEL077C	YEL077C
4485	chrV	4185	5713	1529		-0.14	-0.15	0.01	0.999			1676	YEL075C	YEL075C	YEL076C-A	YEL076C-A
2863	chrV	6126	6464	339		6.92	8.7	-1.78	0.786			1677	YEL074W	YEL074W
2887	chrV	7230	7553	324		10.58	9.66	0.93	0.814			1678	YEL073C	YEL073C
1217	chrV	13720	14415	696		9.95	5.2	4.75	0.00987			1679	YEL072W	RMD6
318	chrV	16355	17845	1491		14.1	12.08	2.02	7.85e-12			1680	YEL071W	DLD3
4487	chrV	19589	21097	1509		-0.14	-0.15	0.01	0.999			1681	YEL070W	DSF1
4488	chrV	21537	23231	1695		-0.14	-0.15	0.01	0.999			1682	YEL069C	HXT13
4489	chrV	25646	25978	333		-0.14	-0.15	0.01	0.999			1683	YEL068C	YEL068C
4490	chrV	26189	27206	1018		-0.14	-0.15	0.01	0.999			1684	YEL066W	HPA3	YEL067C	YEL067C
4492	chrV	27657	29543	1887		-0.14	-0.15	0.01	0.999			1685	YEL065W	SIT1
4493	chrV	29797	31239	1443		-0.14	-0.15	0.01	0.999			1686	YEL064C	AVT2
1132	chrV	31694	33466	1773		12.26	11.13	1.12	0.00447			1687	YEL063C	CAN1
4494	chrV	34407	36254	1848		-0.14	-0.15	0.01	0.999			1688	YEL062W	NPR2
4495	chrV	36535	39537	3003		-0.14	-0.15	0.01	0.999			1689	YEL061C	CIN8
583	chrV	40046	41953	1908		13.05	11.99	1.06	7.21e-07			1690	YEL060C	PRB1
2927	chrV	42400	42624	225		7.18	5.5	1.68	0.875			1691	YEL059C-A	SOM1
2357	chrV	42652	42960	309		5	1.39	3.6	0.308			1692	YEL059W	YEL059W
1244	chrV	43252	44925	1674		5.12	9.76	-4.64	0.012			1693	YEL058W	PCM1
4496	chrV	45020	45721	702		-0.14	-0.15	0.01	0.999			1694	YEL057C	SDD1
2913	chrV	47168	48373	1206		4.27	6.04	-1.77	0.853			1695	YEL056W	HAT2
1901	chrV	48471	51539	3069		-0.14	4.76	-4.9	0.111			1696	YEL055C	POL5
77	chrV	52721	53255	535		-0.14	11.33	-11.47	9.49e-26			1697	YEL053W-A	YEL053W-A	YEL054C	RPL12A
4497	chrV	53901	56102	2202		-0.14	-0.15	0.01	0.999			1698	YEL053C	MAK10
4498	chrV	56571	58100	1530		-0.14	-0.15	0.01	0.999			1699	YEL052W	AFG1
2802	chrV	58378	59148	771		8.55	7.95	0.6	0.741			1700	YEL051W	VMA8
3028	chrV	59549	60851	1303		7	5.02	1.98	0.97			1701	YEL050C	RML2	YEL050W-A	YEL050W-A
2266	chrV	63728	64090	363		-0.14	2.8	-2.94	0.25			1702	YEL049W	PAU2
4499	chrV	64709	65167	459		-0.14	-0.15	0.01	0.999			1703	YEL048C	TCA17
3509	chrV	65385	66797	1413		7.11	6.57	0.53	0.999			1704	YEL047C	FRD1
2636	chrV	67629	68792	1164		12.61	12.37	0.24	0.58			1705	YEL046C	GLY1
1898	chrV	68840	69265	426		10.27	9.48	0.79	0.111			1706	YEL045C	YEL045C
3204	chrV	69757	70257	501		6.72	7.53	-0.8	0.999			1707	YEL044W	IES6
4500	chrV	70478	73348	2871		-0.14	-0.15	0.01	0.999			1708	YEL043W	YEL043W
4501	chrV	73771	75327	1557		-0.14	-0.15	0.01	0.999			1709	YEL042W	GDA1
4502	chrV	75944	77431	1488		-0.14	-0.15	0.01	0.999			1710	YEL041W	YEF1
1545	chrV	78053	79456	1404		11.24	12.06	-0.82	0.0441			1711	YEL040W	UTR2
1771	chrV	79636	79977	342		10.84	9.73	1.11	0.0792			1712	YEL039C	CYC7
4503	chrV	80462	81145	684		-0.14	-0.15	0.01	0.999			1713	YEL038W	UTR4
3332	chrV	81407	82603	1197		7.4	7.72	-0.32	0.999			1714	YEL037C	RAD23
162	chrV	83050	84552	1503		-0.14	9.86	-10	1.42e-18			1715	YEL036C	ANP1
2527	chrV	85045	85545	501		10.98	10.63	0.34	0.477			1716	YEL035C	UTR5
2779	chrV	85613	86598	986		14.05	13.92	0.14	0.721			1717	YEL033W	MTC7	YEL034C-A	YEL034C-A
1036	chrV	86937	89852	2916		-0.14	6.2	-6.34	0.00214			1718	YEL032W	MCM3
2489	chrV	90258	93905	3648		9.98	10.67	-0.69	0.434			1719	YEL031W	SPF1
4504	chrV	94583	96578	1996		-0.14	-0.15	0.01	0.999			1720	YEL030C-A	YEL030C-A	YEL030W	ECM10
4506	chrV	96858	97796	939		-0.14	-0.15	0.01	0.999			1721	YEL029C	BUD16
1508	chrV	98668	99129	462		-0.14	4.01	-4.14	0.0399			1722	YEL028W	YEL028W
2852	chrV	100769	101251	483		10.74	10.55	0.19	0.777			1723	YEL027W	VMA3
130	chrV	101943	102323	381		-0.14	10.29	-10.43	1.11e-20			1724	YEL026W	SNU13
2866	chrV	102581	106147	3567		7.13	8.89	-1.77	0.795			1725	YEL025C	YEL025C
2679	chrV	107260	107907	648		11.48	11.19	0.28	0.627			1726	YEL024W	RIP1
4507	chrV	108504	110552	2049		-0.14	-0.15	0.01	0.999			1727	YEL023C	YEL023C
4508	chrV	111421	115800	4380		-0.14	-0.15	0.01	0.999			1728	YEL022W	GEA2
2986	chrV	116167	116970	804		8.55	8.15	0.39	0.935			1729	YEL021W	URA3
2998	chrV	117183	117474	292		10.19	9.94	0.25	0.949			1730	YEL020C-B	YEL020C-B	YEL020W-A	TIM9
4509	chrV	118617	120299	1683		-0.14	-0.15	0.01	0.999			1731	YEL020C	PXP1
4510	chrV	120498	121301	804		-0.14	-0.15	0.01	0.999			1732	YEL019C	MMS21
2228	chrV	121455	122310	856		9.08	9.67	-0.59	0.23			1733	YEL018C-A	YEL018C-A	YEL018W	EAF5
2317	chrV	122798	122929	132		10.25	9.71	0.53	0.283			1734	YEL017C-A	PMP2
1718	chrV	123657	124670	1014		7.35	1.61	5.74	0.0707			1735	YEL017W	GTT3
4511	chrV	124737	126218	1482		-0.14	-0.15	0.01	0.999			1736	YEL016C	NPP2
3550	chrV	126629	128284	1656		3.93	4.22	-0.3	0.999			1737	YEL015W	EDC3
3044	chrV	128303	128608	306		8.75	8.43	0.32	0.983			1738	YEL014C	YEL014C
3046	chrV	128825	130561	1737		8.64	9.16	-0.53	0.984			1739	YEL013W	VAC8
232	chrV	131772	132551	780		9.23	-0.15	9.39	5.26e-15			1740	YEL012W	UBC8
399	chrV	133120	135234	2115		12.71	7.49	5.22	4.35e-10			1741	YEL011W	GLC3
4512	chrV	136279	136778	500		-0.14	-0.15	0.01	0.999			1742	YEL009C-A	YEL009C-A	YEL010W	YEL010W
1501	chrV	138918	139763	846		12.2	13.07	-0.88	0.0392			1743	YEL009C	GCN4
3256	chrV	140512	140892	381		7.94	8.43	-0.49	0.999			1744	YEL008W	YEL008W
3265	chrV	141892	143892	2001		11.28	11.12	0.16	0.999			1745	YEL007W	MIT1
1916	chrV	144327	145334	1008		9.29	5.7	3.59	0.115			1746	YEL006W	YEA6
2092	chrV	145907	146755	849		3.67	-0.15	3.83	0.163			1747	YEL005C	VAB2
4514	chrV	146951	147979	1029		-0.14	-0.15	0.01	0.999			1748	YEL004W	YEA4
710	chrV	148176	148599	424		-0.14	7.08	-7.22	1.95e-05			1749	YEL003W	GIM4
2929	chrV	148722	150014	1293		6.23	7.89	-1.66	0.875			1750	YEL002C	WBP1
2761	chrV	150301	150978	678		8.08	6.64	1.43	0.711			1751	YEL001C	IRC22
3238	chrV	153520	155808	2289		10.61	10.24	0.38	0.999			1752	YER001W	MNN1
963	chrV	156803	157498	696		-0.14	5.51	-5.65	0.000909			1753	YER002W	NOP16
1868	chrV	157736	159118	1383		-0.14	4.86	-5	0.103			1754	YER003C	PMI40
2825	chrV	159580	160275	696		6.71	7.66	-0.94	0.75			1755	YER004W	FMP52
853	chrV	160550	162442	1893		-0.14	6.06	-6.19	0.000242			1756	YER005W	YND1
4515	chrV	162723	164285	1563		-0.14	-0.15	0.01	0.999			1757	YER006W	NUG1
4516	chrV	164344	166083	1740		-0.14	-0.15	0.01	0.999			1758	YER006C-A	YER006C-A	YER007W	PAC2
585	chrV	166237	166885	649		-0.14	7.66	-7.8	7.71e-07			1759	YER007C-A	TMA20
4518	chrV	167808	171818	4011		-0.14	-0.15	0.01	0.999			1760	YER008C	SEC3
3277	chrV	172115	172492	378		8.65	8.44	0.21	0.999			1761	YER009W	NTF2
3522	chrV	172634	173338	705		5.5	5.77	-0.26	0.999			1762	YER010C	YER010C
4519	chrV	175248	176012	765		-0.14	-0.15	0.01	0.999			1763	YER011W	TIR1
2755	chrV	177835	178431	597		10.43	10.22	0.21	0.707			1764	YER012W	PRE1
4520	chrV	178841	182278	3438		-0.14	-0.15	0.01	0.999			1765	YER013W	PRP22
4521	chrV	182600	186775	4176		-0.14	-0.15	0.01	0.999			1766	YER014W	HEM14	YER015W	FAA2
4523	chrV	188277	189311	1035		-0.14	-0.15	0.01	0.999			1767	YER016W	BIM1
3193	chrV	189503	191788	2286		8.42	7.95	0.47	0.999			1768	YER017C	AFG3
2430	chrV	191959	192624	666		8.49	7.39	1.1	0.368			1769	YER018C	SPC25
3615	chrV	192797	194230	1434		10.24	10.26	-0.02	0.999			1770	YER019W	ISC1
2960	chrV	194273	194539	267		10.03	9.86	0.17	0.903			1771	YER019C-A	SBH2
732	chrV	195168	196517	1350		10.11	6.96	3.15	2.6e-05			1772	YER020W	GPA2
3199	chrV	196948	198519	1572		10.84	10.76	0.09	0.999			1773	YER021W	RPN3
4524	chrV	198812	200875	2064		-0.14	-0.15	0.01	0.999			1774	YER022W	SRB4
1305	chrV	201076	201936	861		9.53	7.98	1.55	0.0159			1775	YER023W	PRO3
1125	chrV	202192	204963	2772		8.34	-0.15	8.49	0.00427			1776	YER024W	YAT2
153	chrV	205251	206834	1584		-0.14	9.99	-10.13	4.02e-19			1777	YER025W	GCD11
3694	chrV	207644	208474	831		10.82	10.83	-0.01	0.999			1778	YER026C	CHO1
1245	chrV	208979	210232	1254		7.54	-0.15	7.7	0.0121			1779	YER027C	GAL83
4525	chrV	210692	211876	1185		-0.14	-0.15	0.01	0.999			1780	YER028C	MIG3
816	chrV	212587	213177	591		6.44	-0.15	6.59	0.000122			1781	YER029C	SMB1
1701	chrV	213437	213898	462		8.04	6.78	1.26	0.0663			1782	YER030W	CHZ1
3331	chrV	214076	214747	672		7.46	7.82	-0.36	0.999			1783	YER031C	YPT31
4526	chrV	215063	217693	2631		-0.14	-0.15	0.01	0.999			1784	YER032W	FIR1
4527	chrV	218057	221287	3231		-0.14	-0.15	0.01	0.999			1785	YER033C	ZRG8
2453	chrV	221846	222403	558		6.06	2.5	3.57	0.396			1786	YER034W	YER034W
893	chrV	222639	223076	438		11.48	10.46	1.03	0.000449			1787	YER035W	EDC2
294	chrV	223367	225199	1833		8.76	10.95	-2.18	8.15e-13			1788	YER036C	ARB1
2171	chrV	225889	226854	966		10.57	10.26	0.32	0.202			1789	YER037W	PHM8
4528	chrV	226858	228252	1395		-0.14	-0.15	0.01	0.999			1790	YER038C	KRE29
1009	chrV	228451	229205	755		7.31	-0.15	7.46	0.00157			1791	YER038W-A	FMP49	YER039C	HVG1
634	chrV	229263	229481	219		7.19	-0.15	7.34	3.09e-06			1792	YER039C-A	YER039C-A
4529	chrV	229795	231987	2193		-0.14	-0.15	0.01	0.999			1793	YER040W	GLN3
4530	chrV	232461	234740	2280		-0.14	-0.15	0.01	0.999			1794	YER041W	YEN1
3481	chrV	234937	235491	555		9.62	9.02	0.61	0.999			1795	YER042W	MXR1
2699	chrV	235770	237119	1350		11.67	12.08	-0.41	0.64			1796	YER043C	SAH1
554	chrV	237570	238016	447		11.32	10.04	1.28	3.01e-07			1797	YER044C	ERG28
4531	chrV	238460	239774	1315		-0.14	-0.15	0.01	0.999			1798	YER044C-A	MEI4
249	chrV	240032	241501	1470		-0.14	9.08	-9.22	3.04e-14			1799	YER045C	ACA1
1717	chrV	243180	243611	432		-0.14	5.61	-5.75	0.0706			1800	YER046W	SPO73
4532	chrV	243700	246503	2804		-0.14	-0.15	0.01	0.999			1801	YER046W-A	YER046W-A	YER047C	SAP1
4534	chrV	246982	248157	1176		-0.14	-0.15	0.01	0.999			1802	YER048C	CAJ1
2612	chrV	250718	251002	285		8.24	7.63	0.61	0.547			1803	YER048W-A	ISD11
4535	chrV	251728	253662	1935		-0.14	-0.15	0.01	0.999			1804	YER049W	TPA1
2409	chrV	253971	254387	417		7.93	5.09	2.83	0.348			1805	YER050C	RSM18
4536	chrV	254656	256134	1479		-0.14	-0.15	0.01	0.999			1806	YER051W	JHD1
608	chrV	256375	257958	1584		12.96	10.32	2.64	1.37e-06			1807	YER052C	HOM3
1526	chrV	258737	259639	903		12.35	11.42	0.93	0.0425			1808	YER053C	PIC2
1994	chrV	260933	261046	114		10.25	10.91	-0.66	0.132			1809	YER053C-A	YER053C-A
3246	chrV	262052	263698	1647		9.16	8.18	0.98	0.999			1810	YER054C	GIP2
1548	chrV	264892	265785	894		11.41	10.57	0.84	0.0442			1811	YER055C	HIS1
2710	chrV	266512	268113	1602		11.15	11.88	-0.73	0.649			1812	YER056C	FCY2
59	chrV	269423	270185	763		-0.14	11.56	-11.7	5.9e-27			1813	YER056C-A	RPL34A
3539	chrV	270737	271126	390		6.13	6.43	-0.3	0.999			1814	YER057C	HMF1
844	chrV	271768	272091	324		8.04	4.51	3.54	0.000192			1815	YER058W	PET117
2658	chrV	272624	273886	1263		1.35	-0.15	1.5	0.596			1816	YER059W	PCL6
2112	chrV	274567	276153	1587		4.15	7.47	-3.32	0.17			1817	YER060W	FCY21
4537	chrV	276572	278164	1593		-0.14	-0.15	0.01	0.999			1818	YER060W-A	FCY22
4538	chrV	278298	279626	1329		-0.14	-0.15	0.01	0.999			1819	YER061C	CEM1
2235	chrV	279930	280682	753		9.46	9.87	-0.41	0.232			1820	YER062C	GPP2
2048	chrV	281710	282366	657		10.24	11.04	-0.81	0.147			1821	YER063W	THO1
1500	chrV	282705	284222	1518		8.72	11.99	-3.27	0.0392			1822	YER064C	VHR2
2577	chrV	285241	286914	1674		6.56	8.93	-2.37	0.514			1823	YER065C	ICL1
4539	chrV	290242	290799	558		-0.14	-0.15	0.01	0.999			1824	YER066W	RRT13
800	chrV	291703	292563	861		12.98	9.44	3.54	8.77e-05			1825	YER066C-A	YER066C-A	YER067C-A	YER067C-A
1767	chrV	293050	294813	1764		10.71	9.84	0.87	0.0789			1826	YER068W	MOT2
174	chrV	295301	298001	2701		13.06	10.33	2.73	1.05e-17			1827	YER068C-A	YER068C-A	YER069W	ARG5,6
3644	chrV	298950	301616	2667		12.39	12.36	0.03	0.999			1828	YER070W	RNR1
3684	chrV	301947	302327	381		8.98	8.99	-0.01	0.999			1829	YER071C	TDA2
1324	chrV	302806	303195	390		9.95	10.76	-0.82	0.0174			1830	YER072W	VTC1
3494	chrV	304030	305592	1563		11.98	11.89	0.09	0.999			1831	YER073W	ALD5
58	chrV	306323	307196	874		-0.14	11.61	-11.74	4.55e-27			1832	YER074W	RPS24A
3689	chrV	307653	308123	471		6.93	6.96	-0.03	0.999			1833	YER074W-A	YOS1
4540	chrV	308413	311199	2787		-0.14	-0.15	0.01	0.999			1834	YER075C	PTP3
4541	chrV	312590	313737	1148		-0.14	-0.15	0.01	0.999			1835	YER076C	YER076C	YER076W-A	YER076W-A
4543	chrV	314534	316600	2067		-0.14	-0.15	0.01	0.999			1836	YER077C	MRX1
4544	chrV	316807	318342	1536		-0.14	-0.15	0.01	0.999			1837	YER078C	ICP55
1651	chrV	318646	318810	165		5.82	-0.15	5.97	0.0577			1838	YER078W-A	YER078W-A
552	chrV	318920	319552	633		8.49	-0.15	8.65	2.91e-07			1839	YER079W	YER079W
4545	chrV	319902	321846	1945		-0.14	-0.15	0.01	0.999			1840	YER079C-A	YER079C-A	YER080W	AIM9
2592	chrV	322686	324095	1410		11.88	11.35	0.53	0.534			1841	YER081W	SER3
665	chrV	324272	325936	1665		-0.14	7.17	-7.31	6.19e-06			1842	YER082C	UTP7
2682	chrV	326174	327031	858		6.98	4.81	2.17	0.629			1843	YER083C	GET2
2111	chrV	327065	327451	387		3.8	-0.15	3.95	0.17			1844	YER084W	YER084W
4547	chrV	327598	328140	543		-0.14	-0.15	0.01	0.999			1845	YER084W-A	YER084W-A	YER085C	YER085C
1521	chrV	328477	330207	1731		2.64	6.67	-4.03	0.0412			1846	YER086W	ILV1
4549	chrV	330576	332368	1793		-0.14	-0.15	0.01	0.999			1847	YER087C-A	YER087C-A	YER087W	AIM10
3473	chrV	332582	332830	249		8	8.14	-0.15	0.999			1848	YER087C-B	SBH1
3659	chrV	333176	335188	2013		10.53	10.55	-0.02	0.999			1849	YER088C	DOT6
3312	chrV	335696	337340	1645		10.6	10.72	-0.12	0.999			1850	YER089C	PTC2
791	chrV	337949	339472	1524		9.82	7.86	1.96	7.42e-05			1851	YER090W	TRP2
105	chrV	339864	342167	2304		15.42	12.86	2.57	1.51e-22			1852	YER091C	MET6
343	chrV	342390	342611	222		8.88	-0.15	9.04	4.91e-11			1853	YER091C-A	YER091C-A
377	chrV	342855	343232	378		10.31	8.73	1.58	2.01e-10			1854	YER092W	IES5
4551	chrV	343320	347612	4293		-0.14	-0.15	0.01	0.999			1855	YER093C	TSC11
2726	chrV	347912	348400	489		7.02	7.69	-0.67	0.675			1856	YER093C-A	AIM11
1870	chrV	348729	349346	618		10.21	9.73	0.49	0.105			1857	YER094C	PUP3
1425	chrV	349980	351182	1203		8.88	10.69	-1.8	0.0299			1858	YER095W	RAD51
4552	chrV	351698	353236	1539		-0.14	-0.15	0.01	0.999			1859	YER096W	SHC1
4553	chrV	355140	357730	2591		-0.14	-0.15	0.01	0.999			1860	YER098W	UBP9
4554	chrV	358105	359061	957		-0.14	-0.15	0.01	0.999			1861	YER099C	PRS2
4555	chrV	359562	360314	753		-0.14	-0.15	0.01	0.999			1862	YER100W	UBC6
4556	chrV	360502	361794	1293		-0.14	-0.15	0.01	0.999			1863	YER101C	AST2
185	chrV	363100	363702	603		2.81	10.66	-7.84	4.43e-17			1864	YER102W	RPS8B
1596	chrV	364589	366517	1929		12.07	6.13	5.94	0.0511			1865	YER103W	SSA4
4557	chrV	366802	367428	627		-0.14	-0.15	0.01	0.999			1866	YER104W	RTT105
4558	chrV	367838	372013	4176		-0.14	-0.15	0.01	0.999			1867	YER105C	NUP157
4559	chrV	372326	373234	909		-0.14	-0.15	0.01	0.999			1868	YER106W	MAM1
4560	chrV	373448	374714	1267		-0.14	-0.15	0.01	0.999			1869	YER107C	GLE2	YER107W-A	YER107W-A
4562	chrV	375215	377614	2400		-0.14	-0.15	0.01	0.999			1870	YER109C	FLO8
4563	chrV	378762	382103	3342		-0.14	-0.15	0.01	0.999			1871	YER110C	KAP123
4564	chrV	382595	385876	3282		-0.14	-0.15	0.01	0.999			1872	YER111C	SWI4
3294	chrV	387232	387795	564		7.37	6.48	0.89	0.999			1873	YER112W	LSM4
4565	chrV	387932	390052	2121		-0.14	-0.15	0.01	0.999			1874	YER113C	TMN3
4566	chrV	390590	393712	3123		-0.14	-0.15	0.01	0.999			1875	YER114C	BOI2
4567	chrV	394292	394867	576		-0.14	-0.15	0.01	0.999			1876	YER115C	SPR6
4568	chrV	395348	396172	825		-0.14	-0.15	0.01	0.999			1877	YER116C	SLX8
31	chrV	396769	397653	885		-0.14	12.05	-12.19	4.42e-29			1878	YER117W	RPL23B
586	chrV	397952	399055	1104		-0.14	7.35	-7.48	7.77e-07			1879	YER118C	SHO1
1616	chrV	399496	400842	1347		9.53	7.36	2.18	0.0536			1880	YER119C	AVT6
1221	chrV	400867	401869	1003		10.19	8.82	1.37	0.0101			1881	YER119C-A	YER119C-A	YER120W	SCS2
3634	chrV	402375	402719	345		6.63	6.47	0.16	0.999			1882	YER121W	YER121W
3605	chrV	402871	404352	1482		9.09	9.04	0.06	0.999			1883	YER122C	GLO3
4569	chrV	404813	406387	1575		-0.14	-0.15	0.01	0.999			1884	YER123W	YCK3
2628	chrV	407342	409063	1722		11.84	11.21	0.63	0.567			1885	YER124C	DSE1
3681	chrV	410189	412618	2430		9.69	9.67	0.01	0.999			1886	YER125W	RSP5
4570	chrV	413394	414179	786		-0.14	-0.15	0.01	0.999			1887	YER126C	NSA2
4571	chrV	414481	415554	1074		-0.14	-0.15	0.01	0.999			1888	YER127W	LCP5
4572	chrV	415859	416470	612		-0.14	-0.15	0.01	0.999			1889	YER128W	VFA1
4573	chrV	417281	420709	3429		-0.14	-0.15	0.01	0.999			1890	YER129W	SAK1
2378	chrV	421115	422446	1332		9.25	10.28	-1.03	0.325			1891	YER130C	COM2
94	chrV	423952	424311	360		-0.14	10.93	-11.07	1.07e-23			1892	YER131W	RPS26B
277	chrV	425188	430449	5262		-0.14	9.1	-9.24	1.9e-13			1893	YER132C	PMD1
3084	chrV	432495	433958	1464		11.38	11.12	0.26	0.999			1894	YER133W	GLC7
1262	chrV	437191	437803	613		7.48	-0.15	7.63	0.0131			1895	YER133W-A	YER133W-A	YER134C	YER134C
1309	chrV	437952	438344	393		7.28	-0.15	7.44	0.0162			1896	YER135C	YER135C
1807	chrV	439616	440971	1356		10.06	8.93	1.13	0.088			1897	YER136W	GDI1
4574	chrV	441373	441880	508		-0.14	-0.15	0.01	0.999			1898	YER137C	YER137C	YER137W-A	YER137W-A
3052	chrV	443756	449024	5269		5.01	4.06	0.95	0.989			1899	YER138C	YER138C
790	chrV	449474	449578	105		9.75	7.72	2.03	7.02e-05			1900	YER138W-A	YER138W-A
4576	chrV	450563	451243	681		-0.14	-0.15	0.01	0.999			1901	YER139C	RTR1
4577	chrV	451565	453235	1671		-0.14	-0.15	0.01	0.999			1902	YER140W	EMP65
447	chrV	453459	454919	1461		11.19	9.74	1.45	4.72e-09			1903	YER141W	COX15
922	chrV	455146	456036	891		5.84	-0.15	5.99	0.000588			1904	YER142C	MAG1
2523	chrV	456319	457605	1287		6.95	7.69	-0.74	0.472			1905	YER143W	DDI1
204	chrV	457806	460223	2418		-0.14	9.68	-9.82	4.42e-16			1906	YER144C	UBP5
3124	chrV	460526	461740	1215		9.47	8.93	0.54	0.999			1907	YER145C	FTR1
2957	chrV	462386	462866	481		7.57	7.94	-0.37	0.902			1908	YER145C-A	YER145C-A	YER146W	LSM5
4578	chrV	462968	464842	1875		-0.14	-0.15	0.01	0.999			1909	YER147C	SCC4
1246	chrV	465203	466025	823		7.15	8.47	-1.32	0.0121			1910	YER147C-A	YER147C-A	YER148W	SPT15
4579	chrV	466185	467470	1286		-0.14	-0.15	0.01	0.999			1911	YER148W-A	YER148W-A	YER149C	PEA2
3177	chrV	468370	468816	447		5.27	6.57	-1.31	0.999			1912	YER150W	SPI1
4581	chrV	469686	472424	2739		-0.14	-0.15	0.01	0.999			1913	YER151C	UBP3
4582	chrV	472657	474805	2149		-0.14	-0.15	0.01	0.999			1914	YER152C	YER152C	YER153C	PET122
2864	chrV	475020	476228	1209		8.4	9.17	-0.77	0.788			1915	YER154W	OXA1
2975	chrV	476345	482848	6504		7.29	8.84	-1.55	0.922			1916	YER155C	BEM2
2879	chrV	483325	484341	1017		9.3	9	0.31	0.807			1917	YER156C	YER156C
4584	chrV	484788	487193	2406		-0.14	-0.15	0.01	0.999			1918	YER157W	COG3
4585	chrV	488857	490578	1722		-0.14	-0.15	0.01	0.999			1919	YER158C	YER158C
3208	chrV	491487	491958	472		9.72	9.4	0.32	0.999			1920	YER158W-A	YER158W-A	YER159C	BUR6
3653	chrV	492856	498124	5269		4.8	4.91	-0.11	0.999			1921	YER160C	YER160C
4586	chrV	499347	500348	1002		-0.14	-0.15	0.01	0.999			1922	YER161C	SPT2
4587	chrV	500630	502894	2265		-0.14	-0.15	0.01	0.999			1923	YER162C	RAD4
509	chrV	503084	503782	699		9.63	7.17	2.46	8.51e-08			1924	YER163C	GCG1
4588	chrV	505392	509798	4407		-0.14	-0.15	0.01	0.999			1925	YER164W	CHD1
727	chrV	510373	512106	1734		9.24	10.95	-1.71	2.36e-05			1926	YER165W	PAB1
4589	chrV	512627	517459	4833		-0.14	-0.15	0.01	0.999			1927	YER165C-A	YER165C-A	YER166W	DNF1
1695	chrV	518216	520771	2556		-0.14	5.69	-5.82	0.0653			1928	YER167W	BCK2
4591	chrV	521029	522669	1641		-0.14	-0.15	0.01	0.999			1929	YER168C	CCA1
4592	chrV	523369	525759	2391		-0.14	-0.15	0.01	0.999			1930	YER169W	RPH1
1055	chrV	525974	526651	678		6.34	-0.15	6.5	0.00265			1931	YER170W	ADK2
4593	chrV	527082	529418	2337		-0.14	-0.15	0.01	0.999			1932	YER171W	RAD3
4594	chrV	529530	536021	6492		-0.14	-0.15	0.01	0.999			1933	YER172C	BRR2
4595	chrV	536275	538279	2005		-0.14	-0.15	0.01	0.999			1934	YER172C-A	YER172C-A	YER173W	RAD24
1149	chrV	538434	539168	735		4.91	-0.15	5.06	0.00552			1935	YER174C	GRX4
109	chrV	539464	540363	900		11.06	-0.15	11.21	3.54e-22			1936	YER175C	TMT1
643	chrV	540650	540814	165		7.03	-0.15	7.18	3.69e-06			1937	YER175W-A	YER175W-A
475	chrV	541690	545055	3366		11.92	10.78	1.14	2.35e-08			1938	YER176W	ECM32
596	chrV	545611	546414	804		12.94	11.98	0.96	9.87e-07			1939	YER177W	BMH1
466	chrV	546817	548079	1263		10.72	9.58	1.14	1.44e-08			1940	YER178W	PDA1
4597	chrV	548421	549517	1097		-0.14	-0.15	0.01	0.999			1941	YER179W	DMC1
4598	chrV	549724	550527	804		-0.14	-0.15	0.01	0.999			1942	YER180C	ISC10
4599	chrV	550865	551122	258		-0.14	-0.15	0.01	0.999			1943	YER180C-A	SLO1
4600	chrV	551473	551796	324		-0.14	-0.15	0.01	0.999			1944	YER181C	YER181C
1173	chrV	552525	553259	735		7.97	-0.15	8.12	0.00678			1945	YER182W	FMP10
1937	chrV	553334	553969	636		4.41	-0.15	4.57	0.121			1946	YER183C	FAU1
4601	chrV	556296	558680	2385		-0.14	-0.15	0.01	0.999			1947	YER184C	TOG1
4602	chrV	559454	560365	912		-0.14	-0.15	0.01	0.999			1948	YER185W	PUG1
4603	chrV	561705	562625	921		-0.14	-0.15	0.01	0.999			1949	YER186C	YER186C
4604	chrV	566230	566655	426		-0.14	-0.15	0.01	0.999			1950	YER187W	YER187W
4605	chrV	568040	568759	720		-0.14	-0.15	0.01	0.999			1951	YER188W	YER188W
4606	chrV	569608	569907	300		-0.14	-0.15	0.01	0.999			1952	YER188C-A	YER188C-A
2252	chrV	571155	576525	5371		-0.14	2.88	-3.02	0.241			1953	YER190W	YRF1-2
2820	chrVI	53	535	483		-0.14	1.2	-1.34	0.747			1954	YFL068W	YFL068W
4607	chrVI	836	1363	528		-0.14	-0.15	0.01	0.999			1955	YFL067W	YFL067W
4608	chrVI	1437	2615	1179		-0.14	-0.15	0.01	0.999			1956	YFL066C	YFL066C
4609	chrVI	3030	3846	817		-0.14	-0.15	0.01	0.999			1957	YFL064C	YFL064C
4610	chrVI	5066	5521	456		-0.14	-0.15	0.01	0.999			1958	YFL063W	YFL063W
4611	chrVI	6426	7565	1140		-0.14	-0.15	0.01	0.999			1959	YFL062W	COS4
3303	chrVI	9545	10222	678		-0.14	0.41	-0.55	0.999			1960	YFL061W	DDI2
2483	chrVI	10301	10969	669		1.75	-0.15	1.9	0.427			1961	YFL060C	SNO3
4612	chrVI	11363	12259	897		-0.14	-0.15	0.01	0.999			1962	YFL059W	SNZ3
4613	chrVI	12929	13951	1023		-0.14	-0.15	0.01	0.999			1963	YFL058W	THI5
875	chrVI	14305	14763	459		-0.14	5.94	-6.08	0.000344			1964	YFL057C	AAD16
1762	chrVI	14793	15431	639		-0.14	5.39	-5.53	0.0779			1965	YFL056C	AAD6
4614	chrVI	17004	18680	1677		-0.14	-0.15	0.01	0.999			1966	YFL055W	AGP3
4615	chrVI	20847	22787	1941		-0.14	-0.15	0.01	0.999			1967	YFL054C	AQY3
4616	chrVI	23423	25198	1776		-0.14	-0.15	0.01	0.999			1968	YFL053W	DAK2
4617	chrVI	28232	29629	1398		-0.14	-0.15	0.01	0.999			1969	YFL052W	ZNF1
4618	chrVI	30058	30540	483		-0.14	-0.15	0.01	0.999			1970	YFL051C	YFL051C
4619	chrVI	33272	35848	2577		-0.14	-0.15	0.01	0.999			1971	YFL050C	ALR2
1851	chrVI	36803	38674	1872		-0.14	4.94	-5.08	0.0988			1972	YFL049W	SWP82
1445	chrVI	38843	40180	1338		3.81	8.06	-4.26	0.0327			1973	YFL048C	EMP47
4620	chrVI	40421	42565	2145		-0.14	-0.15	0.01	0.999			1974	YFL047W	RGD2
2115	chrVI	42815	43438	624		7.91	9.08	-1.17	0.172			1975	YFL046W	FMP32
2117	chrVI	43628	44392	765		10.25	10.97	-0.72	0.173			1976	YFL045C	SEC53
2184	chrVI	44655	45560	906		9.48	9	0.47	0.211			1977	YFL044C	OTU1
2093	chrVI	45720	47744	2025		3.67	-0.15	3.83	0.163			1978	YFL042C	LAM5
4621	chrVI	48734	48925	192		-0.14	-0.15	0.01	0.999			1979	YFL041W-A	YFL041W-A
4622	chrVI	49139	51007	1869		-0.14	-0.15	0.01	0.999			1980	YFL041W	FET5
4623	chrVI	51350	52972	1623		-0.14	-0.15	0.01	0.999			1981	YFL040W	YFL040W
3158	chrVI	53260	54696	1437		12.8	12.93	-0.13	0.999			1982	YFL039C	ACT1
918	chrVI	55366	55986	621		10.86	10.05	0.81	0.000564			1983	YFL038C	YPT1
3560	chrVI	56336	57709	1374		9.44	9.39	0.05	0.999			1984	YFL037W	TUB2
1265	chrVI	58782	62837	4056		7.46	-0.15	7.61	0.0134			1985	YFL036W	RPO41
271	chrVI	63016	63993	978		-0.14	8.98	-9.12	1.18e-13			1986	YFL034C-B	MOB2
2155	chrVI	64243	64932	690		7.69	12.17	-4.48	0.192			1987	YFL034C-A	RPL22B
4624	chrVI	65477	68698	3222		-0.14	-0.15	0.01	0.999			1988	YFL034W	MIL1
4625	chrVI	69115	74427	5313		-0.14	-0.15	0.01	0.999			1989	YFL033C	RIM15
3260	chrVI	74872	76147	1276		12.63	12.44	0.19	0.999			1990	YFL031W	HAC1
2533	chrVI	76831	77988	1158		8.77	7.69	1.08	0.483			1991	YFL030W	AGX1
4626	chrVI	78055	79161	1107		-0.14	-0.15	0.01	0.999			1992	YFL029C	CAK1
1660	chrVI	79344	80213	870		5.78	-0.15	5.93	0.0592			1993	YFL028C	CAF16
2491	chrVI	80419	81912	1494		1.97	-0.15	2.12	0.435			1994	YFL027C	GYP8
2707	chrVI	82580	83875	1296		12.98	12.41	0.57	0.646			1995	YFL026W	STE2
250	chrVI	84145	87234	3090		-0.14	9.11	-9.25	3.69e-14			1996	YFL025C	BST1
2161	chrVI	87847	90345	2499		9.26	10.19	-0.93	0.194			1997	YFL024C	EPL1
4627	chrVI	90986	93376	2391		-0.14	-0.15	0.01	0.999			1998	YFL023W	BUD27
1975	chrVI	93499	95010	1512		5.97	9.46	-3.49	0.128			1999	YFL022C	FRS2
[truncated: 3,991 more rows]
