# Supplementary material for: Dynamic sumoylation of promoter-bound general transcription factors facilitates transcription by RNA polymerase II
Source: PLoS Genet. 2021 Sep 29;17(9):e1009828. doi: 10.1371/journal.pgen.1009828 (PMC8505008; doi:10.1371/journal.pgen.1009828)
Supplement: S12 Table — (XLSX) [file pgen.1009828.s016.xlsx]

## Sheet: Information
S12 Table. RNAPII ORF density list for Tfg1-HA vs. Tfg1-K60,61R-HA strains
RNAPII densities were deteremined for all ORFs in Tfg1-HA (WT) vs. Tfg1-K60,61R-HA (MT) strains with differential analysis shown.

## Sheet: S12 Table
	seqnames	start	end	width	strand	Conc	Conc_wt	Conc_mt	Fold	p.value	FDR	peak	feature		start_position	end_position	feature_strand	insideFeature	distancetoFeature	shortestDistance	fromOverlappingOrNearest			Density WT	Density MT		SUMO pk nonRPG?
1	chrVII	1012481	1014089	1609	*	10.07	11.02	6.38	4.64	1.01e-17	6.05e-14	2582	YGR260W	TNA1	1012485	1014089	+	overlapStart	-2	0	NearestLocation			11.51	6.51
2	chrII	651415	652998	1584	*	8.87	9.87	-0.13	10.01	9.69e-13	2.9e-09	430	YBR214W	SDS24	651415	652998	+	overlap	0	0	NearestLocation			10.36	0
3	chrIV	694700	697894	3195	*	8.73	9.72	-0.13	9.86	1.64e-11	3.28e-08	1032	YDR122W	KIN1	694700	697894	+	overlap	0	0	NearestLocation			10.21	0
4	chrV	488857	490578	1722	*	8.45	9.45	-0.13	9.59	7.45e-11	1.12e-07	1919	YER158C	YER158C	488857	490578	-	overlap	0	0	NearestLocation			9.94	0
5	chrXV	483219	486779	3561	*	8.71	9.71	-0.13	9.85	5.93e-10	7.1e-07	5230	YOR086C	TCB1	483219	486779	-	overlap	0	0	NearestLocation			10.2	0
6	chrIV	937895	940816	2922	*	8.55	9.55	-0.13	9.69	1.51e-09	1.51e-06	1144	YDR238C	SEC26	937895	940816	-	overlap	0	0	NearestLocation			10.04	0
7	chrXI	317764	320673	2910	*	8.52	9.52	-0.13	9.66	9.05e-09	6.96e-06	3421	YKL064W	MNR2	317764	320673	+	overlap	0	0	NearestLocation			10.01	0
8	chrX	338271	339269	999	*	14.26	14.83	13.3	1.52	9.8e-09	6.96e-06	3071	YJL052W	TDH1	338271	339269	+	overlap	0	0	NearestLocation			15.32	13.43
9	chrX	405588	407426	1839	*	8.39	9.39	-0.13	9.53	1.05e-08	6.96e-06	3102	YJL015C	YJL015C	407142	407426	-	includeFeature	777	0	NearestLocation			9.88	0
10	chrXV	662401	663582	1182	*	8.03	9.03	-0.13	9.16	7.79e-08	4.66e-05	5313	YOR176W	HEM15	662401	663582	+	overlap	0	0	NearestLocation			9.52	0
11	chrXV	461502	462039	538	*	7.99	8.98	1.27	7.71	8.56e-08	4.66e-05	5216	YOR072W	YOR072W	461502	462039	+	overlap	0	0	NearestLocation			9.47	1.4
12	chrV	128825	130561	1737	*	7.94	8.94	-0.13	9.07	2.75e-07	0.000137	1739	YEL013W	VAC8	128825	130561	+	overlap	0	0	NearestLocation			9.43	0
13	chrXIII	782620	784281	1662	*	7.96	8.95	-0.13	9.09	6.18e-07	0.000285	4506	YMR258C	ROY1	782620	784281	-	overlap	0	0	NearestLocation			9.44	0
14	chrIV	981462	986775	5314	*	7.6	8.59	-0.13	8.73	2.58e-06	0.0011	1168	YDR261W-B	YDR261W-B	981462	986775	+	overlap	0	0	NearestLocation			9.08	0
15	chrII	618909	620303	1395	*	7.67	8.67	-0.13	8.8	7.76e-06	0.0031	414	YBR199W	KTR4	618909	620303	+	overlap	0	0	NearestLocation			9.16	0
16	chrXI	137932	140691	2760	*	9.59	10.37	7.83	2.54	1.1e-05	0.00404	3324	YKL165C	MCD4	137932	140691	-	overlap	0	0	NearestLocation			10.86	7.96
17	chrVII	911883	912812	930	*	7.41	8.41	-0.13	8.54	1.15e-05	0.00404	2534	YGR208W	SER2	911883	912812	+	overlap	0	0	NearestLocation			8.9	0
18	chrIV	438047	439360	1314	*	7.31	8.3	-0.13	8.44	1.57e-05	0.00524	904	YDL007W	RPT2	438047	439360	+	overlap	0	0	NearestLocation			8.79	0
19	chrII	469748	473926	4179	*	8.28	9.28	-0.13	9.41	2.35e-05	0.00652	330	YBR115C	LYS2	469748	473926	-	overlap	0	0	NearestLocation			9.77	0		1
20	chrIV	1141168	1144842	3675	*	8.27	9.27	-0.13	9.41	2.39e-05	0.00652	1242	YDR335W	MSN5	1141168	1144842	+	overlap	0	0	NearestLocation			9.76	0
21	chrX	658917	663280	4364	*	8.27	9.27	-0.13	9.4	2.46e-05	0.00652	3231	YJR127C	RSF2	658917	663059	-	overlapStart	-110	0	NearestLocation			9.76	0
22	chrIII	120946	122328	1383	*	14.01	14.47	13.35	1.12	2.47e-05	0.00652	582	YCR005C	CIT2	120946	122328	-	overlap	0	0	NearestLocation			14.96	13.48
23	chrX	131101	133935	2835	*	8.27	9.26	-0.13	9.4	2.5e-05	0.00652	2974	YJL154C	VPS35	131101	133935	-	overlap	0	0	NearestLocation			9.75	0
24	chrVIII	429707	436958	7252	*	8.23	9.23	-0.13	9.36	3.03e-05	0.007	2845	YHR165C	PRP8	429707	436948	-	overlapStart	-4	0	NearestLocation			9.72	0
25	chrXIII	332212	335035	2824	*	8.22	9.22	-0.13	9.35	3.16e-05	0.007	4272	YMR031C	EIS1	332212	334743	-	overlapStart	-146	0	NearestLocation			9.71	0
26	chrVII	932541	935795	3255	*	8.22	9.22	-0.13	9.35	3.18e-05	0.007	2544	YGR218W	CRM1	932541	935795	+	overlap	0	0	NearestLocation			9.71	0
27	chrVII	167352	170571	3220	*	8.22	9.22	-0.13	9.35	3.19e-05	0.007	2164	YGL178W	MPT5	167352	170571	+	overlap	0	0	NearestLocation			9.71	0
28	chrVII	1000927	1002240	1314	*	14.6	15.03	13.99	1.04	3.27e-05	0.007	2577	YGR254W	ENO1	1000927	1002240	+	overlap	0	0	NearestLocation			15.52	14.12		1
29	chrVII	124698	129161	4464	*	8.2	9.2	-0.13	9.33	3.56e-05	0.00713	2144	YGL197W	MDS3	124698	129161	+	overlap	0	0	NearestLocation			9.69	0
30	chrXII	862714	866784	4071	*	8.2	9.2	-0.13	9.33	3.57e-05	0.00713	4018	YLR371W	ROM2	862714	866784	+	overlap	0	0	NearestLocation			9.69	0
31	chrXI	330856	333969	3114	*	8.18	9.18	-0.13	9.32	3.85e-05	0.00745	3428	YKL057C	NUP120	330856	333969	-	overlap	0	0	NearestLocation			9.67	0
32	chrIV	796193	802222	6030	*	8.18	9.17	-0.13	9.31	4e-05	0.00749	1076	YDR170C	SEC7	796193	802222	-	overlap	0	0	NearestLocation			9.66	0
33	chrIV	734901	739997	5097	*	8.17	9.17	-0.13	9.3	4.17e-05	0.00757	1049	YDR141C	DOP1	734901	739997	-	overlap	0	0	NearestLocation			9.66	0
34	chrIV	1474974	1476476	1503	*	8.13	9.13	-0.13	9.27	4.94e-05	0.00838	1412	YDR516C	EMI2	1474974	1476476	-	overlap	0	0	NearestLocation			9.62	0
35	chrX	106894	109461	2568	*	8.13	9.13	-0.13	9.26	4.96e-05	0.00838	2962	YJL165C	HAL5	106894	109461	-	overlap	0	0	NearestLocation			9.62	0
36	chrI	124755	126786	2032	*	8.12	9.11	-0.13	9.25	5.41e-05	0.00838	57	YAL016W	TPD3	124879	126786	+	overlapStart	-62	0	NearestLocation			9.6	0
37	chrIV	118707	121592	2886	*	8.11	9.11	-0.13	9.24	5.48e-05	0.00838	737	YDL190C	UFD2	118707	121592	-	overlap	0	0	NearestLocation			9.6	0
38	chrXIII	554793	556475	1683	*	7.98	-0.49	8.98	-9.46	5.51e-05	0.00838	4387	YMR145C	NDE1	554793	556475	-	overlap	0	0	NearestLocation			0	9.11
39	chrXV	476939	479188	2250	*	8.11	9.11	-0.13	9.24	5.57e-05	0.00838	5226	YOR081C	TGL5	476939	479188	-	overlap	0	0	NearestLocation			9.6	0
40	chrIX	144268	148709	4442	*	8.11	9.1	-0.13	9.24	5.63e-05	0.00838	1498	YIL115C	NUP159	144327	148709	-	includeFeature	30	0	NearestLocation			9.59	0
41	chrVII	627806	631273	3468	*	8.1	9.09	-0.13	9.23	5.93e-05	0.00838	2396	YGR070W	ROM1	627806	631273	+	overlap	0	0	NearestLocation			9.58	0
42	chrVII	210416	213667	3252	*	8.09	9.09	-0.13	9.22	6.01e-05	0.00838	2183	YGL156W	AMS1	210416	213667	+	overlap	0	0	NearestLocation			9.58	0
43	chrXI	501344	506395	5052	*	8.09	9.09	-0.13	9.22	6.03e-05	0.00838	3515	YKR031C	SPO14	501344	506395	-	overlap	0	0	NearestLocation			9.58	0
44	chrV	410189	412618	2430	*	8.64	9.61	4.04	5.58	6.16e-05	0.00838	1886	YER125W	RSP5	410189	412618	+	overlap	0	0	NearestLocation			10.1	4.17
45	chrXII	385534	386175	642	*	6.91	7.91	-0.13	8.04	6.66e-05	0.0088	3768	YLR119W	SRN2	385534	386175	+	overlap	0	0	NearestLocation			8.4	0
46	chrIII	52645	54882	2238	*	8.06	9.06	-0.13	9.2	6.87e-05	0.0088	543	YCL039W	GID7	52645	54882	+	overlap	0	0	NearestLocation			9.55	0
47	chrXII	296589	300251	3663	*	8.06	9.05	-0.13	9.19	7.11e-05	0.0088	3733	YLR084C	RAX2	296589	300251	-	overlap	0	0	NearestLocation			9.54	0
48	chrXI	398832	402080	3249	*	8.05	9.05	-0.13	9.18	7.28e-05	0.0088	3464	YKL020C	SPT23	398832	402080	-	overlap	0	0	NearestLocation			9.54	0
49	chrXV	495127	496968	1842	*	7.83	8.82	1.97	6.85	7.29e-05	0.0088	5235	YOR092W	ECM3	495127	496968	+	overlap	0	0	NearestLocation			9.31	2.1
50	chrX	117245	117787	543	*	6.8	7.8	-0.13	7.93	7.35e-05	0.0088	2966	YJL161W	FMP33	117245	117787	+	overlap	0	0	NearestLocation			8.29	0
51	chrV	367838	372013	4176	*	8.04	9.04	-0.13	9.17	7.77e-05	0.00913	1867	YER105C	NUP157	367838	372013	-	overlap	0	0	NearestLocation			9.53	0
52	chrXVI	624469	626967	2499	*	8.03	9.03	-0.13	9.16	8.07e-05	0.00929	5829	YPR029C	APL4	624469	626967	-	overlap	0	0	NearestLocation			9.52	0
53	chrVII	175527	180113	4587	*	9.67	10.52	7.36	3.16	8.56e-05	0.00945	2168	YGL173C	XRN1	175527	180113	-	overlap	0	0	NearestLocation			11.01	7.49
54	chrXV	659815	661674	1860	*	8.01	9.01	-0.13	9.14	8.69e-05	0.00945	5312	YOR175C	ALE1	659815	661674	-	overlap	0	0	NearestLocation			9.5	0
55	chrIV	960614	963106	2493	*	8.01	9.01	-0.13	9.14	8.75e-05	0.00945	1157	YDR251W	PAM1	960614	963106	+	overlap	0	0	NearestLocation			9.5	0
56	chrX	559416	566828	7413	*	8.01	9.01	-0.13	9.14	8.84e-05	0.00945	3175	YJR066W	TOR1	559416	566828	+	overlap	0	0	NearestLocation			9.5	0
57	chrXIV	188051	190957	2907	*	8	9	-0.13	9.13	9.2e-05	0.00963	4668	YNL243W	SLA2	188051	190957	+	overlap	0	0	NearestLocation			9.49	0
58	chrX	398937	402410	3474	*	8	8.99	-0.13	9.13	9.33e-05	0.00963	3100	YJL020C	BBC1	398937	402410	-	overlap	0	0	NearestLocation			9.48	0
59	chrVIII	299145	301934	2790	*	7.99	8.99	-0.13	9.12	9.48e-05	0.00963	2775	YHR098C	SFB3	299145	301934	-	overlap	0	0	NearestLocation			9.48	0
60	chrXIV	71673	76587	4915	*	7.98	8.98	-0.13	9.11	9.9e-05	0.00966	4616	YNL297C	MON2	71673	76583	-	overlapStart	-2	0	NearestLocation			9.47	0
61	chrIX	261437	264892	3456	*	7.98	8.98	-0.13	9.11	0.0001	0.00966	1562	YIL048W	NEO1	261437	264892	+	overlap	0	0	NearestLocation			9.47	0
62	chrX	212000	217309	5310	*	7.98	8.98	-0.13	9.11	0.0001	0.00966	3017	YJL109C	UTP10	212000	217309	-	overlap	0	0	NearestLocation			9.47	0
63	chrXVI	912664	916962	4299	*	7.97	8.97	-0.13	9.1	0.000104	0.00993	5977	YPR189W	SKI3	912664	916962	+	overlap	0	0	NearestLocation			9.46	0
64	chrXVI	650435	653662	3228	*	7.96	8.95	-0.13	9.09	0.000111	0.0104	5840	YPR042C	PUF2	650435	653662	-	overlap	0	0	NearestLocation			9.44	0
65	chrVII	353058	355472	2415	*	7.94	8.94	-0.13	9.08	0.000116	0.0107	2251	YGL083W	SCY1	353058	355472	+	overlap	0	0	NearestLocation			9.43	0
66	chrVIII	320414	322972	2559	*	7.94	8.94	-0.13	9.07	0.000119	0.0108	2780	YHR103W	SBE22	320414	322972	+	overlap	0	0	NearestLocation			9.43	0
67	chrXIII	247677	251001	3325	*	7.93	8.93	-0.13	9.06	0.000122	0.0109	4229	YML009C-A	YML009C-A	250675	251001	-	includeFeature	1499	0	NearestLocation			9.42	0
68	chrX	361249	365445	4197	*	7.93	8.93	-0.13	9.06	0.000124	0.0109	3082	YJL042W	MHP1	361249	365445	+	overlap	0	0	NearestLocation			9.42	0
69	chrXIV	360917	365717	4801	*	7.92	8.92	-0.13	9.05	0.000127	0.011	4760	YNL139C	THO2	360917	365717	-	overlap	0	0	NearestLocation			9.41	0
70	chrXI	619805	625432	5628	*	7.92	8.92	-0.13	9.05	0.000128	0.011	3576	YKR095W	MLP1	619805	625432	+	overlap	0	0	NearestLocation			9.41	0
71	chrXIII	505333	507370	2038	*	7.9	8.9	-0.13	9.03	0.000137	0.0116	4360	YMR119W	ASI1	505333	507370	+	overlap	0	0	NearestLocation			9.39	0
72	chrV	512627	517459	4833	*	7.9	8.89	-0.13	9.03	0.00014	0.0116	1927	YER166W	DNF1	512744	517459	+	overlapStart	-59	0	NearestLocation			9.38	0
73	chrIX	117992	122071	4080	*	7.89	8.89	-0.13	9.02	0.000142	0.0116	1487	YIL126W	STH1	117992	122071	+	overlap	0	0	NearestLocation			9.38	0
74	chrIII	173826	176438	2613	*	7.89	8.88	-0.13	9.02	0.000146	0.0116	611	YCR030C	SYP1	173826	176438	-	overlap	0	0	NearestLocation			9.37	0
75	chrIX	57338	60694	3357	*	7.88	8.88	-0.13	9.01	0.000148	0.0116	1462	YIL151C	ESL1	57338	60694	-	overlap	0	0	NearestLocation			9.37	0
76	chrXV	433688	436345	2658	*	7.88	8.88	-0.13	9.01	0.000148	0.0116	5203	YOR058C	ASE1	433688	436345	-	overlap	0	0	NearestLocation			9.37	0
77	chrXII	841331	844050	2720	*	7.88	8.87	-0.13	9.01	0.000151	0.0116	4005	YLR357W	RSC2	841331	844000	+	includeFeature	24	0	NearestLocation			9.36	0
78	chrXIII	363364	366705	3342	*	7.88	8.87	-0.13	9.01	0.000151	0.0116	4289	YMR047C	NUP116	363364	366705	-	overlap	0	0	NearestLocation			9.36	0
79	chrXIII	115734	118898	3165	*	7.87	8.87	-0.13	9	0.000153	0.0116	4165	YML075C	HMG1	115734	118898	-	overlap	0	0	NearestLocation			9.36	0
80	chrVI	44655	45560	906	*	6.75	7.74	-0.13	7.87	0.00016	0.012	1977	YFL044C	OTU1	44655	45560	-	overlap	0	0	NearestLocation			8.23	0
81	chrIV	1081128	1084316	3189	*	7.85	8.85	-0.13	8.98	0.000165	0.0122	1215	YDR310C	SUM1	1081128	1084316	-	overlap	0	0	NearestLocation			9.34	0
82	chrVI	58782	62837	4056	*	7.83	8.83	-0.13	8.96	0.000178	0.0129	1985	YFL036W	RPO41	58782	62837	+	overlap	0	0	NearestLocation			9.32	0
83	chrXI	196349	200167	3819	*	7.83	8.83	-0.13	8.96	0.000179	0.0129	3357	YKL129C	MYO3	196349	200167	-	overlap	0	0	NearestLocation			9.32	0
84	chrI	87855	92270	4416	*	7.82	8.82	-0.13	8.95	0.000184	0.0131	44	YAL029C	MYO4	87855	92270	-	overlap	0	0	NearestLocation			9.31	0
85	chrVII	270997	272139	1143	*	6.5	7.49	-0.13	7.62	0.000186	0.0131	2210	YGL126W	SCS3	270997	272139	+	overlap	0	0	NearestLocation			7.98	0
86	chrXIV	452408	456130	3723	*	7.81	8.81	-0.13	8.94	0.000191	0.0133	4807	YNL091W	NST1	452408	456130	+	overlap	0	0	NearestLocation			9.3	0
87	chrX	550511	553318	2808	*	7.8	8.8	-0.13	8.94	0.000196	0.0133	3170	YJR061W	MNN14	550511	553318	+	overlap	0	0	NearestLocation			9.29	0
88	chrXII	752224	756993	4770	*	7.8	8.8	-0.13	8.93	0.0002	0.0133	3963	YLR310C	CDC25	752224	756993	-	overlap	0	0	NearestLocation			9.29	0
89	chrVIII	242582	245572	2991	*	7.79	8.79	-0.13	8.93	0.000203	0.0133	2748	YHR073W	OSH3	242582	245572	+	overlap	0	0	NearestLocation			9.28	0
90	chrXV	581813	583681	1869	*	8.33	9.3	3.63	5.66	0.000206	0.0133	5276	YOR137C	SIA1	581813	583681	-	overlap	0	0	NearestLocation			9.79	3.76
91	chrVIII	164978	167672	2695	*	7.79	8.79	-0.13	8.92	0.000207	0.0133	2698	YHR028C	DAP2	164978	167434	-	overlapStart	-119	0	NearestLocation			9.28	0
92	chrXIV	140878	144078	3201	*	7.79	8.79	-0.13	8.92	0.000208	0.0133	4646	YNL267W	PIK1	140878	144078	+	overlap	0	0	NearestLocation			9.28	0
93	chrXV	49555	52788	3234	*	7.79	8.78	-0.13	8.92	0.000208	0.0133	4998	YOL145C	CTR9	49555	52788	-	overlap	0	0	NearestLocation			9.27	0
94	chrV	65385	66797	1413	*	7.78	8.78	-0.13	8.92	0.00021	0.0133	1704	YEL047C	FRD1	65385	66797	-	overlap	0	0	NearestLocation			9.27	0
95	chrII	344602	347301	2700	*	7.78	8.78	-0.13	8.91	0.000212	0.0133	267	YBR055C	PRP6	344602	347301	-	overlap	0	0	NearestLocation			9.27	0
96	chrVI	150016	152535	2520	*	7.78	8.78	-0.13	8.91	0.000212	0.0133	2023	YFR002W	NIC96	150016	152535	+	overlap	0	0	NearestLocation			9.27	0
97	chrXIV	202428	204872	2445	*	7.78	8.77	-0.13	8.91	0.000218	0.0133	4673	YNL238W	KEX2	202428	204872	+	overlap	0	0	NearestLocation			9.26	0
98	chrXV	861175	865593	4419	*	7.78	8.77	-0.13	8.91	0.000218	0.0133	5419	YOR291W	YPK9	861175	865593	+	overlap	0	0	NearestLocation			9.26	0
99	chrIII	200442	205397	4956	*	7.77	8.77	-0.13	8.9	0.000222	0.0134	620	YCR040W	MATALPHA1	200442	201243	+	includeFeature	2078	0	NearestLocation			9.26	0
100	chrXV	1034807	1036471	1665	*	7.76	8.75	-0.13	8.89	0.000233	0.0134	5498	YOR372C	NDD1	1034807	1036471	-	overlap	0	0	NearestLocation			9.24	0
101	chrXV	981812	984785	2974	*	7.76	8.75	-0.13	8.89	0.000233	0.0134	5474	YOR346W	REV1	981828	984785	+	overlapStart	-8	0	NearestLocation			9.24	0
102	chrXIII	896914	897603	690	*	6.79	7.78	-0.13	7.92	0.000235	0.0134	4560	YMR311C	GLC8	896914	897603	-	overlap	0	0	NearestLocation			8.27	0
103	chrXVI	283464	286061	2598	*	7.75	8.75	-0.13	8.88	0.000235	0.0134	5661	YPL141C	FRK1	283464	286061	-	overlap	0	0	NearestLocation			9.24	0
104	chrXII	738161	743863	5703	*	7.75	8.75	-0.13	8.88	0.000238	0.0134	3957	YLR305C	STT4	738161	743863	-	overlap	0	0	NearestLocation			9.24	0
105	chrVII	601661	604447	2787	*	7.74	8.74	-0.13	8.87	0.000242	0.0134	2384	YGR056W	RSC1	601661	604447	+	overlap	0	0	NearestLocation			9.23	0
106	chrXIII	206428	208860	2433	*	7.74	8.74	-0.13	8.87	0.000242	0.0134	4205	YML035C	AMD1	206428	208860	-	overlap	0	0	NearestLocation			9.23	0
107	chrX	470230	470964	735	*	6.58	7.58	-0.13	7.71	0.000243	0.0134	3137	YJR024C	MDE1	470230	470964	-	overlap	0	0	NearestLocation			8.07	0
108	chrVIII	252374	255756	3383	*	7.74	8.74	-0.13	8.87	0.000244	0.0134	2752	YHR077C	NMD2	252374	255756	-	overlap	0	0	NearestLocation			9.23	0
109	chrX	611195	612043	849	*	6.79	7.78	0.4	7.38	0.000249	0.0134	3200	YJR096W	YJR096W	611195	612043	+	overlap	0	0	NearestLocation			8.27	0.53
110	chrXIII	912880	914538	1659	*	11.51	12.09	10.54	1.55	0.000252	0.0134	4569	YMR319C	FET4	912880	914538	-	overlap	0	0	NearestLocation			12.58	10.67
111	chrIX	318200	320965	2766	*	7.73	8.73	-0.13	8.86	0.000254	0.0134	1593	YIL017C	VID28	318200	320965	-	overlap	0	0	NearestLocation			9.22	0
112	chrXIV	665339	667267	1929	*	7.73	8.73	-0.13	8.86	0.000255	0.0134	4915	YNR019W	ARE2	665339	667267	+	overlap	0	0	NearestLocation			9.22	0
113	chrXIII	62582	67549	4968	*	7.73	8.72	-0.13	8.86	0.000257	0.0134	4138	YML103C	NUP188	62582	67549	-	overlap	0	0	NearestLocation			9.21	0
114	chrIV	148191	149086	896	*	6.53	7.52	-0.13	7.66	0.000258	0.0134	753	YDL172C	YDL172C	148607	149086	-	includeFeature	208	0	NearestLocation			8.01	0
115	chrXV	936731	939557	2827	*	7.73	8.72	-0.13	8.86	0.000258	0.0134	5459	YOR329C	SCD5	936731	939349	-	overlapStart	-104	0	NearestLocation			9.21	0
116	chrXV	397735	400104	2370	*	7.72	8.72	-0.13	8.85	0.000262	0.0135	5183	YOR035C	SHE4	397735	400104	-	overlap	0	0	NearestLocation			9.21	0
117	chrXV	525278	528601	3324	*	7.71	8.71	-0.13	8.85	0.000268	0.0137	5250	YOR109W	INP53	525278	528601	+	overlap	0	0	NearestLocation			9.2	0
118	chrIII	48653	52340	3688	*	12.54	13.09	11.66	1.43	0.000272	0.0138	542	YCL043C	PDI1	48653	50627	-	overlapStart	-856	0	NearestLocation			13.58	11.79
119	chrXIV	241689	244172	2484	*	7.71	8.7	-0.13	8.84	0.000276	0.0138	4692	YNL216W	RAP1	241689	244172	+	overlap	0	0	NearestLocation			9.19	0
120	chrXI	205707	207749	2043	*	7.7	8.7	-0.13	8.83	0.000278	0.0138	3360	YKL126W	YPK1	205707	207749	+	overlap	0	0	NearestLocation			9.19	0
121	chrII	14241	17696	3456	*	7.7	8.7	-0.13	8.83	0.000283	0.0138	110	YBL105C	PKC1	14241	17696	-	overlap	0	0	NearestLocation			9.19	0
122	chrX	368748	373799	5052	*	7.69	8.69	-0.13	8.82	0.000287	0.0138	3084	YJL039C	NUP192	368748	373799	-	overlap	0	0	NearestLocation			9.18	0
123	chrVII	15159	16307	1149	*	14.01	14.43	13.42	1.02	0.000288	0.0138	2090	YGL256W	ADH4	15159	16307	+	overlap	0	0	NearestLocation			14.92	13.55
124	chrXIV	595623	597539	1917	*	7.69	8.69	-0.13	8.82	0.000289	0.0138	4878	YNL020C	ARK1	595623	597539	-	overlap	0	0	NearestLocation			9.18	0
125	chrVI	69115	74427	5313	*	7.69	8.69	-0.13	8.82	0.00029	0.0138	1989	YFL033C	RIM15	69115	74427	-	overlap	0	0	NearestLocation			9.18	0
126	chrI	110846	113359	2514	*	7.69	8.68	-0.13	8.82	0.000294	0.0138	51	YAL021C	CCR4	110846	113359	-	overlap	0	0	NearestLocation			9.17	0
127	chrII	311898	314789	2892	*	7.68	8.68	-0.13	8.81	0.000298	0.0138	251	YBR038W	CHS2	311898	314789	+	overlap	0	0	NearestLocation			9.17	0
128	chrXV	132725	135838	3114	*	7.68	8.68	-0.13	8.81	0.000299	0.0138	5044	YOL098C	SDD3	132725	135838	-	overlap	0	0	NearestLocation			9.17	0
129	chrXVI	782045	785671	3627	*	7.68	8.68	-0.13	8.81	0.0003	0.0138	5912	YPR122W	AXL1	782045	785671	+	overlap	0	0	NearestLocation			9.17	0
130	chrVI	152657	153124	468	*	6.44	7.43	-0.13	7.56	0.000301	0.0138	2024	YFR003C	YPI1	152657	153124	-	overlap	0	0	NearestLocation			7.92	0
131	chrII	75259	79767	4509	*	7.68	8.67	-0.13	8.81	0.000304	0.0138	135	YBL079W	NUP170	75259	79767	+	overlap	0	0	NearestLocation			9.16	0
132	chrII	203406	205817	2412	*	7.68	8.67	-0.13	8.81	0.000304	0.0138	200	YBL011W	SCT1	203538	205817	+	overlapStart	-66	0	NearestLocation			9.16	0
133	chrIV	432308	433248	941	*	6.55	7.55	-0.13	7.68	0.000307	0.0138	901	YDL009C	YDL009C	432925	433248	-	includeFeature	308	0	NearestLocation			8.04	0
134	chrIII	47111	48364	1254	*	6.76	7.75	-0.13	7.89	0.000315	0.0141	541	YCL044C	MGR1	47111	48364	-	overlap	0	0	NearestLocation			8.24	0
135	chrVII	337906	341859	3954	*	7.66	8.66	-0.13	8.79	0.000318	0.0141	2242	YGL092W	NUP145	337906	341859	+	overlap	0	0	NearestLocation			9.15	0
136	chrVII	894693	897146	2454	*	7.66	8.65	-0.13	8.79	0.000324	0.0143	2523	YGR198W	YPP1	894693	897146	+	overlap	0	0	NearestLocation			9.14	0
137	chrIII	130745	131542	798	*	6.79	7.79	-0.13	7.92	0.000328	0.0143	586	YCR009C	RVS161	130745	131542	-	overlap	0	0	NearestLocation			8.28	0
138	chrIV	755555	763874	8320	*	7.65	8.65	-0.13	8.78	0.000329	0.0143	1057	YDR150W	NUM1	755628	763874	+	overlapStart	-37	0	NearestLocation			9.14	0
139	chrVIII	490747	491712	966	*	7.11	8.11	-0.13	8.24	0.000338	0.0146	2877	YHR195W	NVJ1	490747	491712	+	overlap	0	0	NearestLocation			8.6	0
140	chrXV	1046226	1047803	1578	*	7.64	8.64	-0.13	8.77	0.000341	0.0146	5504	YOR377W	ATF1	1046226	1047803	+	overlap	0	0	NearestLocation			9.13	0
141	chrXVI	51244	52671	1428	*	7.64	8.64	-0.13	8.77	0.000343	0.0146	5545	YPL259C	APM1	51244	52671	-	overlap	0	0	NearestLocation			9.13	0
142	chrIV	1135932	1140476	4545	*	7.64	8.63	-0.13	8.77	0.000347	0.0146	1241	YDR334W	SWR1	1135932	1140476	+	overlap	0	0	NearestLocation			9.12	0		1
143	chrXIII	619858	622134	2277	*	7.63	8.63	-0.13	8.76	0.000348	0.0146	4422	YMR179W	SPT21	619858	622134	+	overlap	0	0	NearestLocation			9.12	0
144	chrV	102581	106147	3567	*	7.63	8.63	-0.13	8.76	0.000354	0.0147	1725	YEL025C	YEL025C	102581	106147	-	overlap	0	0	NearestLocation			9.12	0
145	chrX	76803	79262	2460	*	7.63	8.62	-0.13	8.76	0.000355	0.0147	2943	YJL187C	SWE1	76803	79262	-	overlap	0	0	NearestLocation			9.11	0
146	chrVII	656960	659770	2811	*	7.63	8.62	-0.13	8.76	0.000359	0.0147	2413	YGR089W	NNF2	656960	659770	+	overlap	0	0	NearestLocation			9.11	0
147	chrVII	241353	245012	3660	*	7.62	8.62	-0.13	8.75	0.000361	0.0147	2197	YGL140C	YGL140C	241353	245012	-	overlap	0	0	NearestLocation			9.11	0
148	chrXV	294777	296120	1344	*	7.62	8.62	-0.13	8.75	0.000363	0.0147	5126	YOL016C	CMK2	294777	296120	-	overlap	0	0	NearestLocation			9.11	0
149	chrXII	937541	940981	3441	*	7.61	8.61	-0.13	8.74	0.000375	0.015	4055	YLR410W	VIP1	937541	940981	+	overlap	0	0	NearestLocation			9.1	0
150	chrIV	1120609	1124925	4317	*	7.61	8.61	-0.13	8.74	0.000376	0.015	1234	YDR326C	YSP2	1120609	1124925	-	overlap	0	0	NearestLocation			9.1	0
151	chrXV	918606	921062	2457	*	7.6	8.6	-0.13	8.73	0.000386	0.0152	5453	YOR322C	LDB19	918606	921062	-	overlap	0	0	NearestLocation			9.09	0
152	chrVIII	151666	157452	5787	*	7.6	8.6	-0.13	8.73	0.000387	0.0152	2693	YHR023W	MYO1	151666	157452	+	overlap	0	0	NearestLocation			9.09	0
153	chrIV	631282	636527	5246	*	7.59	8.59	-0.13	8.72	0.000395	0.0155	1005	YDR093W	DNF2	631282	636175	+	includeFeature	176	0	NearestLocation			9.08	0
154	chrXIII	104777	108532	3756	*	7.59	8.59	-0.13	8.72	0.000399	0.0155	4159	YML081W	TDA9	104777	108532	+	overlap	0	0	NearestLocation			9.08	0
155	chrI	120225	124295	4071	*	7.59	8.58	-0.13	8.72	0.000406	0.0156	55	YAL017W	PSK1	120225	124295	+	overlap	0	0	NearestLocation			9.07	0
156	chrX	445923	448025	2103	*	7.58	8.58	-0.13	8.71	0.000411	0.0156	3120	YJR005W	APL1	445923	448025	+	overlap	0	0	NearestLocation			9.07	0
157	chrXV	364369	366882	2514	*	7.58	8.58	-0.13	8.71	0.000411	0.0156	5163	YOR018W	ROD1	364369	366882	+	overlap	0	0	NearestLocation			9.07	0
158	chrXIV	708523	711204	2682	*	7.58	8.58	-0.13	8.71	0.000412	0.0156	4943	YNR047W	FPK1	708523	711204	+	overlap	0	0	NearestLocation			9.07	0
159	chrXI	31960	34107	2148	*	7.58	8.58	-0.13	8.71	0.000415	0.0156	3279	YKL213C	DOA1	31960	34107	-	overlap	0	0	NearestLocation			9.07	0
160	chrIV	1431012	1431896	885	*	6.54	7.53	-0.13	7.67	0.000419	0.0157	1388	YDR489W	SLD5	1431012	1431896	+	overlap	0	0	NearestLocation			8.02	0
161	chrX	295245	298876	3632	*	7.57	8.56	-0.13	8.7	0.000431	0.0159	3048	YJL075C	APQ13	298460	298876	-	includeFeature	1608	0	NearestLocation			9.05	0
162	chrXII	868662	871367	2706	*	7.57	8.56	-0.13	8.7	0.000431	0.0159	4020	YLR373C	VID22	868662	871367	-	overlap	0	0	NearestLocation			9.05	0
163	chrXIV	66517	68445	1929	*	7.57	8.56	-0.13	8.7	0.000432	0.0159	4614	YNL299W	TRF5	66517	68445	+	overlap	0	0	NearestLocation			9.05	0
164	chrII	624493	624696	204	*	8.19	9.12	4.8	4.32	0.000439	0.016	418	YBR201C-A	MIN7	624493	624696	-	overlap	0	0	NearestLocation			9.61	4.93
165	chrXII	235037	237703	2667	*	7.56	8.56	-0.13	8.69	0.00044	0.016	3696	YLR045C	STU2	235037	237703	-	overlap	0	0	NearestLocation			9.05	0
166	chrXI	154991	158232	3242	*	7.55	8.55	-0.13	8.68	0.000447	0.0161	3332	YKL157W	APE2	154991	158232	+	overlap	0	0	NearestLocation			9.04	0
167	chrXIII	344403	346517	2115	*	7.55	8.55	-0.13	8.68	0.000447	0.0161	4279	YMR037C	MSN2	344403	346517	-	overlap	0	0	NearestLocation			9.04	0
168	chrIV	38867	42244	3378	*	7.94	8.93	1.1	7.83	0.00047	0.0168	698	YDL231C	BRE4	38867	42244	-	overlap	0	0	NearestLocation			9.42	1.23
169	chrXIV	693019	694047	1029	*	8.8	9.66	6.37	3.29	0.000476	0.0169	4932	YNR035C	ARC35	693019	694047	-	overlap	0	0	NearestLocation			10.15	6.5
170	chrVII	1046731	1048464	1734	*	7.53	8.52	-0.13	8.66	0.000484	0.0171	2598	YGR278W	CWC22	1046731	1048464	+	overlap	0	0	NearestLocation			9.01	0
171	chrIX	290419	291669	1251	*	7.37	8.36	1.54	6.82	0.000493	0.0172	1578	YIL033C	BCY1	290419	291669	-	overlap	0	0	NearestLocation			8.85	1.67
172	chrIV	465919	470424	4506	*	7.52	8.52	-0.13	8.65	0.000494	0.0172	921	YDR011W	SNQ2	465919	470424	+	overlap	0	0	NearestLocation			9.01	0
173	chrXV	561170	564193	3024	*	7.51	8.51	-0.13	8.64	0.000503	0.0174	5267	YOR127W	RGA1	561170	564193	+	overlap	0	0	NearestLocation			9	0
174	chrVII	991176	993521	2346	*	7.51	8.5	-0.13	8.64	0.000513	0.0175	2573	YGR250C	RIE1	991176	993521	-	overlap	0	0	NearestLocation			8.99	0
175	chrIV	389172	392127	2956	*	7.51	8.5	-0.13	8.64	0.000514	0.0175	882	YDL035C	GPR1	389172	392057	-	overlapStart	-36	0	NearestLocation			8.99	0		1
176	chrXI	253697	255460	1764	*	7.5	8.5	-0.13	8.63	0.000518	0.0175	3383	YKL100C	YPF1	253697	255460	-	overlap	0	0	NearestLocation			8.99	0
177	chrV	274567	276153	1587	*	7.5	8.5	-0.13	8.63	0.000521	0.0175	1817	YER060W	FCY21	274567	276153	+	overlap	0	0	NearestLocation			8.99	0
178	chrIII	133724	136873	3150	*	7.5	8.5	-0.13	8.63	0.000523	0.0175	588	YCR011C	ADP1	133724	136873	-	overlap	0	0	NearestLocation			8.99	0
179	chrIV	1462358	1465786	3429	*	7.5	8.5	-0.13	8.63	0.000523	0.0175	1405	YDR507C	GIN4	1462358	1465786	-	overlap	0	0	NearestLocation			8.99	0
180	chrXV	357674	359947	2274	*	8.36	9.32	4.35	4.97	0.000525	0.0175	5159	YOR014W	RTS1	357674	359947	+	overlap	0	0	NearestLocation			9.81	4.48
181	chrIV	1191936	1195032	3097	*	7.5	8.49	-0.13	8.63	0.000529	0.0175	1265	YDR359C	EAF1	1191936	1194884	-	overlapStart	-74	0	NearestLocation			8.98	0
182	chrXI	452201	454078	1878	*	7.5	8.49	-0.13	8.63	0.000531	0.0175	3493	YKR008W	RSC4	452201	454078	+	overlap	0	0	NearestLocation			8.98	0
183	chrXII	349006	363738	14733	*	7.49	8.48	-0.13	8.62	0.000546	0.0179	3755	YLR106C	REA1	349006	363738	-	overlap	0	0	NearestLocation			8.97	0
184	chrIV	658350	661103	2754	*	7.48	8.48	-0.13	8.61	0.000555	0.018	1014	YDR103W	STE5	658350	661103	+	overlap	0	0	NearestLocation			8.97	0
185	chrXII	965897	971695	5799	*	7.48	8.48	-0.13	8.61	0.000557	0.018	4068	YLR422W	DCK1	965897	971695	+	overlap	0	0	NearestLocation			8.97	0
186	chrXII	620473	622821	2349	*	7.48	8.47	-0.13	8.61	0.000562	0.018	3896	YLR241W	CSC1	620473	622821	+	overlap	0	0	NearestLocation			8.96	0
187	chrXVI	82625	84196	1572	*	7.47	8.47	-0.13	8.61	0.000564	0.018	5558	YPL247C	YPL247C	82625	84196	-	overlap	0	0	NearestLocation			8.96	0
188	chrII	792849	796499	3651	*	7.47	8.47	-0.13	8.6	0.000566	0.018	508	YBR295W	PCA1	792849	796499	+	overlap	0	0	NearestLocation			8.96	0
189	chrVII	466141	468807	2667	*	7.47	8.47	-0.13	8.6	0.000567	0.018	2313	YGL014W	PUF4	466141	468807	+	overlap	0	0	NearestLocation			8.96	0
190	chrX	339787	342255	2469	*	7.47	8.47	-0.13	8.6	0.000573	0.0181	3072	YJL051W	IRC8	339787	342255	+	overlap	0	0	NearestLocation			8.96	0
191	chrVII	131525	139543	8019	*	9.39	10.38	-0.13	10.52	0.000579	0.0181	2146	YGL195W	GCN1	131525	139543	+	overlap	0	0	NearestLocation			10.87	0
192	chrXV	224420	226075	1656	*	10.26	10.89	9.11	1.78	0.00058	0.0181	5088	YOL055C	THI20	224420	226075	-	overlap	0	0	NearestLocation			11.38	9.24
193	chrXIII	725934	731123	5190	*	7.46	8.46	-0.13	8.59	0.000582	0.0181	4475	YMR229C	RRP5	725934	731123	-	overlap	0	0	NearestLocation			8.95	0
194	chrII	270947	273703	2757	*	7.46	8.46	-0.13	8.59	0.000586	0.0181	230	YBR017C	KAP104	270947	273703	-	overlap	0	0	NearestLocation			8.95	0
195	chrV	364589	366517	1929	*	7.45	8.45	-0.13	8.58	0.000599	0.0181	1865	YER103W	SSA4	364589	366517	+	overlap	0	0	NearestLocation			8.94	0
196	chrXII	208761	210269	1509	*	7.45	8.45	-0.13	8.58	0.000599	0.0181	3684	YLR033W	RSC58	208761	210269	+	overlap	0	0	NearestLocation			8.94	0
197	chrXV	1069621	1070241	621	*	11.07	11.66	10.06	1.6	0.000599	0.0181	5514	YOR387C	YOR387C	1069621	1070241	-	overlap	0	0	NearestLocation			12.15	10.19
198	chrXVI	394038	396572	2535	*	7.45	8.45	-0.13	8.58	0.000602	0.0181	5717	YPL084W	BRO1	394038	396572	+	overlap	0	0	NearestLocation			8.94	0
199	chrVI	162488	164746	2259	*	7.45	8.45	-0.13	8.58	0.000604	0.0181	2030	YFR009W	GCN20	162488	164746	+	overlap	0	0	NearestLocation			8.94	0
200	chrXI	421424	425875	4452	*	7.45	8.45	-0.13	8.58	0.000604	0.0181	3475	YKL010C	UFD4	421424	425875	-	overlap	0	0	NearestLocation			8.94	0
201	chrXV	155287	158637	3351	*	7.45	8.44	-0.13	8.58	0.000608	0.0181	5056	YOL087C	DUF1	155287	158637	-	overlap	0	0	NearestLocation			8.93	0
202	chrXIV	680694	685433	4740	*	7.45	8.44	-0.13	8.58	0.000612	0.0181	4926	YNR031C	SSK2	680694	685433	-	overlap	0	0	NearestLocation			8.93	0
203	chrX	245591	246244	654	*	6.57	7.56	-0.13	7.7	0.000615	0.0181	3028	YJL097W	PHS1	245591	246244	+	overlap	0	0	NearestLocation			8.05	0
204	chrXV	1001147	1003225	2079	*	7.44	8.43	-0.13	8.57	0.00063	0.0184	5482	YOR354C	MSC6	1001147	1003225	-	overlap	0	0	NearestLocation			8.92	0
205	chrI	39259	41901	2643	*	7.43	8.43	-0.13	8.56	0.00064	0.0184	17	YAL056W	GPB2	39259	41901	+	overlap	0	0	NearestLocation			8.92	0
206	chrVII	1002523	1003962	1440	*	10.81	11.43	9.7	1.73	0.000641	0.0184	2578	YGR255C	COQ6	1002523	1003962	-	overlap	0	0	NearestLocation			11.92	9.83
207	chrXV	939621	943385	3765	*	7.43	8.42	-0.13	8.56	0.000644	0.0184	5460	YOR330C	MIP1	939621	943385	-	overlap	0	0	NearestLocation			8.91	0
208	chrIV	622112	624721	2610	*	7.43	8.42	-0.13	8.56	0.000646	0.0184	1001	YDR089W	VTC5	622112	624721	+	overlap	0	0	NearestLocation			8.91	0
209	chrVII	425362	426804	1443	*	7.43	8.42	-0.13	8.56	0.000646	0.0184	2290	YGL038C	OCH1	425362	426804	-	overlap	0	0	NearestLocation			8.91	0
210	chrII	24946	28299	3354	*	7.42	8.42	-0.13	8.55	0.00065	0.0184	114	YBL101C	ECM21	24946	28299	-	overlap	0	0	NearestLocation			8.91	0
211	chrIV	1456695	1459220	2526	*	7.42	8.42	-0.13	8.55	0.00065	0.0184	1403	YDR505C	PSP1	1456695	1459220	-	overlap	0	0	NearestLocation			8.91	0
212	chrVII	281634	283937	2304	*	7.41	8.41	-0.13	8.54	0.000666	0.0188	2216	YGL120C	PRP43	281634	283937	-	overlap	0	0	NearestLocation			8.9	0
213	chrXI	552770	554620	1851	*	7.41	8.41	-0.13	8.54	0.000673	0.0189	3539	YKR058W	GLG1	552770	554620	+	overlap	0	0	NearestLocation			8.9	0
214	chrVIII	413685	417179	3495	*	7.41	8.4	-0.13	8.54	0.000681	0.0191	2838	YHR158C	KEL1	413685	417179	-	overlap	0	0	NearestLocation			8.89	0
215	chrXVI	41043	42869	1827	*	12.03	12.5	11.31	1.19	0.00069	0.0192	5540	YPL265W	DIP5	41043	42869	+	overlap	0	0	NearestLocation			12.99	11.44
216	chrXIII	209428	212155	2728	*	7.4	8.39	-0.13	8.53	0.000696	0.0193	4206	YML034W	SRC1	209525	212155	+	overlapStart	-48	0	NearestLocation			8.88	0
217	chrIV	417663	421514	3852	*	7.4	8.39	-0.13	8.53	0.000703	0.0194	894	YDL019C	OSH2	417663	421514	-	overlap	0	0	NearestLocation			8.88	0
218	chrII	501804	504644	2841	*	7.39	8.38	-0.13	8.52	0.000716	0.0197	347	YBR133C	HSL7	501804	504287	-	overlapStart	-178	0	NearestLocation			8.87	0
219	chrX	483959	486196	2238	*	7.39	8.38	-0.13	8.52	0.000719	0.0197	3141	YJR030C	RBH2	483959	486196	-	overlap	0	0	NearestLocation			8.87	0
220	chrVII	102543	107504	4962	*	9.18	10.18	-0.13	10.31	0.000741	0.02	2136	YGL206C	CHC1	102543	107504	-	overlap	0	0	NearestLocation			10.67	0
221	chrXV	214017	216137	2121	*	7.37	8.37	-0.13	8.5	0.000742	0.02	5083	YOL060C	MAM3	214017	216137	-	overlap	0	0	NearestLocation			8.86	0
222	chrXII	1032627	1035764	3138	*	9.19	10.17	3.64	6.54	0.000742	0.02	4094	YLR450W	HMG2	1032627	1035764	+	overlap	0	0	NearestLocation			10.66	3.77
223	chrXIV	310636	317671	7036	*	7.37	8.37	-0.13	8.5	0.000747	0.02	4730	YNL169C	PSD1	316169	317671	-	includeFeature	2766	0	NearestLocation			8.86	0
224	chrVIII	64462	65859	1398	*	7.37	8.37	-0.13	8.5	0.000751	0.02	2645	YHL021C	AIM17	64462	65859	-	overlap	0	0	NearestLocation			8.86	0
225	chrVIII	328303	330060	1758	*	7.37	8.36	-0.13	8.5	0.000759	0.02	2785	YHR108W	GGA2	328303	330060	+	overlap	0	0	NearestLocation			8.85	0
226	chrV	189503	191788	2286	*	7.36	8.36	-0.13	8.49	0.000761	0.02	1768	YER017C	AFG3	189503	191788	-	overlap	0	0	NearestLocation			8.85	0
227	chrV	167808	171818	4011	*	7.36	8.36	-0.13	8.49	0.000768	0.02	1760	YER008C	SEC3	167808	171818	-	overlap	0	0	NearestLocation			8.85	0
228	chrII	517350	526628	9279	*	9.14	10.14	-0.13	10.28	0.000774	0.02	353	YBR140C	IRA1	517350	526628	-	overlap	0	0	NearestLocation			10.63	0
229	chrXV	171070	180309	9240	*	8.64	9.63	-0.13	9.77	0.000775	0.02	5063	YOL081W	IRA2	171070	180309	+	overlap	0	0	NearestLocation			10.12	0
230	chrII	227636	235117	7482	*	8.63	9.63	-0.13	9.77	0.000775	0.02	209	YBL004W	UTP20	227636	235117	+	overlap	0	0	NearestLocation			10.12	0
231	chrXII	511054	512940	1887	*	8.63	9.63	-0.13	9.76	0.00078	0.02	3838	YLR177W	YLR177W	511054	512940	+	overlap	0	0	NearestLocation			10.12	0
232	chrII	686901	690263	3363	*	7.35	8.35	-0.13	8.48	0.000783	0.02	449	YBR235W	VHC1	686901	690263	+	overlap	0	0	NearestLocation			8.84	0
233	chrXII	915156	919019	3864	*	7.35	8.35	-0.13	8.48	0.000783	0.02	4043	YLR398C	SKI2	915156	919019	-	overlap	0	0	NearestLocation			8.84	0
234	chrIX	365466	369908	4443	*	8.63	9.62	-0.13	9.76	0.000784	0.02	1618	YIR006C	PAN1	365466	369908	-	overlap	0	0	NearestLocation			10.11	0
235	chrVI	174265	176391	2127	*	9.13	10.13	-0.13	10.27	0.000785	0.02	2037	YFR015C	GSY1	174265	176391	-	overlap	0	0	NearestLocation			10.62	0
236	chrXV	234940	238202	3263	*	7.35	8.35	-0.13	8.48	0.000788	0.02	5093	YOL050C	YOL050C	237882	238202	-	includeFeature	1471	0	NearestLocation			8.84	0
237	chrVIII	278153	279724	1572	*	7.35	8.34	-0.13	8.48	0.000793	0.02	2762	YHR086W	NAM8	278153	279724	+	overlap	0	0	NearestLocation			8.83	0
238	chrVII	940869	942215	1347	*	7.35	8.34	-0.13	8.48	0.000798	0.0201	2548	YGR223C	HSV2	940869	942215	-	overlap	0	0	NearestLocation			8.83	0
239	chrXIV	491523	492971	1449	*	7.78	8.76	3.06	5.7	0.000805	0.0201	4826	YNL071W	LAT1	491523	492971	+	overlap	0	0	NearestLocation			9.25	3.19
240	chrXIV	34696	37422	2727	*	7.34	8.34	-0.13	8.47	0.000808	0.0201	4594	YNL321W	VNX1	34696	37422	+	overlap	0	0	NearestLocation			8.83	0
241	chrXVI	332100	335486	3387	*	7.34	8.33	-0.13	8.47	0.000813	0.0201	5687	YPL115C	BEM3	332100	335486	-	overlap	0	0	NearestLocation			8.82	0
242	chrVII	952548	953480	933	*	6.54	7.53	-0.13	7.67	0.000817	0.0201	2554	YGR231C	PHB2	952548	953480	-	overlap	0	0	NearestLocation			8.02	0
243	chrXIII	655076	658342	3267	*	9.1	10.1	-0.13	10.23	0.000818	0.0201	4442	YMR196W	YMR196W	655076	658342	+	overlap	0	0	NearestLocation			10.59	0
244	chrIV	1412373	1414274	1902	*	7.33	8.33	-0.13	8.46	0.000823	0.0201	1376	YDR477W	SNF1	1412373	1414274	+	overlap	0	0	NearestLocation			8.82	0
245	chrVII	642010	643008	999	*	6.96	7.95	-0.13	8.09	0.000824	0.0201	2404	YGR080W	TWF1	642010	643008	+	overlap	0	0	NearestLocation			8.44	0
246	chrXV	855147	860258	5112	*	8.59	9.58	-0.13	9.72	0.000824	0.0201	5418	YOR290C	SNF2	855147	860258	-	overlap	0	0	NearestLocation			10.07	0
247	chrII	318266	320275	2010	*	7.32	8.32	-0.13	8.45	0.000855	0.0204	254	YBR041W	FAT1	318266	320275	+	overlap	0	0	NearestLocation			8.81	0
248	chrXII	275378	278626	3249	*	7.32	8.32	-0.13	8.45	0.000855	0.0204	3721	YLR071C	RGR1	275378	278626	-	overlap	0	0	NearestLocation			8.81	0
249	chrVII	485921	489442	3522	*	7.32	8.31	-0.13	8.45	0.00086	0.0204	2323	YGL006W	PMC1	485921	489442	+	overlap	0	0	NearestLocation			8.8	0
250	chrXII	634252	636084	1833	*	7.32	8.31	-0.13	8.45	0.000863	0.0204	3903	YLR248W	RCK2	634252	636084	+	overlap	0	0	NearestLocation			8.8	0
251	chrXVI	90622	95109	4488	*	8.54	9.54	-0.13	9.68	0.000869	0.0204	5563	YPL242C	IQG1	90622	95109	-	overlap	0	0	NearestLocation			10.03	0
252	chrXV	657264	658325	1062	*	7.31	8.31	-0.13	8.44	0.000877	0.0204	5310	YOR173W	DCS2	657264	658325	+	overlap	0	0	NearestLocation			8.8	0
253	chrVII	789031	790329	1299	*	7.15	8.13	1.57	6.57	0.000878	0.0204	2474	YGR149W	GPC1	789031	790329	+	overlap	0	0	NearestLocation			8.62	1.7
254	chrXIV	129522	135383	5862	*	8.53	9.53	-0.13	9.67	0.000879	0.0204	4642	YNL271C	BNI1	129522	135383	-	overlap	0	0	NearestLocation			10.02	0
255	chrXII	517940	520351	2412	*	7.31	8.3	-0.13	8.44	0.000882	0.0204	3843	YLR182W	SWI6	517940	520351	+	overlap	0	0	NearestLocation			8.79	0
256	chrXV	424846	426084	1239	*	7.02	8.02	-0.13	8.15	0.000888	0.0204	5198	YOR051C	ETT1	424846	426084	-	overlap	0	0	NearestLocation			8.51	0
257	chrXII	834352	836163	1812	*	7.3	8.3	-0.13	8.43	0.000891	0.0204	4001	YLR353W	BUD8	834352	836163	+	overlap	0	0	NearestLocation			8.79	0
258	chrX	41389	47433	6045	*	7.3	8.3	-0.13	8.43	0.000894	0.0204	2926	YJL207C	LAA1	41389	47433	-	overlap	0	0	NearestLocation			8.79	0
259	chrXI	110464	112503	2040	*	7.3	8.3	-0.13	8.43	0.000894	0.0204	3311	YKL179C	COY1	110464	112503	-	overlap	0	0	NearestLocation			8.79	0
260	chrIV	889751	892492	2742	*	8.51	9.51	-0.13	9.65	0.0009	0.0204	1120	YDR213W	UPC2	889751	892492	+	overlap	0	0	NearestLocation			10	0
261	chrIV	1000104	1002023	1920	*	7.3	8.29	-0.13	8.43	0.000905	0.0204	1174	YDR266C	HEL2	1000104	1002023	-	overlap	0	0	NearestLocation			8.78	0
262	chrII	573915	575996	2082	*	7.3	8.29	-0.13	8.43	0.000908	0.0204	383	YBR169C	SSE2	573915	575996	-	overlap	0	0	NearestLocation			8.78	0
263	chrXIII	538689	540444	1756	*	7.3	8.29	-0.13	8.43	0.000908	0.0204	4377	YMR135C	GID8	538689	540056	-	overlapStart	-194	0	NearestLocation			8.78	0
264	chrIV	956013	957398	1386	*	7.29	8.29	-0.13	8.42	0.00091	0.0204	1153	YDR247W	VHS1	956013	957398	+	overlap	0	0	NearestLocation			8.78	0
265	chrVIII	333072	334394	1323	*	7.29	8.29	-0.13	8.42	0.00091	0.0204	2788	YHR111W	UBA4	333072	334394	+	overlap	0	0	NearestLocation			8.78	0
266	chrXIII	907321	910786	3466	*	7.29	8.29	-0.13	8.42	0.00091	0.0204	4567	YMR317W	YMR317W	907364	910786	+	overlapStart	-21	0	NearestLocation			8.78	0
267	chrIII	144773	147634	2862	*	7.29	8.29	-0.13	8.42	0.000913	0.0204	593	YCR017C	CWH43	144773	147634	-	overlap	0	0	NearestLocation			8.78	0
268	chrVIII	124109	125680	1572	*	7.29	8.29	-0.13	8.42	0.000913	0.0204	2678	YHR009C	TDA3	124109	125680	-	overlap	0	0	NearestLocation			8.78	0
269	chrIV	884727	886865	2139	*	7.29	8.28	-0.13	8.42	0.000925	0.0205	1118	YDR211W	GCD6	884727	886865	+	overlap	0	0	NearestLocation			8.77	0
270	chrXV	675939	677840	1902	*	7.29	8.28	-0.13	8.42	0.000925	0.0205	5318	YOR181W	LAS17	675939	677840	+	overlap	0	0	NearestLocation			8.77	0
271	chrV	476345	482848	6504	*	8.99	9.99	-0.13	10.12	0.00093	0.0205	1916	YER155C	BEM2	476345	482848	-	overlap	0	0	NearestLocation			10.48	0
272	chrXII	41280	46265	4986	*	8.49	9.49	-0.13	9.62	0.000931	0.0205	3608	YLL048C	YBT1	41280	46265	-	overlap	0	0	NearestLocation			9.98	0
273	chrV	133120	135234	2115	*	8.98	9.98	-0.13	10.12	0.000934	0.0205	1741	YEL011W	GLC3	133120	135234	+	overlap	0	0	NearestLocation			10.47	0
274	chrV	529530	536021	6492	*	7.28	8.28	-0.13	8.41	0.000942	0.0205	1933	YER172C	BRR2	529530	536021	-	overlap	0	0	NearestLocation			8.77	0
275	chrXV	692475	697334	4860	*	7.28	8.28	-0.13	8.41	0.000942	0.0205	5328	YOR191W	ULS1	692475	697334	+	overlap	0	0	NearestLocation			8.77	0
276	chrXII	846103	849124	3022	*	7.28	8.27	-0.13	8.41	0.000948	0.0206	4007	YLR360W	VPS38	846103	847422	+	includeFeature	852	0	NearestLocation			8.76	0
277	chrII	147209	150286	3078	*	7.28	8.27	-0.13	8.41	0.000954	0.0206	174	YBL037W	APL3	147209	150286	+	overlap	0	0	NearestLocation			8.76	0
278	chrIV	576474	578159	1686	*	7.28	8.27	-0.13	8.41	0.000954	0.0206	973	YDR062W	LCB2	576474	578159	+	overlap	0	0	NearestLocation			8.76	0
279	chrXII	54211	63645	9435	*	8.46	9.46	-0.13	9.59	0.000965	0.0207	3614	YLL040C	VPS13	54211	63645	-	overlap	0	0	NearestLocation			9.95	0
280	chrIV	838392	840392	2001	*	7.27	8.26	-0.13	8.4	0.000972	0.0207	1097	YDR189W	SLY1	838392	840392	+	overlap	0	0	NearestLocation			8.75	0
281	chrXVI	329606	331699	2094	*	7.27	8.26	-0.13	8.4	0.000972	0.0207	5686	YPL116W	HOS3	329606	331699	+	overlap	0	0	NearestLocation			8.75	0
282	chrVIII	258244	261591	3348	*	7.27	8.26	-0.13	8.4	0.000975	0.0207	2754	YHR079C	IRE1	258244	261591	-	overlap	0	0	NearestLocation			8.75	0
283	chrXV	730008	733457	3450	*	7.27	8.26	-0.13	8.39	0.000978	0.0207	5342	YOR207C	RET1	730008	733457	-	overlap	0	0	NearestLocation			8.75	0
284	chrXV	752214	755009	2796	*	7.26	8.26	-0.13	8.39	0.000981	0.0207	5353	YOR219C	STE13	752214	755009	-	overlap	0	0	NearestLocation			8.75	0
285	chrIII	31449	33974	2526	*	7.26	8.26	-0.13	8.39	0.000988	0.0208	532	YCL054W	SPB1	31449	33974	+	overlap	0	0	NearestLocation			8.75	0		1
286	chrIV	1362878	1364902	2025	*	7.26	8.25	-0.13	8.39	0.000994	0.0208	1353	YDR452W	PPN1	1362878	1364902	+	overlap	0	0	NearestLocation			8.74	0
287	chrVII	1027370	1031509	4140	*	8.43	9.43	-0.13	9.57	0.000995	0.0208	2590	YGR270W	YTA7	1027370	1031509	+	overlap	0	0	NearestLocation			9.92	0
288	chrIV	1234218	1236125	1908	*	7.25	8.25	-0.13	8.38	0.00101	0.0209	1289	YDR380W	ARO10	1234218	1236125	+	overlap	0	0	NearestLocation			8.74	0
289	chrXIII	790205	793369	3165	*	8.42	9.42	-0.13	9.55	0.00101	0.021	4509	YMR261C	TPS3	790205	793369	-	overlap	0	0	NearestLocation			9.91	0
290	chrVII	49431	52434	3004	*	8.4	9.4	-0.13	9.54	0.00103	0.021	2107	YGL238W	CSE1	49552	52434	+	overlapStart	-61	0	NearestLocation			9.89	0
291	chrVII	406860	409604	2745	*	7.24	8.24	-0.13	8.37	0.00103	0.021	2281	YGL049C	TIF4632	406860	409604	-	overlap	0	0	NearestLocation			8.73	0
292	chrIX	167581	169641	2061	*	7.24	8.24	-0.13	8.37	0.00103	0.021	1508	YIL105C	SLM1	167581	169641	-	overlap	0	0	NearestLocation			8.73	0
293	chrXVI	35236	37845	2610	*	7.24	8.24	-0.13	8.37	0.00103	0.021	5537	YPL268W	PLC1	35236	37845	+	overlap	0	0	NearestLocation			8.73	0
294	chrVII	720265	724764	4500	*	8.4	9.4	-0.13	9.53	0.00104	0.021	2439	YGR116W	SPT6	720409	724764	+	overlapStart	-72	0	NearestLocation			9.89	0
295	chrI	80710	81951	1242	*	7.24	8.24	-0.13	8.37	0.00104	0.021	39	YAL034C	FUN19	80710	81951	-	overlap	0	0	NearestLocation			8.73	0
296	chrV	469686	472424	2739	*	7.24	8.24	-0.13	8.37	0.00104	0.021	1913	YER151C	UBP3	469686	472424	-	overlap	0	0	NearestLocation			8.73	0
297	chrVII	859901	865753	5853	*	7.24	8.23	-0.13	8.37	0.00105	0.021	2510	YGR184C	UBR1	859901	865753	-	overlap	0	0	NearestLocation			8.72	0
298	chrXVI	690107	691789	1683	*	7.24	8.23	-0.13	8.37	0.00105	0.021	5866	YPR072W	NOT5	690107	691789	+	overlap	0	0	NearestLocation			8.72	0
299	chrX	598735	603078	4344	*	8.88	9.88	-0.13	10.01	0.00106	0.021	3195	YJR092W	BUD4	598735	603078	+	overlap	0	0	NearestLocation			10.37	0
300	chrX	109966	111159	1194	*	7.23	8.23	-0.13	8.36	0.00106	0.021	2963	YJL164C	TPK1	109966	111159	-	overlap	0	0	NearestLocation			8.72	0
301	chrIV	1395121	1397909	2789	*	8.38	9.38	-0.13	9.51	0.00106	0.021	1367	YDR466W	PKH3	1395121	1397817	+	includeFeature	46	0	NearestLocation			9.87	0
302	chrII	172534	174588	2055	*	7.23	8.23	-0.13	8.36	0.00106	0.021	188	YBL024W	NCL1	172534	174588	+	overlap	0	0	NearestLocation			8.72	0
303	chrIV	251566	253746	2181	*	7.23	8.23	-0.13	8.36	0.00106	0.021	807	YDL116W	NUP84	251566	253746	+	overlap	0	0	NearestLocation			8.72	0
304	chrIX	271161	272777	1617	*	8.37	9.36	-0.13	9.5	0.00108	0.0212	1566	YIL045W	PIG2	271161	272777	+	overlap	0	0	NearestLocation			9.85	0
305	chrIV	497835	500879	3045	*	8.36	9.36	-0.13	9.5	0.00108	0.0212	938	YDR028C	REG1	497835	500879	-	overlap	0	0	NearestLocation			9.85	0
306	chrXV	762825	766565	3741	*	8.36	9.35	-0.13	9.49	0.00109	0.0214	5360	YOR227W	HER1	762825	766565	+	overlap	0	0	NearestLocation			9.84	0
307	chrIII	128470	130281	1812	*	7.21	8.21	-0.13	8.34	0.0011	0.0215	585	YCR008W	SAT4	128470	130281	+	overlap	0	0	NearestLocation			8.7	0
308	chrXI	63821	67466	3646	*	8.35	9.34	-0.13	9.48	0.00111	0.0215	3290	YKL201C	MNN4	63930	67466	-	includeFeature	54	0	NearestLocation			9.83	0
309	chrXV	633839	636757	2919	*	7.21	8.21	-0.13	8.34	0.00111	0.0215	5298	YOR160W	MTR10	633839	636757	+	overlap	0	0	NearestLocation			8.7	0
310	chrXI	53704	55602	1899	*	7.21	8.2	-0.13	8.34	0.00112	0.0215	3288	YKL204W	EAP1	53704	55602	+	overlap	0	0	NearestLocation			8.69	0
311	chrXII	1007421	1011245	3825	*	8.82	9.82	-0.13	9.95	0.00113	0.0215	4080	YLR436C	ECM30	1007421	1011245	-	overlap	0	0	NearestLocation			10.31	0
312	chrII	356861	360187	3327	*	8.32	9.32	-0.13	9.46	0.00114	0.0215	273	YBR059C	AKL1	356861	360187	-	overlap	0	0	NearestLocation			9.81	0
313	chrX	425157	431237	6081	*	8.81	9.81	-0.13	9.95	0.00114	0.0215	3111	YJL005W	CYR1	425157	431237	+	overlap	0	0	NearestLocation			10.3	0
314	chrXV	316938	321548	4611	*	8.81	9.81	-0.13	9.95	0.00114	0.0215	5140	YOL004W	SIN3	316938	321548	+	overlap	0	0	NearestLocation			10.3	0
315	chrIV	494649	497318	2670	*	7.2	8.2	-0.13	8.33	0.00114	0.0215	937	YDR027C	VPS54	494649	497318	-	overlap	0	0	NearestLocation			8.69	0
316	chrVII	221104	225877	4774	*	7.2	8.2	-0.13	8.33	0.00114	0.0215	2188	YGL150C	INO80	221104	225573	-	overlapStart	-152	0	NearestLocation			8.69	0
317	chrXII	802653	805203	2551	*	7.2	8.2	-0.13	8.33	0.00114	0.0215	3987	YLR337C	VRP1	802653	805106	-	overlapStart	-48	0	NearestLocation			8.69	0
318	chrIV	748613	750742	2130	*	8.31	9.31	-0.13	9.44	0.00115	0.0215	1054	YDR146C	SWI5	748613	750742	-	overlap	0	0	NearestLocation			9.8	0
319	chrVIII	302761	313995	11235	*	8.31	9.31	-0.13	9.44	0.00115	0.0215	2776	YHR099W	TRA1	302761	313995	+	overlap	0	0	NearestLocation			9.8	0
320	chrXV	925721	930445	4725	*	8.31	9.31	-0.13	9.44	0.00115	0.0215	5456	YOR326W	MYO2	925721	930445	+	overlap	0	0	NearestLocation			9.8	0
321	chrIV	600793	601809	1017	*	14.91	15.19	14.56	0.63	0.00115	0.0215	988	YDR077W	SED1	600793	601809	+	overlap	0	0	NearestLocation			15.68	14.69
322	chrX	595061	598336	3276	*	8.31	9.31	-0.13	9.44	0.00116	0.0215	3194	YJR091C	JSN1	595061	598336	-	overlap	0	0	NearestLocation			9.8	0
323	chrV	417281	420709	3429	*	7.19	8.19	-0.13	8.32	0.00116	0.0216	1890	YER129W	SAK1	417281	420709	+	overlap	0	0	NearestLocation			8.68	0
324	chrIV	1369790	1379596	9807	*	8.78	9.78	-0.13	9.92	0.00118	0.0217	1357	YDR457W	TOM1	1369790	1379596	+	overlap	0	0	NearestLocation			10.27	0
325	chrIX	156045	157178	1134	*	7.19	8.18	-0.13	8.32	0.00118	0.0217	1503	YIL110W	HPM1	156045	157178	+	overlap	0	0	NearestLocation			8.67	0
326	chrXVI	679693	680799	1107	*	7.19	8.18	-0.13	8.32	0.00118	0.0217	5859	YPR065W	ROX1	679693	680799	+	overlap	0	0	NearestLocation			8.67	0
327	chrXVI	387067	393654	6588	*	8.29	9.29	-0.13	9.42	0.00118	0.0217	5716	YPL085W	SEC16	387067	393654	+	overlap	0	0	NearestLocation			9.78	0
328	chrIX	280142	282652	2511	*	7.18	8.18	-0.13	8.31	0.00119	0.0218	1573	YIL038C	NOT3	280142	282652	-	overlap	0	0	NearestLocation			8.67	0
329	chrIII	186489	190169	3681	*	8.28	9.28	-0.13	9.41	0.0012	0.0218	614	YCR033W	SNT1	186489	190169	+	overlap	0	0	NearestLocation			9.77	0
330	chrVII	1052824	1057257	4434	*	7.17	8.17	-0.13	8.3	0.00121	0.0219	2601	YGR281W	YOR1	1052824	1057257	+	overlap	0	0	NearestLocation			8.66	0
331	chrX	257423	260947	3525	*	8.76	9.76	-0.13	9.89	0.00122	0.0219	3033	YJL092W	SRS2	257423	260947	+	overlap	0	0	NearestLocation			10.25	0
332	chrVI	165067	166566	1500	*	7.17	8.17	-0.13	8.3	0.00122	0.0219	2031	YFR010W	UBP6	165067	166566	+	overlap	0	0	NearestLocation			8.66	0
333	chrXII	660716	662833	2118	*	10.52	11.06	9.65	1.41	0.00122	0.0219	3913	YLR258W	GSY2	660716	662833	+	overlap	0	0	NearestLocation			11.55	9.78
334	chrVII	217524	220922	3399	*	7.17	8.16	-0.13	8.3	0.00123	0.0219	2187	YGL151W	NUT1	217524	220922	+	overlap	0	0	NearestLocation			8.65	0
335	chrXI	159456	161342	1887	*	7.17	8.16	-0.13	8.3	0.00123	0.0219	3334	YKL155C	RSM22	159456	161342	-	overlap	0	0	NearestLocation			8.65	0
336	chrIV	1431968	1434268	2301	*	7.17	8.16	-0.13	8.29	0.00123	0.0219	1389	YDR490C	PKH1	1431968	1434268	-	overlap	0	0	NearestLocation			8.65	0
337	chrIV	1105003	1105827	825	*	6.31	7.3	-0.13	7.44	0.00123	0.0219	1225	YDR319C	YFT2	1105003	1105827	-	overlap	0	0	NearestLocation			7.79	0
338	chrXI	310199	313078	2880	*	7.16	8.15	-0.13	8.29	0.00125	0.0222	3416	YKL068W	NUP100	310199	313078	+	overlap	0	0	NearestLocation			8.64	0
339	chrXI	440608	442722	2115	*	7.15	8.15	-0.13	8.28	0.00127	0.0225	3486	YKR001C	VPS1	440608	442722	-	overlap	0	0	NearestLocation			8.64	0
340	chrVIII	509363	511837	2475	*	7.15	8.15	-0.13	8.28	0.00128	0.0226	2888	YHR205W	SCH9	509363	511837	+	overlap	0	0	NearestLocation			8.64	0
341	chrIV	263313	264110	798	*	6.12	7.12	-0.13	7.25	0.00128	0.0226	812	YDL111C	RRP42	263313	264110	-	overlap	0	0	NearestLocation			7.61	0
342	chrX	270002	274698	4697	*	7.15	8.14	-0.13	8.28	0.00129	0.0226	3038	YJL087C	TRL1	270002	272846	-	overlapStart	-926	0	NearestLocation			8.63	0
343	chrV	527082	529418	2337	*	7.14	8.14	-0.13	8.27	0.00131	0.0228	1932	YER171W	RAD3	527082	529418	+	overlap	0	0	NearestLocation			8.63	0
344	chrXVI	902044	906654	4611	*	8.69	9.69	-0.13	9.82	0.00131	0.0228	5972	YPR184W	GDB1	902044	906654	+	overlap	0	0	NearestLocation			10.18	0
345	chrII	668663	673565	4903	*	7.13	8.13	-0.13	8.26	0.00133	0.0229	439	YBR226C	YBR226C	673155	673565	-	includeFeature	2246	0	NearestLocation			8.62	0
346	chrIX	272950	273846	897	*	7.13	8.12	-0.13	8.26	0.00134	0.0229	1567	YIL044C	AGE2	272950	273846	-	overlap	0	0	NearestLocation			8.61	0
347	chrVII	937124	938992	1869	*	7.13	8.12	-0.13	8.26	0.00134	0.0229	2546	YGR221C	TOS2	937124	938992	-	overlap	0	0	NearestLocation			8.61	0
348	chrX	38005	39969	1965	*	7.13	8.12	-0.13	8.26	0.00134	0.0229	2924	YJL209W	CBP1	38005	39969	+	overlap	0	0	NearestLocation			8.61	0
349	chrXV	427817	429912	2096	*	7.13	8.12	-0.13	8.26	0.00134	0.0229	5200	YOR053W	YOR053W	427817	428158	+	includeFeature	876	0	NearestLocation			8.61	0
350	chrIV	570649	573726	3078	*	7.13	8.12	-0.13	8.26	0.00135	0.0229	971	YDR060W	MAK21	570649	573726	+	overlap	0	0	NearestLocation			8.61	0
351	chrX	590872	594327	3456	*	7.13	8.12	-0.13	8.26	0.00135	0.0229	3193	YJR090C	GRR1	590872	594327	-	overlap	0	0	NearestLocation			8.61	0
352	chrXIII	497704	499209	1506	*	7.13	8.12	-0.13	8.25	0.00135	0.0229	4356	YMR115W	MGR3	497704	499209	+	overlap	0	0	NearestLocation			8.61	0
353	chrII	515664	517190	1527	*	9.06	9.8	7.41	2.39	0.00135	0.0229	352	YBR139W	ATG42	515664	517190	+	overlap	0	0	NearestLocation			10.29	7.54
354	chrV	518216	520771	2556	*	7.12	8.12	-0.13	8.25	0.00136	0.0229	1928	YER167W	BCK2	518216	520771	+	overlap	0	0	NearestLocation			8.61	0
355	chrIV	921926	923806	1881	*	7.12	8.11	-0.13	8.25	0.00137	0.023	1135	YDR228C	PCF11	921926	923806	-	overlap	0	0	NearestLocation			8.6	0
356	chrII	420201	423041	2841	*	9.94	10.64	8.53	2.12	0.00138	0.023	302	YBR086C	IST2	420201	423041	-	overlap	0	0	NearestLocation			11.13	8.66
357	chrVIII	554396	555967	1572	*	7.12	8.11	-0.13	8.25	0.00138	0.023	2906	YHR216W	IMD2	554396	555967	+	overlap	0	0	NearestLocation			8.6	0		1
358	chrXV	453768	455795	2028	*	7.12	8.11	-0.13	8.25	0.00138	0.023	5213	YOR069W	VPS5	453768	455795	+	overlap	0	0	NearestLocation			8.6	0
359	chrVII	428601	431330	2730	*	7.11	8.11	-0.13	8.24	0.00139	0.0232	2292	YGL036W	YGL036W	428601	431330	+	overlap	0	0	NearestLocation			8.6	0
360	chrXIV	555048	556832	1785	*	7.11	8.1	-0.13	8.24	0.0014	0.0232	4859	YNL039W	BDP1	555048	556832	+	overlap	0	0	NearestLocation			8.59	0
361	chrIV	400997	403291	2295	*	7.11	8.1	-0.13	8.24	0.0014	0.0232	887	YDL028C	MPS1	400997	403291	-	overlap	0	0	NearestLocation			8.59	0
362	chrXIV	368595	370055	1461	*	7.11	8.1	-0.13	8.24	0.0014	0.0232	4763	YNL137C	NAM9	368595	370055	-	overlap	0	0	NearestLocation			8.59	0
363	chrIV	298417	300003	1587	*	7.11	8.1	-0.13	8.24	0.00141	0.0232	833	YDL088C	ASM4	298417	300003	-	overlap	0	0	NearestLocation			8.59	0
364	chrV	126629	128284	1656	*	7.1	8.1	-0.13	8.23	0.00142	0.0232	1737	YEL015W	EDC3	126629	128284	+	overlap	0	0	NearestLocation			8.59	0
365	chrI	183770	184477	708	*	6.67	7.67	-0.13	7.8	0.00142	0.0232	84	YAR027W	UIP3	183770	184477	+	overlap	0	0	NearestLocation			8.16	0
366	chrIII	139185	140933	1749	*	11.14	11.67	10.31	1.36	0.00143	0.0232	590	YCR014C	POL4	139185	140933	-	overlap	0	0	NearestLocation			12.16	10.44
367	chrX	365784	368373	2590	*	7.1	8.09	-0.13	8.23	0.00143	0.0232	3083	YJL041W	NSP1	365784	368373	+	overlap	0	0	NearestLocation			8.58	0
368	chrVII	72749	73158	410	*	5.51	6.5	-0.13	6.63	0.00143	0.0232	2118	YGL226C-A	OST5	72749	73158	-	overlap	0	0	NearestLocation			6.99	0
369	chrIV	887232	888911	1680	*	7.1	8.09	-0.13	8.23	0.00144	0.0232	1119	YDR212W	TCP1	887232	888911	+	overlap	0	0	NearestLocation			8.58	0
370	chrVII	742325	745435	3111	*	7.1	8.09	-0.13	8.23	0.00144	0.0232	2450	YGR125W	VSB1	742325	745435	+	overlap	0	0	NearestLocation			8.58	0
371	chrIV	996029	998323	2295	*	7.1	8.09	-0.13	8.22	0.00144	0.0232	1172	YDR264C	AKR1	996029	998323	-	overlap	0	0	NearestLocation			8.58	0
372	chrVIII	184875	186809	1935	*	7.1	8.09	-0.13	8.22	0.00144	0.0232	2710	YHR039C	MSC7	184875	186809	-	overlap	0	0	NearestLocation			8.58	0
373	chrX	173599	177306	3708	*	7.09	8.08	-0.13	8.22	0.00147	0.0235	2997	YJL129C	TRK1	173599	177306	-	overlap	0	0	NearestLocation			8.57	0
374	chrXVI	103232	104647	1416	*	7.09	8.08	-0.13	8.22	0.00147	0.0235	5569	YPL235W	RVB2	103232	104647	+	overlap	0	0	NearestLocation			8.57	0
375	chrIV	310642	312471	1830	*	7.08	8.07	-0.13	8.21	0.00149	0.0238	842	YDL080C	THI3	310642	312471	-	overlap	0	0	NearestLocation			8.56	0
376	chrVII	529257	530919	1663	*	7.08	8.07	-0.13	8.21	0.00149	0.0238	2348	YGR023W	MTL1	529264	530919	+	overlapStart	-4	0	NearestLocation			8.56	0
377	chrVIII	407103	410789	3687	*	7.08	8.07	-0.13	8.21	0.0015	0.0238	2835	YHR155W	LAM1	407103	410789	+	overlap	0	0	NearestLocation			8.56	0
378	chrXIV	467131	469623	2493	*	7.07	8.07	-0.13	8.2	0.00151	0.0239	4812	YNL085W	MKT1	467131	469623	+	overlap	0	0	NearestLocation			8.56	0
379	chrXIV	319416	321359	1944	*	7.07	8.06	-0.13	8.2	0.00153	0.0241	4732	YNL167C	SKO1	319416	321359	-	overlap	0	0	NearestLocation			8.55	0
380	chrXI	626793	630380	3588	*	7.06	8.06	-0.13	8.19	0.00154	0.0241	3578	YKR096W	ESL2	626793	630380	+	overlap	0	0	NearestLocation			8.55	0
381	chrXIII	486587	490246	3660	*	9.84	10.61	8.05	2.56	0.00155	0.0241	4350	YMR109W	MYO5	486587	490246	+	overlap	0	0	NearestLocation			11.1	8.18
382	chrV	36535	39537	3003	*	7.06	8.06	-0.13	8.19	0.00155	0.0241	1689	YEL061C	CIN8	36535	39537	-	overlap	0	0	NearestLocation			8.55	0
383	chrXV	889022	889750	729	*	6.2	7.2	-0.13	7.33	0.00155	0.0241	5435	YOR305W	RRG7	889022	889750	+	overlap	0	0	NearestLocation			7.69	0
384	chrV	48471	51539	3069	*	7.06	8.05	-0.13	8.18	0.00156	0.0241	1696	YEL055C	POL5	48471	51539	-	overlap	0	0	NearestLocation			8.54	0
385	chrXI	394726	397248	2523	*	7.06	8.05	-0.13	8.18	0.00156	0.0241	3462	YKL022C	CDC16	394726	397248	-	overlap	0	0	NearestLocation			8.54	0
386	chrXII	820511	822040	1530	*	7.06	8.05	-0.13	8.18	0.00156	0.0241	3994	YLR345W	YLR345W	820511	822040	+	overlap	0	0	NearestLocation			8.54	0
387	chrXIV	18001	19302	1302	*	7.06	8.05	-0.13	8.18	0.00156	0.0241	4586	YNL330C	RPD3	18001	19302	-	overlap	0	0	NearestLocation			8.54	0
388	chrXVI	199495	202536	3042	*	7.06	8.05	-0.13	8.18	0.00156	0.0241	5621	YPL183C	RTT10	199495	202536	-	overlap	0	0	NearestLocation			8.54	0
389	chrXI	491364	493661	2298	*	7.05	8.05	-0.13	8.18	0.00157	0.0241	3511	YKR027W	BCH2	491364	493661	+	overlap	0	0	NearestLocation			8.54	0
390	chrXV	198942	200297	1356	*	7.05	8.05	-0.13	8.18	0.00158	0.0242	5074	YOL069W	NUF2	198942	200297	+	overlap	0	0	NearestLocation			8.54	0
391	chrXIV	542963	544978	2016	*	7.05	8.04	-0.13	8.18	0.00158	0.0242	4853	YNL045W	LAP2	542963	544978	+	overlap	0	0	NearestLocation			8.53	0
392	chrXVI	195950	197788	1839	*	7.05	8.04	-0.13	8.18	0.00159	0.0243	5619	YPL184C	MRN1	195950	197788	-	overlap	0	0	NearestLocation			8.53	0
393	chrV	16355	17845	1491	*	12.4	12.82	11.82	1	0.0016	0.0243	1680	YEL071W	DLD3	16355	17845	+	overlap	0	0	NearestLocation			13.31	11.95
394	chrV	262052	263698	1647	*	7.04	8.04	-0.13	8.17	0.00161	0.0244	1810	YER054C	GIP2	262052	263698	-	overlap	0	0	NearestLocation			8.53	0
395	chrXII	329677	332115	2439	*	7.04	8.04	-0.13	8.17	0.00161	0.0244	3744	YLR095C	IOC2	329677	332115	-	overlap	0	0	NearestLocation			8.53	0
396	chrXI	479234	481981	2748	*	7.04	8.03	-0.13	8.17	0.00161	0.0244	3505	YKR021W	ALY1	479234	481981	+	overlap	0	0	NearestLocation			8.52	0
397	chrXIV	91994	94801	2808	*	9.24	10.04	7.33	2.7	0.00162	0.0244	4625	YNL287W	SEC21	91994	94801	+	overlap	0	0	NearestLocation			10.53	7.46
398	chrV	160550	162442	1893	*	7.04	8.03	-0.13	8.17	0.00162	0.0244	1756	YER005W	YND1	160550	162442	+	overlap	0	0	NearestLocation			8.52	0
399	chrVIII	127780	129120	1341	*	7.04	8.03	-0.13	8.17	0.00162	0.0244	2680	YHR011W	DIA4	127780	129120	+	overlap	0	0	NearestLocation			8.52	0
400	chrXVI	864449	866422	1974	*	7.03	8.03	-0.13	8.16	0.00163	0.0245	5950	YPR161C	SGV1	864449	866422	-	overlap	0	0	NearestLocation			8.52	0
401	chrIII	156109	157107	999	*	7.03	8.03	-0.13	8.16	0.00164	0.0245	600	YCR021C	HSP30	156109	157107	-	overlap	0	0	NearestLocation			8.52	0
402	chrXIII	707133	712109	4977	*	7.03	8.03	-0.13	8.16	0.00164	0.0245	4465	YMR219W	ESC1	707133	712109	+	overlap	0	0	NearestLocation			8.52	0
403	chrXIII	392755	394788	2034	*	7.03	8.02	-0.13	8.16	0.00165	0.0245	4301	YMR061W	RNA14	392755	394788	+	overlap	0	0	NearestLocation			8.51	0
404	chrXV	786995	788641	1647	*	7.03	8.02	-0.13	8.16	0.00165	0.0245	5373	YOR241W	MET7	786995	788641	+	overlap	0	0	NearestLocation			8.51	0
405	chrXV	220767	222902	2136	*	7.03	8.02	-0.13	8.15	0.00166	0.0245	5086	YOL057W	YOL057W	220767	222902	+	overlap	0	0	NearestLocation			8.51	0
406	chrII	194122	195702	1581	*	7.02	8.02	-0.13	8.15	0.00166	0.0245	197	YBL015W	ACH1	194122	195702	+	overlap	0	0	NearestLocation			8.51	0
407	chrIV	492556	494268	1713	*	7.02	8.02	-0.13	8.15	0.00167	0.0246	936	YDR026C	NSI1	492556	494268	-	overlap	0	0	NearestLocation			8.51	0
408	chrIV	1103758	1104947	1190	*	7.02	8.02	-0.13	8.15	0.00167	0.0246	1224	YDR318W	MCM21	1103758	1104947	+	overlap	0	0	NearestLocation			8.51	0
409	chrXII	641464	642262	799	*	7.02	8.01	-0.13	8.15	0.00168	0.0247	3906	YLR251W	SYM1	641464	642262	+	overlap	0	0	NearestLocation			8.5	0
410	chrXV	539763	544145	4383	*	7.02	8.01	-0.13	8.15	0.00169	0.0247	5257	YOR116C	RPO31	539763	544145	-	overlap	0	0	NearestLocation			8.5	0
411	chrXI	365605	369117	3513	*	7.01	8.01	-0.13	8.14	0.0017	0.0248	3447	YKL038W	RGT1	365605	369117	+	overlap	0	0	NearestLocation			8.5	0
412	chrXV	474594	476792	2199	*	7.01	8.01	-0.13	8.14	0.00171	0.0248	5225	YOR080W	DIA2	474594	476792	+	overlap	0	0	NearestLocation			8.5	0
413	chrIV	701397	702758	1362	*	7.01	8	-0.13	8.14	0.00171	0.0248	1035	YDR125C	ECM18	701397	702758	-	overlap	0	0	NearestLocation			8.49	0		1
414	chrIV	139522	141114	1593	*	7.01	8	-0.13	8.14	0.00172	0.0248	748	YDL178W	DLD2	139522	141114	+	overlap	0	0	NearestLocation			8.49	0
415	chrXII	762575	764137	1563	*	7.01	8	-0.13	8.14	0.00172	0.0248	3968	YLR314C	CDC3	762575	764137	-	overlap	0	0	NearestLocation			8.49	0
416	chrXIII	236588	238731	2144	*	7.01	8	-0.13	8.13	0.00172	0.0248	4222	YML017W	PSP2	236588	238731	+	overlap	0	0	NearestLocation			8.49	0
417	chrXI	592825	596298	3474	*	7	8	-0.13	8.13	0.00173	0.0248	3563	YKR082W	NUP133	592825	596298	+	overlap	0	0	NearestLocation			8.49	0
418	chrIV	224304	226751	2448	*	7	8	-0.13	8.13	0.00174	0.0248	791	YDL132W	CDC53	224304	226751	+	overlap	0	0	NearestLocation			8.49	0
419	chrXVI	711354	713028	1675	*	7	8	-0.13	8.13	0.00174	0.0248	5880	YPR087W	VPS69	711354	711674	+	includeFeature	677	0	NearestLocation			8.49	0
420	chrII	685438	686592	1155	*	7.5	8.48	2.74	5.74	0.00174	0.0248	448	YBR234C	ARC40	685438	686592	-	overlap	0	0	NearestLocation			8.97	2.87
421	chrIX	113806	116904	3099	*	7	7.99	-0.13	8.13	0.00174	0.0248	1485	YIL128W	MET18	113806	116904	+	overlap	0	0	NearestLocation			8.48	0
422	chrXV	383533	384420	888	*	7	7.99	-0.13	8.13	0.00174	0.0248	5174	YOR028C	CIN5	383533	384420	-	overlap	0	0	NearestLocation			8.48	0
423	chrXI	186416	188640	2225	*	7	7.99	-0.13	8.13	0.00175	0.0248	3352	YKL135C	APL2	186460	188640	-	includeFeature	22	0	NearestLocation			8.48	0
424	chrII	700490	701842	1353	*	6.99	7.99	-0.13	8.12	0.00177	0.0249	454	YBR240C	THI2	700490	701842	-	overlap	0	0	NearestLocation			8.48	0
425	chrXIII	577718	578392	675	*	6.18	7.17	-0.13	7.31	0.00177	0.0249	4403	YMR161W	HLJ1	577718	578392	+	overlap	0	0	NearestLocation			7.66	0
426	chrIV	558511	560644	2134	*	6.99	7.99	-0.13	8.12	0.00177	0.0249	964	YDR052C	DBF4	558511	560625	-	overlapStart	-10	0	NearestLocation			8.48	0
427	chrXII	418437	421394	2958	*	6.99	7.99	-0.13	8.12	0.00178	0.0249	3786	YLR138W	NHA1	418437	421394	+	overlap	0	0	NearestLocation			8.48	0
428	chrVI	36803	38674	1872	*	6.99	7.98	-0.13	8.12	0.00178	0.0249	1972	YFL049W	SWP82	36803	38674	+	overlap	0	0	NearestLocation			8.47	0
429	chrII	635146	636543	1398	*	6.99	7.98	-0.13	8.11	0.00179	0.025	423	YBR207W	FTH1	635146	636543	+	overlap	0	0	NearestLocation			8.47	0
430	chrXI	605633	608365	2733	*	6.99	7.98	-0.13	8.11	0.00179	0.025	3570	YKR089C	TGL4	605633	608365	-	overlap	0	0	NearestLocation			8.47	0
431	chrIX	296050	300106	4057	*	6.98	7.98	-0.13	8.11	0.0018	0.025	1581	YIL030C	SSM4	296050	300009	-	overlapStart	-48	0	NearestLocation			8.47	0
432	chrVII	1014321	1016750	2430	*	6.98	7.98	-0.13	8.11	0.00181	0.025	2583	YGR261C	APL6	1014321	1016750	-	overlap	0	0	NearestLocation			8.47	0
433	chrXVI	721037	724717	3681	*	6.98	7.98	-0.13	8.11	0.00181	0.025	5885	YPR095C	SYT1	721037	724717	-	overlap	0	0	NearestLocation			8.47	0
434	chrXII	332590	336033	3444	*	6.98	7.97	-0.13	8.11	0.00182	0.025	3745	YLR096W	KIN2	332590	336033	+	overlap	0	0	NearestLocation			8.46	0
435	chrXIII	820256	822454	2199	*	6.98	7.97	-0.13	8.11	0.00182	0.025	4526	YMR277W	FCP1	820256	822454	+	overlap	0	0	NearestLocation			8.46	0
436	chrX	129285	130643	1359	*	6.97	7.96	-0.13	8.1	0.00185	0.0253	2973	YJL155C	FBP26	129285	130643	-	overlap	0	0	NearestLocation			8.45	0
437	chrIV	859346	861520	2175	*	6.97	7.96	-0.13	8.1	0.00185	0.0253	1111	YDR205W	MSC2	859346	861520	+	overlap	0	0	NearestLocation			8.45	0
438	chrI	192619	196185	3567	*	6.97	7.96	-0.13	8.1	0.00186	0.0253	90	YAR042W	SWH1	192619	196185	+	overlap	0	0	NearestLocation			8.45	0
439	chrXIII	244149	245914	1766	*	6.97	7.96	-0.13	8.1	0.00186	0.0253	4226	YML012C-A	YML012C-A	245537	245914	-	includeFeature	694	0	NearestLocation			8.45	0
440	chrXV	554824	558642	3819	*	6.96	7.96	-0.13	8.09	0.00187	0.0254	5264	YOR124C	UBP2	554824	558642	-	overlap	0	0	NearestLocation			8.45	0
441	chrXV	573175	574830	1656	*	6.96	7.95	-0.13	8.08	0.0019	0.0256	5272	YOR132W	VPS17	573175	574830	+	overlap	0	0	NearestLocation			8.44	0
442	chrXII	779215	780786	1572	*	6.95	7.95	-0.13	8.08	0.0019	0.0256	3975	YLR324W	PEX30	779215	780786	+	overlap	0	0	NearestLocation			8.44	0
443	chrII	761257	762594	1338	*	6.95	7.95	-0.13	8.08	0.00191	0.0256	492	YBR279W	PAF1	761257	762594	+	overlap	0	0	NearestLocation			8.44	0
444	chrXII	550650	551960	1311	*	6.95	7.95	-0.13	8.08	0.00191	0.0256	3862	YLR203C	MSS51	550650	551960	-	overlap	0	0	NearestLocation			8.44	0
445	chrXVI	375502	376953	1452	*	6.95	7.95	-0.13	8.08	0.00191	0.0256	5710	YPL091W	GLR1	375502	376953	+	overlap	0	0	NearestLocation			8.44	0
446	chrX	102099	104428	2330	*	6.95	7.94	-0.13	8.08	0.00192	0.0256	2959	YJL168C	SET2	102227	104428	-	includeFeature	64	0	NearestLocation			8.43	0
447	chrXV	738924	741569	2646	*	6.95	7.94	-0.13	8.08	0.00192	0.0256	5346	YOR211C	MGM1	738924	741569	-	overlap	0	0	NearestLocation			8.43	0
448	chrI	170396	171703	1308	*	6.95	7.94	-0.13	8.07	0.00193	0.0256	80	YAR018C	KIN3	170396	171703	-	overlap	0	0	NearestLocation			8.43	0
449	chrVI	227451	229186	1736	*	6.95	7.94	-0.13	8.07	0.00193	0.0256	2062	YFR036W-A	YFR036W-A	227451	228101	+	includeFeature	542	0	NearestLocation			8.43	0
450	chrVII	949365	950899	1535	*	6.95	7.94	-0.13	8.07	0.00193	0.0256	2552	YGR228W	YGR228W	949365	949709	+	includeFeature	595	0	NearestLocation			8.43	0
451	chrXIII	690695	693043	2349	*	6.95	7.94	-0.13	8.07	0.00193	0.0256	4458	YMR212C	EFR3	690695	693043	-	overlap	0	0	NearestLocation			8.43	0
452	chrXII	37333	39471	2139	*	6.94	7.94	-0.13	8.07	0.00194	0.0256	3605	YLL051C	FRE6	37333	39471	-	overlap	0	0	NearestLocation			8.43	0
453	chrVII	1031791	1037694	5904	*	6.94	7.93	-0.13	8.07	0.00195	0.0258	2591	YGR271W	SLH1	1031791	1037694	+	overlap	0	0	NearestLocation			8.42	0
454	chrXIII	214086	216156	2071	*	6.94	7.93	-0.13	8.07	0.00196	0.0259	4208	YML031W	NDC1	214189	216156	+	overlapStart	-51	0	NearestLocation			8.42	0
455	chrXII	888851	892900	4050	*	6.94	7.93	-0.13	8.06	0.00197	0.0259	4029	YLR384C	IKI3	888851	892900	-	overlap	0	0	NearestLocation			8.42	0
456	chrV	308413	311199	2787	*	6.93	7.92	-0.13	8.06	0.00199	0.0261	1834	YER075C	PTP3	308413	311199	-	overlap	0	0	NearestLocation			8.41	0
457	chrX	698326	700614	2289	*	6.93	7.92	-0.13	8.06	0.00199	0.0261	3247	YJR143C	PMT4	698326	700614	-	overlap	0	0	NearestLocation			8.41	0
458	chrXV	329417	331051	1635	*	6.92	7.92	-0.13	8.05	0.00202	0.0265	5145	YOR002W	ALG6	329417	331051	+	overlap	0	0	NearestLocation			8.41	0
459	chrIV	114672	115799	1128	*	6.92	7.91	-0.13	8.05	0.00203	0.0265	734	YDL193W	NUS1	114672	115799	+	overlap	0	0	NearestLocation			8.4	0
460	chrIV	1230167	1233196	3030	*	6.92	7.91	-0.13	8.04	0.00204	0.0265	1287	YDR379W	RGA2	1230167	1233196	+	overlap	0	0	NearestLocation			8.4	0
461	chrIV	1441433	1443403	1971	*	6.92	7.91	-0.13	8.04	0.00204	0.0265	1394	YDR496C	PUF6	1441433	1443403	-	overlap	0	0	NearestLocation			8.4	0
462	chrXII	574151	576337	2187	*	6.91	7.91	-0.13	8.04	0.00205	0.0266	3877	YLR219W	MSC3	574151	576337	+	overlap	0	0	NearestLocation			8.4	0
463	chrXII	151389	153977	2589	*	6.91	7.91	-0.13	8.04	0.00206	0.0267	3652	YLR001C	YLR001C	151389	153977	-	overlap	0	0	NearestLocation			8.4	0
464	chrX	388385	390853	2469	*	6.91	7.9	-0.13	8.04	0.00207	0.0267	3093	YJL029C	VPS53	388385	390853	-	overlap	0	0	NearestLocation			8.39	0
465	chrIV	22823	25876	3054	*	6.9	7.9	-0.13	8.03	0.00208	0.0268	689	YDL240W	LRG1	22823	25876	+	overlap	0	0	NearestLocation			8.39	0
466	chrIX	78074	80149	2076	*	6.9	7.9	-0.13	8.03	0.0021	0.0268	1469	YIL144W	NDC80	78074	80149	+	overlap	0	0	NearestLocation			8.39	0
467	chrIX	85053	87837	2785	*	6.9	7.9	-0.13	8.03	0.0021	0.0268	1472	YIL140W	AXL2	85053	87837	+	overlap	0	0	NearestLocation			8.39	0
468	chrXV	187024	189414	2391	*	6.9	7.9	-0.13	8.03	0.0021	0.0268	5068	YOL076W	MDM20	187024	189414	+	overlap	0	0	NearestLocation			8.39	0
469	chrIV	907330	909438	2109	*	6.9	7.89	-0.13	8.03	0.0021	0.0268	1128	YDR221W	GTB1	907330	909438	+	overlap	0	0	NearestLocation			8.38	0
470	chrXIV	68915	71443	2529	*	6.89	7.89	-0.13	8.02	0.00212	0.0268	4615	YNL298W	CLA4	68915	71443	+	overlap	0	0	NearestLocation			8.38	0
471	chrXVI	713275	715941	2667	*	6.89	7.89	-0.13	8.02	0.00212	0.0268	5881	YPR089W	YPR089W	713275	715941	+	overlap	0	0	NearestLocation			8.38	0
472	chrIV	1133260	1135431	2172	*	6.89	7.89	-0.13	8.02	0.00213	0.0268	1240	YDR333C	RQC1	1133260	1135431	-	overlap	0	0	NearestLocation			8.38	0		1
473	chrXII	100947	105347	4401	*	6.89	7.89	-0.13	8.02	0.00213	0.0268	3632	YLL021W	SPA2	100947	105347	+	overlap	0	0	NearestLocation			8.38	0
474	chrXIII	695350	696483	1134	*	5.52	6.51	-0.13	6.64	0.00214	0.0268	4460	YMR214W	SCJ1	695350	696483	+	overlap	0	0	NearestLocation			7	0
475	chrVII	733412	733627	216	*	5.01	5.98	-0.13	6.12	0.00214	0.0268	2445	YGR121W-A	YGR121W-A	733412	733627	+	overlap	0	0	NearestLocation			6.47	0
476	chrIII	233125	236322	3198	*	6.89	7.88	-0.13	8.02	0.00214	0.0268	638	YCR067C	SED4	233125	236322	-	overlap	0	0	NearestLocation			8.37	0
477	chrVIII	334527	335663	1137	*	6.89	7.88	-0.13	8.02	0.00214	0.0268	2789	YHR112C	YHR112C	334527	335663	-	overlap	0	0	NearestLocation			8.37	0
478	chrVI	194812	196314	1503	*	6.89	7.88	-0.13	8.02	0.00215	0.0268	2043	YFR021W	ATG18	194812	196314	+	overlap	0	0	NearestLocation			8.37	0
479	chrIV	403695	405060	1366	*	6.89	7.88	-0.13	8.01	0.00215	0.0268	888	YDL027C	MRX9	403695	404957	-	overlapStart	-52	0	NearestLocation			8.37	0
480	chrX	320016	322157	2142	*	6.89	7.88	-0.13	8.01	0.00215	0.0268	3061	YJL061W	NUP82	320016	322157	+	overlap	0	0	NearestLocation			8.37	0
481	chrX	60844	63489	2646	*	6.88	7.88	-0.13	8.01	0.00216	0.0268	2934	YJL198W	PHO90	60844	63489	+	overlap	0	0	NearestLocation			8.37	0
482	chrXIII	590040	592628	2589	*	6.88	7.88	-0.13	8.01	0.00217	0.0268	4407	YMR165C	PAH1	590040	592628	-	overlap	0	0	NearestLocation			8.37	0
483	chrXVI	564007	565041	1035	*	6.88	7.88	-0.13	8.01	0.00217	0.0268	5802	YPR004C	AIM45	564007	565041	-	overlap	0	0	NearestLocation			8.37	0
484	chrIV	792348	793889	1542	*	6.88	7.87	-0.13	8.01	0.00218	0.0268	1074	YDR169C	STB3	792348	793889	-	overlap	0	0	NearestLocation			8.36	0
485	chrXII	147890	150163	2274	*	6.88	7.87	-0.13	8.01	0.00218	0.0268	3651	YLL001W	DNM1	147890	150163	+	overlap	0	0	NearestLocation			8.36	0
486	chrIV	1478608	1480161	1554	*	6.88	7.87	-0.13	8.01	0.00219	0.0268	1414	YDR518W	EUG1	1478608	1480161	+	overlap	0	0	NearestLocation			8.36	0
487	chrXIII	899379	901307	1929	*	6.88	7.87	-0.13	8.01	0.00219	0.0268	4562	YMR313C	TGL3	899379	901307	-	overlap	0	0	NearestLocation			8.36	0
488	chrIV	771877	775782	3906	*	6.88	7.87	-0.13	8	0.00219	0.0268	1064	YDR159W	SAC3	771877	775782	+	overlap	0	0	NearestLocation			8.36	0
489	chrIV	450220	452475	2256	*	10.27	10.83	9.35	1.48	0.0022	0.0268	911	YDR001C	NTH1	450220	452475	-	overlap	0	0	NearestLocation			11.32	9.48
490	chrXI	445381	446727	1347	*	6.87	7.87	-0.13	8	0.0022	0.0268	3488	YKR003W	OSH6	445381	446727	+	overlap	0	0	NearestLocation			8.36	0
491	chrXII	934414	937233	2820	*	6.87	7.87	-0.13	8	0.0022	0.0268	4054	YLR409C	UTP21	934414	937233	-	overlap	0	0	NearestLocation			8.36	0
492	chrIV	192750	194225	1476	*	6.87	7.87	-0.13	8	0.00221	0.0268	776	YDL146W	LDB17	192750	194225	+	overlap	0	0	NearestLocation			8.36	0
493	chrXV	129237	132508	3272	*	6.87	7.87	-0.13	8	0.00221	0.0268	5043	YOL099C	YOL099C	132017	132508	-	includeFeature	1390	0	NearestLocation			8.36	0
494	chrIV	415113	416708	1596	*	9.68	10.32	8.52	1.79	0.00221	0.0269	893	YDL020C	RPN4	415113	416708	-	overlap	0	0	NearestLocation			10.81	8.65
495	chrVII	554248	554967	720	*	6.6	7.59	-0.13	7.72	0.00222	0.0269	2359	YGR033C	TIM21	554248	554967	-	overlap	0	0	NearestLocation			8.08	0
496	chrXI	237536	238891	1356	*	6.87	7.86	-0.13	8	0.00223	0.0269	3377	YKL106W	AAT1	237536	238891	+	overlap	0	0	NearestLocation			8.35	0
497	chrXII	382471	384534	2064	*	6.86	7.85	-0.13	7.98	0.00227	0.0273	3766	YLR117C	CLF1	382471	384534	-	overlap	0	0	NearestLocation			8.34	0
498	chrX	656254	658689	2436	*	6.85	7.85	-0.13	7.98	0.00228	0.0273	3230	YJR126C	VPS70	656254	658689	-	overlap	0	0	NearestLocation			8.34	0
499	chrXV	711683	712543	861	*	7.25	8.21	3.03	5.18	0.00228	0.0273	5333	YOR194C	TOA1	711683	712543	-	overlap	0	0	NearestLocation			8.7	3.16
500	chrIX	163278	165761	2484	*	6.85	7.85	-0.13	7.98	0.00229	0.0273	1506	YIL107C	PFK26	163278	165761	-	overlap	0	0	NearestLocation			8.34	0
501	chrX	492378	496451	4074	*	6.85	7.85	-0.13	7.98	0.00229	0.0273	3144	YJR033C	RAV1	492378	496451	-	overlap	0	0	NearestLocation			8.34	0
502	chrIV	1176120	1178174	2055	*	6.85	7.84	-0.13	7.98	0.00229	0.0273	1257	YDR350C	ATP22	1176120	1178174	-	overlap	0	0	NearestLocation			8.33	0
503	chrXVI	667676	670873	3198	*	6.85	7.84	-0.13	7.98	0.00229	0.0273	5850	YPR055W	SEC8	667676	670873	+	overlap	0	0	NearestLocation			8.33	0
504	chrXII	535214	536689	1476	*	6.85	7.84	-0.13	7.98	0.00231	0.0274	3851	YLR190W	MMR1	535214	536689	+	overlap	0	0	NearestLocation			8.33	0
505	chrVII	631481	634063	2583	*	6.84	7.84	-0.13	7.97	0.00233	0.0275	2397	YGR071C	ENV11	631481	634063	-	overlap	0	0	NearestLocation			8.33	0
506	chrII	343101	344135	1035	*	11.11	11.59	10.39	1.2	0.00233	0.0275	266	YBR054W	YRO2	343101	344135	+	overlap	0	0	NearestLocation			12.08	10.52
507	chrVIII	420373	422286	1914	*	6.84	7.83	-0.13	7.97	0.00233	0.0275	2841	YHR161C	YAP1801	420373	422286	-	overlap	0	0	NearestLocation			8.32	0
508	chrXIV	394685	397678	2994	*	6.84	7.83	-0.13	7.97	0.00233	0.0275	4778	YNL123W	NMA111	394685	397678	+	overlap	0	0	NearestLocation			8.32	0
509	chrI	79489	80587	1099	*	6.84	7.83	-0.13	7.96	0.00235	0.0276	38	YAL034W-A	MTW1	79718	80587	+	overlapStart	-114	0	NearestLocation			8.32	0
510	chrIV	814452	816560	2109	*	6.84	7.83	-0.13	7.96	0.00235	0.0276	1083	YDR176W	NGG1	814452	816560	+	overlap	0	0	NearestLocation			8.32	0
511	chrX	514055	516289	2235	*	6.84	7.83	-0.13	7.96	0.00235	0.0276	3151	YJR042W	NUP85	514055	516289	+	overlap	0	0	NearestLocation			8.32	0
512	chrXV	725564	727234	1671	*	6.83	7.83	-0.13	7.96	0.00236	0.0276	5340	YOR205C	GEP3	725564	727234	-	overlap	0	0	NearestLocation			8.32	0
513	chrXII	680866	682238	1373	*	6.83	7.83	-0.13	7.96	0.00237	0.0277	3925	YLR270W	DCS1	681186	682238	+	overlapStart	-160	0	NearestLocation			8.32	0
514	chrIV	862054	864708	2655	*	6.83	7.82	-0.13	7.96	0.00238	0.0277	1112	YDR206W	EBS1	862054	864708	+	overlap	0	0	NearestLocation			8.31	0
515	chrXVI	931376	932788	1413	*	6.83	7.82	-0.13	7.95	0.00239	0.0278	5984	YPR196W	YPR196W	931376	932788	+	overlap	0	0	NearestLocation			8.31	0
516	chrXV	1061564	1063648	2085	*	6.82	7.82	-0.13	7.95	0.0024	0.0279	5511	YOR384W	FRE5	1061564	1063648	+	overlap	0	0	NearestLocation			8.31	0
517	chrIX	292633	295903	3271	*	6.82	7.82	-0.13	7.95	0.00241	0.0279	1580	YIL031W	ULP2	292633	295903	+	overlap	0	0	NearestLocation			8.31	0
518	chrXII	187663	193281	5619	*	6.82	7.81	-0.13	7.95	0.00242	0.028	3675	YLR024C	UBR2	187663	193281	-	overlap	0	0	NearestLocation			8.3	0
519	chrIX	95065	96375	1311	*	6.82	7.81	-0.13	7.94	0.00243	0.028	1477	YIL135C	VHS2	95065	96375	-	overlap	0	0	NearestLocation			8.3	0
520	chrXIV	390146	392167	2022	*	6.82	7.81	-0.13	7.94	0.00243	0.028	4776	YNL125C	ESBP6	390146	392167	-	overlap	0	0	NearestLocation			8.3	0
521	chrIII	35865	37616	1752	*	6.81	7.81	-0.13	7.94	0.00245	0.0281	534	YCL051W	LRE1	35865	37616	+	overlap	0	0	NearestLocation			8.3	0
522	chrXIII	696796	698370	1575	*	6.81	7.81	-0.13	7.94	0.00245	0.0281	4461	YMR215W	GAS3	696796	698370	+	overlap	0	0	NearestLocation			8.3	0
523	chrIV	1159608	1161320	1713	*	6.81	7.8	-0.13	7.94	0.00245	0.0281	1250	YDR343C	HXT6	1159608	1161320	-	overlap	0	0	NearestLocation			8.29	0
524	chrXII	896374	897672	1299	*	6.81	7.8	-0.13	7.94	0.00246	0.0281	4032	YLR387C	REH1	896374	897672	-	overlap	0	0	NearestLocation			8.29	0
525	chrXII	642627	644336	1710	*	6.81	7.8	-0.13	7.94	0.00247	0.0282	3907	YLR253W	MCP2	642627	644336	+	overlap	0	0	NearestLocation			8.29	0
526	chrX	317284	319776	2493	*	6.8	7.8	-0.13	7.93	0.00249	0.0283	3060	YJL062W	LAS21	317284	319776	+	overlap	0	0	NearestLocation			8.29	0
527	chrXV	338938	339978	1041	*	6.8	7.8	-0.13	7.93	0.00249	0.0283	5150	YOR007C	SGT2	338938	339978	-	overlap	0	0	NearestLocation			8.29	0
528	chrX	575354	576601	1248	*	6.8	7.79	-0.13	7.93	0.0025	0.0283	3184	YJR076C	CDC11	575354	576601	-	overlap	0	0	NearestLocation			8.28	0
529	chrXV	984942	986462	1521	*	6.8	7.79	-0.13	7.93	0.0025	0.0283	5475	YOR347C	PYK2	984942	986462	-	overlap	0	0	NearestLocation			8.28	0
530	chrXIV	462411	465947	3537	*	6.8	7.79	-0.13	7.92	0.00251	0.0284	4810	YNL087W	TCB2	462411	465947	+	overlap	0	0	NearestLocation			8.28	0
531	chrI	58695	61052	2358	*	6.79	7.78	-0.13	7.91	0.00256	0.0288	28	YAL043C	PTA1	58695	61052	-	overlap	0	0	NearestLocation			8.27	0
532	chrXIII	743749	745923	2175	*	6.79	7.78	-0.13	7.91	0.00256	0.0288	4484	YMR237W	BCH1	743749	745923	+	overlap	0	0	NearestLocation			8.27	0
533	chrXV	798674	800731	2058	*	6.78	7.78	-0.13	7.91	0.00256	0.0288	5380	YOR249C	APC5	798674	800731	-	overlap	0	0	NearestLocation			8.27	0
534	chrV	195168	196517	1350	*	6.78	7.78	-0.13	7.91	0.00257	0.0288	1772	YER020W	GPA2	195168	196517	+	overlap	0	0	NearestLocation			8.27	0
535	chrVII	410069	411286	1218	*	6.78	7.78	-0.13	7.91	0.00257	0.0288	2282	YGL048C	RPT6	410069	411286	-	overlap	0	0	NearestLocation			8.27	0
536	chrVII	69671	72547	2877	*	6.78	7.77	-0.13	7.91	0.00258	0.0288	2117	YGL227W	VID30	69671	72547	+	overlap	0	0	NearestLocation			8.26	0
537	chrXV	392416	394524	2109	*	6.78	7.77	-0.13	7.91	0.00258	0.0288	5180	YOR033C	EXO1	392416	394524	-	overlap	0	0	NearestLocation			8.26	0
538	chrXII	491866	493254	1389	*	6.78	7.77	-0.13	7.91	0.00259	0.0288	3826	YLR163C	MAS1	491866	493254	-	overlap	0	0	NearestLocation			8.26	0
539	chrX	335898	337037	1140	*	6.78	7.77	-0.13	7.9	0.00259	0.0288	3069	YJL053W	PEP8	335898	337037	+	overlap	0	0	NearestLocation			8.26	0
540	chrVIII	390300	391697	1398	*	6.78	7.77	-0.13	7.9	0.0026	0.0288	2826	YHR146W	CRP1	390300	391697	+	overlap	0	0	NearestLocation			8.26	0
541	chrVII	372012	374084	2073	*	6.77	7.77	-0.13	7.9	0.00261	0.0288	2261	YGL071W	AFT1	372012	374084	+	overlap	0	0	NearestLocation			8.26	0
542	chrXV	44938	45633	696	*	6.02	7.01	-0.13	7.15	0.00261	0.0288	4994	YOL149W	DCP1	44938	45633	+	overlap	0	0	NearestLocation			7.5	0
543	chrIV	1325501	1328701	3201	*	6.77	7.77	-0.13	7.9	0.00262	0.0288	1335	YDR430C	CYM1	1325501	1328470	-	overlapStart	-115	0	NearestLocation			8.26	0
544	chrV	291703	292563	861	*	10.08	10.78	8.66	2.12	0.00262	0.0288	1825	YER067C-A	YER067C-A	292240	292563	-	includeFeature	269	0	NearestLocation			11.27	8.79
545	chrX	92053	94561	2509	*	6.77	7.76	-0.13	7.9	0.00263	0.0288	2953	YJL176C	SWI3	92053	94530	-	overlapStart	-15	0	NearestLocation			8.25	0
546	chrXI	315954	316175	222	*	5.4	6.38	-0.13	6.52	0.00263	0.0288	3419	YKL065W-A	DPC7	315954	316175	+	overlap	0	0	NearestLocation			6.87	0
547	chrXI	351275	352624	1350	*	6.77	7.76	-0.13	7.9	0.00263	0.0288	3439	YKL046C	DCW1	351275	352624	-	overlap	0	0	NearestLocation			8.25	0
548	chrIV	1108280	1108621	342	*	4.35	5.31	-0.13	5.45	0.00264	0.0288	1227	YDR320C-A	DAD4	1108280	1108498	-	overlapStart	-61	0	NearestLocation			5.8	0
549	chrII	252563	254209	1647	*	6.77	7.76	-0.13	7.89	0.00264	0.0288	220	YBR008C	FLR1	252563	254209	-	overlap	0	0	NearestLocation			8.25	0
550	chrXVI	561504	563768	2265	*	6.76	7.76	-0.13	7.89	0.00265	0.0289	5801	YPR003C	YPR003C	561504	563768	-	overlap	0	0	NearestLocation			8.25	0
551	chrX	239414	241654	2241	*	6.76	7.75	-0.13	7.89	0.00267	0.0289	3026	YJL099W	CHS6	239414	241654	+	overlap	0	0	NearestLocation			8.24	0
552	chrXII	255306	257855	2550	*	6.76	7.75	-0.13	7.89	0.00267	0.0289	3708	YLR057W	MNL2	255306	257855	+	overlap	0	0	NearestLocation			8.24	0
553	chrXIV	231068	233695	2628	*	6.76	7.75	-0.13	7.88	0.00268	0.029	4687	YNL221C	POP1	231068	233695	-	overlap	0	0	NearestLocation			8.24	0
554	chrII	454822	457665	2844	*	6.76	7.75	-0.13	7.88	0.00269	0.029	322	YBR108W	AIM3	454822	457665	+	overlap	0	0	NearestLocation			8.24	0
555	chrVII	151037	152776	1740	*	6.76	7.75	-0.13	7.88	0.00269	0.029	2157	YGL186C	TPN1	151037	152776	-	overlap	0	0	NearestLocation			8.24	0
556	chrX	328118	330121	2004	*	6.76	7.75	-0.13	7.88	0.00269	0.029	3065	YJL057C	IKS1	328118	330121	-	overlap	0	0	NearestLocation			8.24	0
557	chrIV	1284069	1287938	3870	*	6.75	7.75	-0.13	7.88	0.0027	0.029	1315	YDR407C	TRS120	1284069	1287938	-	overlap	0	0	NearestLocation			8.24	0
558	chrXV	884514	887876	3363	*	6.75	7.74	-0.13	7.87	0.00273	0.0292	5433	YOR304W	ISW2	884514	887876	+	overlap	0	0	NearestLocation			8.23	0
559	chrIV	405344	407206	1863	*	6.74	7.74	-0.13	7.87	0.00274	0.0292	889	YDL025C	RTK1	405344	407206	-	overlap	0	0	NearestLocation			8.23	0
560	chrVIII	27978	32756	4779	*	6.74	7.74	-0.13	7.87	0.00274	0.0292	2631	YHL035C	VMR1	27978	32756	-	overlap	0	0	NearestLocation			8.23	0
561	chrIV	378874	381438	2565	*	6.74	7.74	-0.13	7.87	0.00275	0.0292	878	YDL040C	NAT1	378874	381438	-	overlap	0	0	NearestLocation			8.23	0
562	chrI	143707	147531	3825	*	6.74	7.73	-0.13	7.87	0.00275	0.0292	69	YAL002W	VPS8	143707	147531	+	overlap	0	0	NearestLocation			8.22	0
563	chrIX	360885	362924	2040	*	6.74	7.73	-0.13	7.87	0.00275	0.0292	1615	YIR003W	AIM21	360885	362924	+	overlap	0	0	NearestLocation			8.22	0
564	chrXIII	811233	813980	2748	*	6.74	7.73	-0.13	7.87	0.00275	0.0292	4522	YMR273C	ZDS1	811233	813980	-	overlap	0	0	NearestLocation			8.22	0
565	chrXV	282421	285426	3006	*	6.74	7.73	-0.13	7.87	0.00276	0.0293	5120	YOL021C	DIS3	282421	285426	-	overlap	0	0	NearestLocation			8.22	0		1
566	chrXV	397426	397668	243	*	5.57	6.55	0.5	6.05	0.00277	0.0293	5182	YOR034C-A	YOR034C-A	397426	397668	-	overlap	0	0	NearestLocation			7.04	0.63
567	chrIV	1298432	1301011	2580	*	6.74	7.73	-0.13	7.86	0.00277	0.0293	1323	YDR416W	SYF1	1298432	1301011	+	overlap	0	0	NearestLocation			8.22	0
568	chrIV	751631	753235	1605	*	6.73	7.73	-0.13	7.86	0.00278	0.0293	1055	YDR147W	EKI1	751631	753235	+	overlap	0	0	NearestLocation			8.22	0
569	chrIV	456836	458103	1268	*	6.73	7.73	-0.13	7.86	0.00279	0.0293	916	YDR005C	MAF1	456836	458103	-	overlap	0	0	NearestLocation			8.22	0
570	chrII	127895	132040	4146	*	10.14	10.75	9.04	1.71	0.00279	0.0293	163	YBL047C	EDE1	127895	132040	-	overlap	0	0	NearestLocation			11.24	9.17
571	chrXIII	547714	549183	1470	*	6.73	7.72	-0.13	7.86	0.00279	0.0293	4382	YMR140W	SIP5	547714	549183	+	overlap	0	0	NearestLocation			8.21	0
572	chrXIII	34243	37774	3532	*	11.12	11.61	10.39	1.22	0.0028	0.0293	4124	YML117W	NAB6	34243	37774	+	overlap	0	0	NearestLocation			12.1	10.52
573	chrX	624838	627015	2178	*	6.73	7.72	-0.13	7.86	0.00281	0.0293	3210	YJR106W	ECM27	624838	627015	+	overlap	0	0	NearestLocation			8.21	0
574	chrIII	24768	26906	2139	*	6.72	7.72	-0.13	7.85	0.00284	0.0293	529	YCL057W	PRD1	24768	26906	+	overlap	0	0	NearestLocation			8.21	0
575	chrIV	580687	581784	1098	*	6.72	7.71	-0.13	7.85	0.00284	0.0293	976	YDR065W	RRG1	580687	581784	+	overlap	0	0	NearestLocation			8.2	0
576	chrXIV	155100	156539	1440	*	6.72	7.71	-0.13	7.85	0.00284	0.0293	4651	YNL261W	ORC5	155100	156539	+	overlap	0	0	NearestLocation			8.2	0
577	chrXVI	429939	431369	1431	*	6.72	7.71	-0.13	7.85	0.00284	0.0293	5737	YPL063W	TIM50	429939	431369	+	overlap	0	0	NearestLocation			8.2	0
578	chrII	63876	66818	2943	*	6.72	7.71	-0.13	7.85	0.00285	0.0293	130	YBL085W	BOI1	63876	66818	+	overlap	0	0	NearestLocation			8.2	0		1
579	chrXI	131288	133462	2175	*	6.72	7.71	-0.13	7.85	0.00285	0.0293	3320	YKL168C	KKQ8	131288	133462	-	overlap	0	0	NearestLocation			8.2	0
580	chrXII	582006	585490	3485	*	6.72	7.71	-0.13	7.85	0.00285	0.0293	3881	YLR223C	IFH1	582006	585490	-	overlap	0	0	NearestLocation			8.2	0
581	chrXIII	564435	565909	1475	*	6.72	7.71	-0.13	7.85	0.00285	0.0293	4394	YMR153C-A	YMR153C-A	565574	565909	-	includeFeature	570	0	NearestLocation			8.2	0
582	chrXIII	822763	824631	1869	*	6.72	7.71	-0.13	7.85	0.00285	0.0293	4527	YMR278W	PRM15	822763	824631	+	overlap	0	0	NearestLocation			8.2	0
583	chrXV	606607	608475	1869	*	6.72	7.71	-0.13	7.84	0.00286	0.0293	5285	YOR147W	MDM32	606607	608475	+	overlap	0	0	NearestLocation			8.2	0
584	chrXV	923232	925050	1819	*	6.72	7.71	-0.13	7.84	0.00286	0.0293	5455	YOR324C	FRT1	923232	925040	-	overlapStart	-5	0	NearestLocation			8.2	0
585	chrII	96669	100307	3639	*	6.71	7.71	-0.13	7.84	0.00287	0.0293	146	YBL066C	SEF1	96669	100115	-	overlapStart	-96	0	NearestLocation			8.2	0
586	chrVII	308713	310173	1461	*	6.71	7.71	-0.13	7.84	0.00287	0.0293	2231	YGL104C	VPS73	308713	310173	-	overlap	0	0	NearestLocation			8.2	0
587	chrVIII	72037	74244	2208	*	6.71	7.71	-0.13	7.84	0.00288	0.0293	2650	YHL016C	DUR3	72037	74244	-	overlap	0	0	NearestLocation			8.2	0
588	chrX	283802	285271	1470	*	6.71	7.71	-0.13	7.84	0.00288	0.0293	3042	YJL081C	ARP4	283802	285271	-	overlap	0	0	NearestLocation			8.2	0
589	chrIX	312905	314820	1916	*	6.71	7.7	-0.13	7.84	0.00289	0.0293	1590	YIL020C	HIS6	313713	314820	-	includeFeature	404	0	NearestLocation			8.19	0
590	chrXI	390240	392279	2040	*	6.71	7.7	-0.13	7.84	0.00289	0.0293	3458	YKL025C	PAN3	390240	392279	-	overlap	0	0	NearestLocation			8.19	0
591	chrXV	238619	240094	1476	*	6.71	7.7	-0.13	7.84	0.0029	0.0294	5094	YOL049W	GSH2	238619	240094	+	overlap	0	0	NearestLocation			8.19	0
592	chrII	495592	496869	1278	*	6.7	7.7	-0.13	7.83	0.00292	0.0295	344	YBR130C	SHE3	495592	496869	-	overlap	0	0	NearestLocation			8.19	0
593	chrIX	287790	288908	1119	*	6.7	7.7	-0.13	7.83	0.00292	0.0295	1576	YIL035C	CKA1	287790	288908	-	overlap	0	0	NearestLocation			8.19	0
594	chrV	7230	7553	324	*	6.7	7.69	-0.13	7.83	0.00293	0.0295	1678	YEL073C	YEL073C	7230	7553	-	overlap	0	0	NearestLocation			8.18	0
595	chrXIII	451632	453479	1848	*	6.7	7.69	-0.13	7.83	0.00293	0.0295	4332	YMR092C	AIP1	451632	453479	-	overlap	0	0	NearestLocation			8.18	0
596	chrIII	44623	46963	2341	*	6.7	7.69	-0.13	7.83	0.00294	0.0295	540	YCL045C	EMC1	44623	46905	-	overlapStart	-29	0	NearestLocation			8.18	0
597	chrXIII	87123	90731	3609	*	6.7	7.69	-0.13	7.82	0.00296	0.0295	4150	YML091C	RPM2	87123	90731	-	overlap	0	0	NearestLocation			8.18	0
598	chrXV	749301	751895	2595	*	6.7	7.69	-0.13	7.82	0.00296	0.0295	5352	YOR217W	RFC1	749301	751886	+	includeFeature	4	0	NearestLocation			8.18	0
599	chrXVI	544631	548143	3513	*	6.7	7.69	-0.13	7.82	0.00296	0.0295	5792	YPL006W	NCR1	544631	548143	+	overlap	0	0	NearestLocation			8.18	0
600	chrVIII	181977	183704	1728	*	6.69	7.69	-0.13	7.82	0.00297	0.0295	2708	YHR037W	PUT2	181977	183704	+	overlap	0	0	NearestLocation			8.18	0
601	chrXIV	305070	306980	1911	*	6.69	7.69	-0.13	7.82	0.00297	0.0295	4727	YNL176C	TDA7	305070	306980	-	overlap	0	0	NearestLocation			8.18	0
602	chrVI	172537	173877	1341	*	6.69	7.69	-0.13	7.82	0.00297	0.0295	2036	YFR014C	CMK1	172537	173877	-	overlap	0	0	NearestLocation			8.18	0
603	chrVIII	221534	222478	945	*	6.69	7.69	-0.13	7.82	0.00297	0.0295	2735	YHR061C	GIC1	221534	222478	-	overlap	0	0	NearestLocation			8.18	0
604	chrXV	74400	76979	2580	*	6.69	7.68	-0.13	7.82	0.00298	0.0296	5012	YOL130W	ALR1	74400	76979	+	overlap	0	0	NearestLocation			8.17	0
605	chrXIII	135500	137158	1659	*	6.69	7.68	-0.13	7.82	0.00299	0.0296	4171	YML069W	POB3	135500	137158	+	overlap	0	0	NearestLocation			8.17	0
606	chrXI	461635	462696	1062	*	6.69	7.68	-0.13	7.81	0.003	0.0296	3496	YKR011C	YKR011C	461635	462696	-	overlap	0	0	NearestLocation			8.17	0
607	chrXII	988428	990440	2013	*	6.69	7.68	-0.13	7.81	0.003	0.0296	4073	YLR427W	MAG2	988428	990440	+	overlap	0	0	NearestLocation			8.17	0
608	chrIV	1447830	1450073	2244	*	6.68	7.68	-0.13	7.81	0.00302	0.0297	1397	YDR499W	LCD1	1447830	1450073	+	overlap	0	0	NearestLocation			8.17	0		1
609	chrVI	184502	191338	6837	*	6.68	7.68	-0.13	7.81	0.00302	0.0297	2041	YFR019W	FAB1	184502	191338	+	overlap	0	0	NearestLocation			8.17	0
610	chrVII	536057	541325	5269	*	3.38	4.32	-0.13	4.45	0.00303	0.0297	2353	YGR027W-B	YGR027W-B	536057	541325	+	overlap	0	0	NearestLocation			4.81	0
611	chrXIII	17064	18809	1746	*	6.68	7.67	-0.13	7.81	0.00304	0.0297	4114	YML127W	RSC9	17064	18809	+	overlap	0	0	NearestLocation			8.16	0
612	chrXVI	786141	787428	1288	*	6.68	7.67	-0.13	7.81	0.00304	0.0297	5913	YPR124W	CTR1	786208	787428	+	overlapStart	-34	0	NearestLocation			8.16	0		1
613	chrXVI	259714	260931	1218	*	9.42	10.15	7.87	2.29	0.00305	0.0297	5648	YPL154C	PEP4	259714	260931	-	overlap	0	0	NearestLocation			10.64	8
614	chrVII	350616	352298	1683	*	6.68	7.67	-0.13	7.8	0.00305	0.0297	2250	YGL084C	GUP1	350616	352298	-	overlap	0	0	NearestLocation			8.16	0
615	chrXIII	337788	339277	1490	*	6.67	7.67	-0.13	7.8	0.00305	0.0298	4275	YMR033W	ARP9	337788	339277	+	overlap	0	0	NearestLocation			8.16	0
616	chrXIII	527804	531817	4014	*	6.67	7.67	-0.13	7.8	0.00306	0.0298	4371	YMR129W	POM152	527804	531817	+	overlap	0	0	NearestLocation			8.16	0
617	chrXI	296430	299075	2646	*	6.66	7.66	-0.13	7.79	0.0031	0.03	3410	YKL073W	LHS1	296430	299075	+	overlap	0	0	NearestLocation			8.15	0
618	chrXVI	725394	728615	3222	*	6.66	7.66	-0.13	7.79	0.00311	0.03	5887	YPR097W	YPR097W	725394	728615	+	overlap	0	0	NearestLocation			8.15	0
619	chrXII	1025214	1026515	1302	*	6.66	7.65	-0.13	7.79	0.00312	0.03	4090	YLR446W	YLR446W	1025214	1026515	+	overlap	0	0	NearestLocation			8.14	0
620	chrXIII	874987	878679	3693	*	6.66	7.65	-0.13	7.79	0.00312	0.03	4553	YMR304W	UBP15	874987	878679	+	overlap	0	0	NearestLocation			8.14	0
621	chrII	533762	534817	1056	*	6.66	7.65	-0.13	7.79	0.00313	0.03	358	YBR145W	ADH5	533762	534817	+	overlap	0	0	NearestLocation			8.14	0
622	chrXI	275283	276998	1716	*	6.66	7.65	-0.13	7.79	0.00313	0.03	3397	YKL088W	CAB3	275283	276998	+	overlap	0	0	NearestLocation			8.14	0
623	chrXIII	32334	33851	1518	*	10.02	10.53	9.21	1.32	0.00313	0.03	4123	YML118W	NGL3	32334	33851	+	overlap	0	0	NearestLocation			11.02	9.34
624	chrIII	160744	162222	1479	*	6.66	7.65	-0.13	7.78	0.00314	0.03	603	YCR024C	SLM5	160744	162222	-	overlap	0	0	NearestLocation			8.14	0
625	chrXIV	206930	209979	3050	*	6.66	7.65	-0.13	7.78	0.00314	0.03	4675	YNL235C	YNL235C	209548	209979	-	includeFeature	1310	0	NearestLocation			8.14	0
626	chrXVI	778583	780301	1719	*	6.66	7.65	-0.13	7.78	0.00314	0.03	5911	YPR121W	THI22	778583	780301	+	overlap	0	0	NearestLocation			8.14	0
627	chrXVI	118382	120031	1650	*	6.65	7.65	-0.13	7.78	0.00315	0.0301	5576	YPL228W	CET1	118382	120031	+	overlap	0	0	NearestLocation			8.14	0
628	chrVIII	40084	45690	5607	*	6.65	7.64	-0.13	7.77	0.00318	0.0302	2636	YHL030W	ECM29	40084	45690	+	overlap	0	0	NearestLocation			8.13	0
629	chrXII	904749	906305	1557	*	6.65	7.64	-0.13	7.77	0.00318	0.0302	4037	YLR392C	ART10	904749	906305	-	overlap	0	0	NearestLocation			8.13	0
630	chrVII	508110	508364	255	*	9.4	10.08	8.06	2.02	0.00318	0.0302	2336	YGR008C	STF2	508110	508364	-	overlap	0	0	NearestLocation			10.57	8.19
631	chrV	399496	400842	1347	*	6.65	7.64	-0.13	7.77	0.00319	0.0302	1880	YER119C	AVT6	399496	400842	-	overlap	0	0	NearestLocation			8.13	0
632	chrX	234320	236356	2037	*	6.65	7.64	-0.13	7.77	0.00319	0.0302	3024	YJL101C	GSH1	234320	236356	-	overlap	0	0	NearestLocation			8.13	0
633	chrIV	957758	958339	582	*	6.64	7.64	-0.13	7.77	0.0032	0.0302	1154	YDR248C	YDR248C	957758	958339	-	overlap	0	0	NearestLocation			8.13	0
634	chrIV	1068729	1071386	2658	*	6.64	7.64	-0.13	7.77	0.0032	0.0302	1208	YDR303C	RSC3	1068729	1071386	-	overlap	0	0	NearestLocation			8.13	0
635	chrIV	1315326	1317773	2448	*	6.64	7.64	-0.13	7.77	0.0032	0.0302	1328	YDR422C	SIP1	1315326	1317773	-	overlap	0	0	NearestLocation			8.13	0
636	chrXIII	601562	603082	1521	*	6.64	7.64	-0.13	7.77	0.0032	0.0302	4412	YMR170C	ALD2	601562	603082	-	overlap	0	0	NearestLocation			8.13	0
637	chrXII	413281	415527	2247	*	6.64	7.63	-0.13	7.77	0.00321	0.0302	3783	YLR135W	SLX4	413281	415527	+	overlap	0	0	NearestLocation			8.12	0
638	chrIV	312951	314748	1798	*	6.64	7.63	-0.13	7.77	0.00322	0.0302	843	YDL079C	MRK1	312951	314748	-	overlap	0	0	NearestLocation			8.12	0
639	chrVI	33272	35848	2577	*	6.63	7.63	-0.13	7.76	0.00325	0.0304	1971	YFL050C	ALR2	33272	35848	-	overlap	0	0	NearestLocation			8.12	0
640	chrXII	675619	677724	2106	*	6.63	7.63	-0.13	7.76	0.00325	0.0304	3922	YLR266C	PDR8	675619	677724	-	overlap	0	0	NearestLocation			8.12	0
641	chrXIII	68294	69726	1433	*	6.63	7.63	-0.13	7.76	0.00325	0.0304	4139	YML101C-A	YML101C-A	69409	69726	-	includeFeature	558	0	NearestLocation			8.12	0
642	chrIV	895035	899006	3972	*	6.63	7.62	-0.13	7.76	0.00326	0.0304	1123	YDR216W	ADR1	895035	899006	+	overlap	0	0	NearestLocation			8.11	0
643	chrVIII	326813	328036	1224	*	6.63	7.62	-0.13	7.76	0.00326	0.0304	2784	YHR107C	CDC12	326813	328036	-	overlap	0	0	NearestLocation			8.11	0
644	chrV	86937	89852	2916	*	6.63	7.62	-0.13	7.75	0.00328	0.0304	1718	YEL032W	MCM3	86937	89852	+	overlap	0	0	NearestLocation			8.11	0
645	chrIII	17290	18561	1272	*	6.63	7.62	-0.13	7.75	0.00329	0.0304	524	YCL063W	VAC17	17290	18561	+	overlap	0	0	NearestLocation			8.11	0		1
646	chrIV	455201	456583	1383	*	6.63	7.62	-0.13	7.75	0.00329	0.0304	915	YDR004W	RAD57	455201	456583	+	overlap	0	0	NearestLocation			8.11	0
647	chrX	164278	165348	1071	*	6.63	7.62	-0.13	7.75	0.00329	0.0304	2995	YJL131C	AIM23	164278	165348	-	overlap	0	0	NearestLocation			8.11	0
648	chrXIII	335298	337307	2010	*	6.63	7.62	-0.13	7.75	0.00329	0.0304	4273	YMR032W	HOF1	335298	337307	+	overlap	0	0	NearestLocation			8.11	0
649	chrXI	226570	228799	2230	*	6.61	7.6	-0.13	7.74	0.00337	0.031	3371	YKL111C	YKL111C	228464	228799	-	includeFeature	948	0	NearestLocation			8.09	0
650	chrVIII	365340	367992	2653	*	6.61	7.6	-0.13	7.73	0.00338	0.031	2808	YHR131C	YHR131C	365340	367892	-	overlapStart	-50	0	NearestLocation			8.09	0
651	chrX	188004	189440	1437	*	6.61	7.6	-0.13	7.73	0.00338	0.031	3005	YJL123C	MTC1	188004	189440	-	overlap	0	0	NearestLocation			8.09	0
652	chrIV	1318046	1319275	1230	*	6.61	7.6	-0.13	7.73	0.00339	0.031	1329	YDR423C	CAD1	1318046	1319275	-	overlap	0	0	NearestLocation			8.09	0
653	chrIX	221081	222490	1410	*	6.6	7.6	-0.13	7.73	0.0034	0.031	1538	YIL074C	SER33	221081	222490	-	overlap	0	0	NearestLocation			8.09	0
654	chrVII	884509	885741	1233	*	6.6	7.6	-0.13	7.73	0.0034	0.031	2518	YGR193C	PDX1	884509	885741	-	overlap	0	0	NearestLocation			8.09	0
655	chrXVI	361872	363362	1491	*	6.6	7.6	-0.13	7.73	0.0034	0.031	5700	YPL100W	ATG21	361872	363362	+	overlap	0	0	NearestLocation			8.09	0
656	chrX	545787	548243	2457	*	9.98	10.62	8.79	1.83	0.0034	0.031	3168	YJR059W	PTK2	545787	548243	+	overlap	0	0	NearestLocation			11.11	8.92
657	chrXV	386825	388684	1860	*	6.6	7.59	-0.13	7.73	0.00341	0.0311	5176	YOR030W	DFG16	386825	388684	+	overlap	0	0	NearestLocation			8.08	0
658	chrVIII	281495	282382	888	*	6.6	7.59	-0.13	7.73	0.00342	0.0311	2765	YHR088W	RPF1	281495	282382	+	overlap	0	0	NearestLocation			8.08	0
659	chrII	67169	69445	2277	*	6.6	7.59	-0.13	7.72	0.00343	0.0311	131	YBL084C	CDC27	67169	69445	-	overlap	0	0	NearestLocation			8.08	0
660	chrXVI	802325	804080	1756	*	6.59	7.59	-0.13	7.72	0.00344	0.0311	5924	YPR137W	RRP9	802359	804080	+	overlapStart	-18	0	NearestLocation			8.08	0
661	chrIV	637139	639823	2685	*	6.59	7.59	-0.13	7.72	0.00345	0.0311	1006	YDR096W	GIS1	637139	639823	+	overlap	0	0	NearestLocation			8.08	0
662	chrVIII	340109	341359	1251	*	6.59	7.59	-0.13	7.72	0.00345	0.0311	2792	YHR115C	DMA1	340109	341359	-	overlap	0	0	NearestLocation			8.08	0
663	chrXII	318237	320015	1779	*	6.59	7.59	-0.13	7.72	0.00345	0.0311	3738	YLR089C	ALT1	318237	320015	-	overlap	0	0	NearestLocation			8.08	0
664	chrIV	1043146	1045011	1866	*	6.59	7.58	-0.13	7.72	0.00346	0.0311	1197	YDR292C	SRP101	1043146	1045011	-	overlap	0	0	NearestLocation			8.07	0
665	chrXV	455907	457820	1914	*	6.59	7.58	-0.13	7.72	0.00346	0.0311	5214	YOR070C	GYP1	455907	457820	-	overlap	0	0	NearestLocation			8.07	0
666	chrIV	776163	778721	2559	*	6.59	7.58	-0.13	7.72	0.00347	0.0312	1065	YDR160W	SSY1	776163	778721	+	overlap	0	0	NearestLocation			8.07	0
667	chrIV	786306	789221	2916	*	6.59	7.58	-0.13	7.71	0.00348	0.0312	1071	YDR166C	SEC5	786306	789221	-	overlap	0	0	NearestLocation			8.07	0
668	chrII	334386	336818	2433	*	6.58	7.58	-0.13	7.71	0.0035	0.0313	262	YBR049C	REB1	334386	336818	-	overlap	0	0	NearestLocation			8.07	0
669	chrXV	162356	165331	2976	*	6.58	7.58	-0.13	7.71	0.0035	0.0313	5060	YOL084W	PHM7	162356	165331	+	overlap	0	0	NearestLocation			8.07	0
670	chrXV	710446	711576	1131	*	6.58	7.57	-0.13	7.71	0.00352	0.0315	5332	YOR193W	PEX27	710446	711576	+	overlap	0	0	NearestLocation			8.06	0
671	chrIX	375431	377161	1731	*	6.58	7.57	-0.13	7.7	0.00353	0.0315	1622	YIR010W	DSN1	375431	377161	+	overlap	0	0	NearestLocation			8.06	0
672	chrV	111421	115800	4380	*	6.58	7.57	-0.13	7.7	0.00353	0.0315	1728	YEL022W	GEA2	111421	115800	+	overlap	0	0	NearestLocation			8.06	0
673	chrIV	142097	144223	2127	*	6.57	7.57	-0.13	7.7	0.00355	0.0315	750	YDL176W	IPF1	142097	144223	+	overlap	0	0	NearestLocation			8.06	0
674	chrIX	419615	420736	1122	*	6.57	7.57	-0.13	7.7	0.00355	0.0315	1649	YIR034C	LYS1	419615	420736	-	overlap	0	0	NearestLocation			8.06	0		1
675	chrVII	289809	291641	1833	*	6.57	7.57	-0.13	7.7	0.00355	0.0315	2220	YGL116W	CDC20	289809	291641	+	overlap	0	0	NearestLocation			8.06	0
676	chrVIII	399268	400848	1581	*	6.57	7.57	-0.13	7.7	0.00355	0.0315	2831	YHR151C	MTC6	399268	400848	-	overlap	0	0	NearestLocation			8.06	0
677	chrV	505392	509798	4407	*	6.57	7.56	-0.13	7.7	0.00356	0.0315	1925	YER164W	CHD1	505392	509798	+	overlap	0	0	NearestLocation			8.05	0
678	chrX	274862	278002	3141	*	6.57	7.56	-0.13	7.7	0.00356	0.0315	3039	YJL084C	ALY2	274862	278002	-	overlap	0	0	NearestLocation			8.05	0
679	chrXI	567918	570149	2232	*	6.57	7.56	-0.13	7.7	0.00357	0.0315	3548	YKR067W	GPT2	567918	570149	+	overlap	0	0	NearestLocation			8.05	0
680	chrXIII	30611	31684	1074	*	6.57	7.56	-0.13	7.7	0.00357	0.0315	4122	YML119W	YML119W	30611	31684	+	overlap	0	0	NearestLocation			8.05	0
681	chrV	539464	540363	900	*	6.57	7.56	-0.13	7.69	0.00358	0.0315	1936	YER175C	TMT1	539464	540363	-	overlap	0	0	NearestLocation			8.05	0
682	chrXIII	226994	228664	1671	*	6.56	7.55	-0.13	7.69	0.0036	0.0316	4216	YML023C	NSE5	226994	228664	-	overlap	0	0	NearestLocation			8.04	0
683	chrXIII	563096	564193	1098	*	6.56	7.55	-0.13	7.69	0.0036	0.0316	4393	YMR152W	YIM1	563096	564193	+	overlap	0	0	NearestLocation			8.04	0
684	chrIV	34237	36477	2241	*	6.56	7.55	-0.13	7.69	0.00361	0.0316	695	YDL234C	GYP7	34237	36477	-	overlap	0	0	NearestLocation			8.04	0
685	chrXIV	105184	106695	1512	*	6.56	7.55	-0.13	7.69	0.00361	0.0316	4630	YNL283C	WSC2	105184	106695	-	overlap	0	0	NearestLocation			8.04	0
686	chrIX	304477	307929	3453	*	6.56	7.55	-0.13	7.68	0.00363	0.0317	1585	YIL026C	IRR1	304477	307929	-	overlap	0	0	NearestLocation			8.04	0
687	chrX	472760	478028	5269	*	4.56	5.54	-0.13	5.67	0.00364	0.0317	3139	YJR027W	YJR027W	472760	478028	+	overlap	0	0	NearestLocation			6.03	0
688	chrIII	252845	254173	1329	*	6.55	7.55	-0.13	7.68	0.00364	0.0317	649	YCR079W	PTC6	252845	254173	+	overlap	0	0	NearestLocation			8.04	0
689	chrI	156754	158619	1866	*	6.55	7.54	-0.13	7.68	0.00367	0.0317	74	YAR007C	RFA1	156754	158619	-	overlap	0	0	NearestLocation			8.03	0
690	chrII	493081	494115	1035	*	6.55	7.54	-0.13	7.67	0.00368	0.0317	342	YBR128C	ATG14	493081	494115	-	overlap	0	0	NearestLocation			8.03	0
691	chrVI	196833	199034	2202	*	6.55	7.54	-0.13	7.67	0.00368	0.0317	2044	YFR022W	ROG3	196833	199034	+	overlap	0	0	NearestLocation			8.03	0
692	chrXII	1015568	1017697	2130	*	6.55	7.54	-0.13	7.67	0.00368	0.0317	4085	YLR440C	SEC39	1015568	1017697	-	overlap	0	0	NearestLocation			8.03	0
693	chrII	695107	697302	2196	*	6.55	7.54	-0.13	7.67	0.00369	0.0317	452	YBR238C	YBR238C	695107	697302	-	overlap	0	0	NearestLocation			8.03	0
694	chrVI	208413	210068	1656	*	6.55	7.54	-0.13	7.67	0.00369	0.0317	2050	YFR028C	CDC14	208413	210068	-	overlap	0	0	NearestLocation			8.03	0
695	chrVII	718893	719924	1032	*	6.55	7.54	-0.13	7.67	0.00369	0.0317	2438	YGR113W	DAM1	718893	719924	+	overlap	0	0	NearestLocation			8.03	0
696	chrV	272624	273886	1263	*	6.54	7.54	-0.13	7.67	0.0037	0.0317	1816	YER059W	PCL6	272624	273886	+	overlap	0	0	NearestLocation			8.03	0
697	chrVIII	98828	100403	1576	*	6.54	7.54	-0.13	7.67	0.0037	0.0317	2663	YHL004W	MRP4	99219	100403	+	overlapStart	-195	0	NearestLocation			8.03	0
698	chrXVI	265028	266104	1077	*	6.54	7.54	-0.13	7.67	0.0037	0.0317	5651	YPL152W	RRD2	265028	266104	+	overlap	0	0	NearestLocation			8.03	0
699	chrXIV	483556	485310	1755	*	6.54	7.53	-0.13	7.67	0.00371	0.0317	4821	YNL076W	MKS1	483556	485310	+	overlap	0	0	NearestLocation			8.02	0
700	chrXVI	760025	767494	7470	*	6.54	7.53	-0.13	7.67	0.00371	0.0317	5907	YPR117W	YPR117W	760025	767494	+	overlap	0	0	NearestLocation			8.02	0
701	chrXIII	288079	289704	1626	*	6.2	-0.49	7.19	-7.68	0.00371	0.0317	4251	YMR011W	HXT2	288079	289704	+	overlap	0	0	NearestLocation			0	7.32
702	chrXIII	40187	41794	1608	*	6.54	7.53	-0.13	7.67	0.00372	0.0317	4126	YML115C	VAN1	40187	41794	-	overlap	0	0	NearestLocation			8.02	0
703	chrXIII	321875	323047	1173	*	6.54	7.53	-0.13	7.66	0.00373	0.0317	4265	YMR024W	MRPL3	321875	323047	+	overlap	0	0	NearestLocation			8.02	0
704	chrX	337884	338003	120	*	3.94	4.9	-0.13	5.03	0.00374	0.0317	3070	YJL052C-A	YJL052C-A	337884	338003	-	overlap	0	0	NearestLocation			5.39	0
705	chrIV	1213904	1214842	939	*	6.53	7.53	-0.13	7.66	0.00374	0.0317	1275	YDR368W	YPR1	1213904	1214842	+	overlap	0	0	NearestLocation			8.02	0
706	chrX	570967	572124	1158	*	6.53	7.53	-0.13	7.66	0.00374	0.0317	3180	YJR072C	NPA3	570967	572124	-	overlap	0	0	NearestLocation			8.02	0
707	chrXV	114138	115808	1671	*	6.53	7.53	-0.13	7.66	0.00374	0.0317	5037	YOL105C	WSC3	114138	115808	-	overlap	0	0	NearestLocation			8.02	0
708	chrXII	429677	432016	2340	*	6.53	7.52	-0.13	7.66	0.00376	0.0318	3791	YLR144C	ACF2	429677	432016	-	overlap	0	0	NearestLocation			8.01	0
709	chrIV	1380055	1382046	1992	*	6.53	7.52	-0.13	7.65	0.00377	0.0318	1358	YDR458C	HEH2	1380055	1382046	-	overlap	0	0	NearestLocation			8.01	0
710	chrV	484788	487193	2406	*	6.53	7.52	-0.13	7.65	0.00377	0.0318	1918	YER157W	COG3	484788	487193	+	overlap	0	0	NearestLocation			8.01	0
711	chrXII	66562	68256	1695	*	6.53	7.52	-0.13	7.65	0.00377	0.0318	3617	YLL036C	PRP19	66745	68256	-	includeFeature	91	0	NearestLocation			8.01	0
712	chrXIII	74229	77040	2812	*	6.53	7.52	-0.13	7.65	0.00377	0.0318	4143	YML099C	ARG81	74398	77040	-	includeFeature	85	0	NearestLocation			8.01	0
713	chrIV	607304	610081	2778	*	6.52	7.52	-0.13	7.65	0.0038	0.0318	993	YDR081C	PDC2	607304	610081	-	overlap	0	0	NearestLocation			8.01	0
714	chrX	85435	87495	2061	*	6.52	7.52	-0.13	7.65	0.0038	0.0318	2948	YJL181W	RBH1	85660	87495	+	overlapStart	-113	0	NearestLocation			8.01	0
715	chrV	314534	316600	2067	*	6.52	7.51	-0.13	7.65	0.00381	0.0319	1836	YER077C	MRX1	314534	316600	-	overlap	0	0	NearestLocation			8	0
716	chrXVI	76669	79353	2685	*	6.52	7.51	-0.13	7.64	0.00384	0.0321	5556	YPL249C	GYP5	76669	79353	-	overlap	0	0	NearestLocation			8	0
717	chrXI	50051	53353	3303	*	6.51	7.51	-0.13	7.64	0.00385	0.0321	3287	YKL205W	LOS1	50051	53353	+	overlap	0	0	NearestLocation			8	0
718	chrXV	892731	894092	1362	*	6.51	7.51	-0.13	7.64	0.00385	0.0321	5437	YOR307C	SLY41	892731	894092	-	overlap	0	0	NearestLocation			8	0
719	chrVII	33098	35212	2115	*	6.51	7.5	-0.13	7.64	0.00386	0.0321	2097	YGL249W	ZIP2	33098	35212	+	overlap	0	0	NearestLocation			7.99	0
720	chrVII	644860	646815	1956	*	6.51	7.5	-0.13	7.64	0.00386	0.0321	2407	YGR083C	GCD2	644860	646815	-	overlap	0	0	NearestLocation			7.99	0
721	chrII	281443	283344	1902	*	6.51	7.5	-0.13	7.64	0.00387	0.0322	234	YBR021W	FUR4	281443	283344	+	overlap	0	0	NearestLocation			7.99	0
722	chrIII	158538	160373	1836	*	6.51	7.5	-0.13	7.63	0.00389	0.0322	602	YCR023C	YCR023C	158538	160373	-	overlap	0	0	NearestLocation			7.99	0
723	chrXV	101475	103229	1755	*	6.51	7.5	-0.13	7.63	0.00389	0.0322	5027	YOL115W	PAP2	101475	103229	+	overlap	0	0	NearestLocation			7.99	0
724	chrII	779667	782384	2718	*	6.5	7.5	-0.13	7.63	0.0039	0.0322	502	YBR289W	SNF5	779667	782384	+	overlap	0	0	NearestLocation			7.99	0
725	chrXIII	42043	43575	1533	*	6.5	7.5	-0.13	7.63	0.0039	0.0322	4127	YML114C	TAF8	42043	43575	-	overlap	0	0	NearestLocation			7.99	0
726	chrXVI	733623	736433	2811	*	6.5	7.5	-0.13	7.63	0.0039	0.0322	5893	YPR104C	FHL1	733623	736433	-	overlap	0	0	NearestLocation			7.99	0
727	chrII	242809	244230	1422	*	6.5	7.49	-0.13	7.63	0.00391	0.0322	215	YBR003W	COQ1	242809	244230	+	overlap	0	0	NearestLocation			7.98	0
728	chrVII	261580	265859	4280	*	6.5	7.49	-0.13	7.63	0.00391	0.0322	2205	YGL131C	SNT2	261648	265859	-	includeFeature	34	0	NearestLocation			7.98	0
729	chrIV	709549	712995	3447	*	6.5	7.49	-0.13	7.62	0.00394	0.0323	1038	YDR128W	MTC5	709549	712995	+	overlap	0	0	NearestLocation			7.98	0
730	chrVII	867774	869981	2208	*	6.5	7.49	-0.13	7.62	0.00394	0.0323	2512	YGR186W	TFG1	867774	869981	+	overlap	0	0	NearestLocation			7.98	0
731	chrVII	637744	639513	1770	*	6.49	7.49	-0.13	7.62	0.00395	0.0323	2401	YGR077C	PEX8	637744	639513	-	overlap	0	0	NearestLocation			7.98	0
732	chrXV	301380	303035	1656	*	6.49	7.48	-0.13	7.62	0.00397	0.0323	5131	YOL013C	HRD1	301380	303035	-	overlap	0	0	NearestLocation			7.97	0
733	chrXVI	71063	73006	1944	*	6.49	7.48	-0.13	7.62	0.00397	0.0323	5552	YPL253C	VIK1	71063	73006	-	overlap	0	0	NearestLocation			7.97	0
734	chrIV	1190059	1191732	1674	*	6.49	7.48	-0.13	7.62	0.00398	0.0323	1264	YDR358W	GGA1	1190059	1191732	+	overlap	0	0	NearestLocation			7.97	0
735	chrXIV	526086	529583	3498	*	6.49	7.48	-0.13	7.62	0.00398	0.0323	4844	YNL054W	VAC7	526086	529583	+	overlap	0	0	NearestLocation			7.97	0
736	chrXV	480587	481750	1164	*	6.49	7.48	-0.13	7.62	0.00398	0.0323	5228	YOR084W	LPX1	480587	481750	+	overlap	0	0	NearestLocation			7.97	0
737	chrIII	154012	154659	648	*	6.49	7.48	-0.13	7.61	0.00399	0.0323	597	YCR020C	PET18	154012	154659	-	overlap	0	0	NearestLocation			7.97	0
738	chrII	565723	567480	1758	*	6.48	7.48	-0.13	7.61	0.004	0.0323	377	YBR163W	EXO5	565723	567480	+	overlap	0	0	NearestLocation			7.97	0
739	chrIV	1481085	1483476	2392	*	6.48	7.48	-0.13	7.61	0.004	0.0323	1416	YDR520C	URC2	1481085	1483403	-	overlapStart	-36	0	NearestLocation			7.97	0
740	chrVII	899904	902270	2367	*	6.48	7.48	-0.13	7.61	0.00401	0.0323	2525	YGR200C	ELP2	899904	902270	-	overlap	0	0	NearestLocation			7.97	0
741	chrXIV	430087	434493	4407	*	6.48	7.48	-0.13	7.61	0.00401	0.0323	4795	YNL102W	POL1	430087	434493	+	overlap	0	0	NearestLocation			7.97	0
742	chrXIV	447611	449374	1764	*	6.48	7.48	-0.13	7.61	0.00401	0.0323	4804	YNL094W	APP1	447611	449374	+	overlap	0	0	NearestLocation			7.97	0
743	chrXVI	529723	533409	3687	*	6.48	7.48	-0.13	7.61	0.00401	0.0323	5786	YPL012W	RRP12	529723	533409	+	overlap	0	0	NearestLocation			7.97	0
744	chrIV	584939	587719	2781	*	6.48	7.47	-0.13	7.61	0.00402	0.0323	980	YDR069C	DOA4	584939	587719	-	overlap	0	0	NearestLocation			7.96	0
745	chrXII	380822	382252	1431	*	6.48	7.47	-0.13	7.61	0.00402	0.0323	3765	YLR116W	MSL5	380822	382252	+	overlap	0	0	NearestLocation			7.96	0
746	chrV	523369	525759	2391	*	6.48	7.47	-0.13	7.6	0.00403	0.0323	1930	YER169W	RPH1	523369	525759	+	overlap	0	0	NearestLocation			7.96	0
747	chrIX	242761	243744	984	*	6.48	7.47	-0.13	7.6	0.00405	0.0323	1549	YIL063C	YRB2	242761	243744	-	overlap	0	0	NearestLocation			7.96	0
748	chrXIV	144245	145281	1037	*	6.48	7.47	-0.13	7.6	0.00405	0.0323	4647	YNL265C	IST1	144280	145281	-	includeFeature	17	0	NearestLocation			7.96	0
749	chrXVI	166256	167398	1143	*	6.48	7.47	-0.13	7.6	0.00405	0.0323	5601	YPL203W	TPK2	166256	167398	+	overlap	0	0	NearestLocation			7.96	0
750	chrXVI	368071	369441	1371	*	6.48	7.47	-0.13	7.6	0.00405	0.0323	5706	YPL095C	EEB1	368071	369441	-	overlap	0	0	NearestLocation			7.96	0
751	chrXI	560789	562297	1509	*	6.47	7.47	-0.13	7.6	0.00406	0.0323	3544	YKR063C	LAS1	560789	562297	-	overlap	0	0	NearestLocation			7.96	0
752	chrXIV	512668	514935	2268	*	6.47	7.47	-0.13	7.6	0.00406	0.0323	4839	YNL059C	ARP5	512668	514935	-	overlap	0	0	NearestLocation			7.96	0
753	chrVII	252897	253859	963	*	6.47	7.46	-0.13	7.59	0.00409	0.0325	2201	YGL136C	MRM2	252897	253859	-	overlap	0	0	NearestLocation			7.95	0
754	chrXII	628684	633354	4671	*	6.47	7.46	-0.13	7.59	0.00409	0.0325	3902	YLR247C	IRC20	628684	633354	-	overlap	0	0	NearestLocation			7.95	0
755	chrXV	839084	841069	1986	*	6.47	7.46	-0.13	7.59	0.00409	0.0325	5405	YOR275C	RIM20	839084	841069	-	overlap	0	0	NearestLocation			7.95	0
756	chrXVI	159909	162341	2433	*	6.46	7.46	-0.13	7.59	0.00411	0.0325	5597	YPL207W	TYW1	159909	162341	+	overlap	0	0	NearestLocation			7.95	0
757	chrX	56444	58813	2370	*	6.46	7.46	-0.13	7.59	0.00412	0.0325	2932	YJL200C	ACO2	56444	58813	-	overlap	0	0	NearestLocation			7.95	0
758	chrXII	294091	296094	2004	*	6.46	7.46	-0.13	7.59	0.00412	0.0325	3732	YLR083C	EMP70	294091	296094	-	overlap	0	0	NearestLocation			7.95	0
759	chrXVI	685898	687598	1701	*	6.46	7.46	-0.13	7.59	0.00412	0.0325	5864	YPR070W	MED1	685898	687598	+	overlap	0	0	NearestLocation			7.95	0
760	chrXV	644566	646896	2331	*	6.46	7.45	-0.13	7.59	0.00413	0.0326	5304	YOR165W	SEY1	644566	646896	+	overlap	0	0	NearestLocation			7.94	0
761	chrXIV	401033	402521	1489	*	6.46	7.45	-0.13	7.58	0.00414	0.0326	4781	YNL119W	NCS2	401040	402521	+	overlapStart	-3	0	NearestLocation			7.94	0
762	chrXIII	147505	148683	1179	*	6.46	7.45	-0.13	7.58	0.00415	0.0326	4178	YML062C	MFT1	147505	148683	-	overlap	0	0	NearestLocation			7.94	0
763	chrXVI	883828	885558	1731	*	6.46	7.45	-0.13	7.58	0.00415	0.0326	5960	YPR171W	BSP1	883828	885558	+	overlap	0	0	NearestLocation			7.94	0
764	chrXI	171551	173861	2311	*	6.45	7.45	-0.13	7.58	0.00417	0.0326	3341	YKL146W	AVT3	171783	173861	+	overlapStart	-116	0	NearestLocation			7.94	0
765	chrXIII	469848	472352	2505	*	6.45	7.45	-0.13	7.58	0.00417	0.0326	4342	YMR102C	LAF1	469848	472352	-	overlap	0	0	NearestLocation			7.94	0
766	chrII	177874	181275	3402	*	6.45	7.44	-0.13	7.58	0.00418	0.0326	190	YBL022C	PIM1	177874	181275	-	overlap	0	0	NearestLocation			7.93	0
767	chrX	151713	152999	1287	*	6.45	7.44	-0.13	7.58	0.00418	0.0326	2986	YJL139C	YUR1	151713	152999	-	overlap	0	0	NearestLocation			7.93	0
768	chrXIV	80640	82541	1902	*	6.45	7.44	-0.13	7.58	0.00419	0.0326	4619	YNL293W	MSB3	80640	82541	+	overlap	0	0	NearestLocation			7.93	0
769	chrXVI	754877	758128	3252	*	6.45	7.44	-0.13	7.58	0.00419	0.0326	5905	YPR115W	RGC1	754877	758128	+	overlap	0	0	NearestLocation			7.93	0
770	chrXIII	608689	610081	1393	*	10.46	11.09	9.3	1.79	0.0042	0.0327	4415	YMR173W	DDR48	608689	610081	+	overlap	0	0	NearestLocation			11.58	9.43
771	chrXV	376012	377712	1701	*	6.44	7.44	-0.13	7.57	0.00421	0.0327	5169	YOR023C	AHC1	376012	377712	-	overlap	0	0	NearestLocation			7.93	0
772	chrXIII	355384	356811	1428	*	6.44	7.43	-0.13	7.57	0.00423	0.0328	4286	YMR044W	IOC4	355384	356811	+	overlap	0	0	NearestLocation			7.92	0
773	chrXV	772601	774127	1527	*	6.44	7.43	-0.13	7.57	0.00423	0.0328	5364	YOR231W	MKK1	772601	774127	+	overlap	0	0	NearestLocation			7.92	0
774	chrXVI	30482	32803	2322	*	6.44	7.43	-0.13	7.57	0.00424	0.0328	5535	YPL270W	MDL2	30482	32803	+	overlap	0	0	NearestLocation			7.92	0
775	chrVII	355827	356972	1146	*	6.44	7.43	-0.13	7.56	0.00426	0.0329	2252	YGL082W	YGL082W	355827	356972	+	overlap	0	0	NearestLocation			7.92	0
776	chrVIII	448335	450806	2472	*	6.44	7.43	-0.13	7.56	0.00426	0.0329	2852	YHR172W	SPC97	448335	450806	+	overlap	0	0	NearestLocation			7.92	0
777	chrII	655576	657600	2025	*	6.43	7.43	-0.13	7.56	0.00428	0.0329	432	YBR216C	YBP1	655576	657600	-	overlap	0	0	NearestLocation			7.92	0
778	chrIII	220457	223228	2772	*	6.43	7.43	-0.13	7.56	0.00428	0.0329	631	YCR057C	PWP2	220457	223228	-	overlap	0	0	NearestLocation			7.92	0
779	chrXIV	31944	33188	1245	*	6.43	7.43	-0.13	7.56	0.00428	0.0329	4592	YNL323W	LEM3	31944	33188	+	overlap	0	0	NearestLocation			7.92	0
780	chrIII	54941	56527	1587	*	6.43	7.42	-0.13	7.55	0.0043	0.033	544	YCL038C	ATG22	54941	56527	-	overlap	0	0	NearestLocation			7.91	0
781	chrIV	827582	829057	1476	*	6.42	7.42	-0.13	7.55	0.00433	0.0331	1090	YDR182W	CDC1	827582	829057	+	overlap	0	0	NearestLocation			7.91	0
782	chrXIII	269019	271136	2118	*	8.62	9.48	6.18	3.3	0.00433	0.0331	4240	YMR001C	CDC5	269019	271136	-	overlap	0	0	NearestLocation			9.97	6.31
783	chrV	218057	221287	3231	*	6.42	7.41	-0.13	7.55	0.00434	0.0331	1785	YER033C	ZRG8	218057	221287	-	overlap	0	0	NearestLocation			7.9	0
784	chrXII	300673	301989	1317	*	6.42	7.41	-0.13	7.55	0.00434	0.0331	3734	YLR085C	ARP6	300673	301989	-	overlap	0	0	NearestLocation			7.9	0
785	chrIV	156318	157904	1587	*	6.42	7.41	-0.13	7.55	0.00435	0.0331	755	YDL170W	UGA3	156318	157904	+	overlap	0	0	NearestLocation			7.9	0
786	chrIV	905455	906852	1398	*	6.42	7.41	-0.13	7.55	0.00435	0.0331	1126	YDR219C	MFB1	905455	906852	-	overlap	0	0	NearestLocation			7.9	0
787	chrVII	392223	393698	1476	*	6.42	7.41	-0.13	7.55	0.00435	0.0331	2272	YGL059W	PKP2	392223	393698	+	overlap	0	0	NearestLocation			7.9	0
788	chrIV	1090433	1092511	2079	*	6.42	7.41	-0.13	7.54	0.00436	0.0331	1219	YDR314C	RAD34	1090433	1092511	-	overlap	0	0	NearestLocation			7.9	0
789	chrIX	399777	402706	2930	*	6.42	7.41	-0.13	7.54	0.00436	0.0331	1638	YIR023C-A	YIR023C-A	402383	402706	-	includeFeature	1302	0	NearestLocation			7.9	0
790	chrVII	376101	377255	1155	*	6.41	7.41	-0.13	7.54	0.00438	0.0332	2264	YGL067W	NPY1	376101	377255	+	overlap	0	0	NearestLocation			7.9	0
791	chrXI	469717	471339	1623	*	6.41	7.4	-0.13	7.54	0.00439	0.0332	3500	YKR016W	MIC60	469717	471339	+	overlap	0	0	NearestLocation			7.89	0
792	chrXVI	176223	179021	2799	*	6.41	7.4	-0.13	7.54	0.0044	0.0333	5608	YPL195W	APL5	176223	179021	+	overlap	0	0	NearestLocation			7.89	0
793	chrVIII	342349	344268	1920	*	6.41	7.4	-0.13	7.53	0.00441	0.0333	2794	YHR117W	TOM71	342349	344268	+	overlap	0	0	NearestLocation			7.89	0
794	chrXV	89692	91419	1728	*	6.41	7.4	-0.13	7.53	0.00443	0.0333	5020	YOL122C	SMF1	89692	91419	-	overlap	0	0	NearestLocation			7.89	0
795	chrV	390590	393712	3123	*	6.4	7.39	-0.13	7.53	0.00445	0.0333	1875	YER114C	BOI2	390590	393712	-	overlap	0	0	NearestLocation			7.88	0
796	chrVIII	173344	175089	1746	*	6.4	7.39	-0.13	7.53	0.00445	0.0333	2702	YHR032W	ERC1	173344	175089	+	overlap	0	0	NearestLocation			7.88	0
797	chrXIII	881159	886572	5414	*	6.4	7.39	-0.13	7.53	0.00445	0.0333	4555	YMR306C-A	YMR306C-A	886183	886572	-	includeFeature	2512	0	NearestLocation			7.88	0
798	chrVIII	256360	258018	1659	*	6.4	7.39	-0.13	7.52	0.00446	0.0333	2753	YHR078W	YHR078W	256360	258018	+	overlap	0	0	NearestLocation			7.88	0
799	chrXIV	700541	701666	1126	*	6.4	7.39	-0.13	7.52	0.00446	0.0333	4938	YNR041C	COQ2	700541	701659	-	overlapStart	-4	0	NearestLocation			7.88	0
800	chrXV	197220	198725	1506	*	6.4	7.39	-0.13	7.52	0.00446	0.0333	5073	YOL070C	NBA1	197220	198725	-	overlap	0	0	NearestLocation			7.88	0
801	chrXI	566113	567198	1086	*	6.4	7.39	-0.13	7.52	0.00448	0.0333	3547	YKR066C	CCP1	566113	567198	-	overlap	0	0	NearestLocation			7.88	0
802	chrIV	1225166	1226536	1371	*	6.39	7.39	-0.13	7.52	0.00449	0.0333	1283	YDR375C	BCS1	1225166	1226536	-	overlap	0	0	NearestLocation			7.88	0
803	chrXIV	274368	276044	1677	*	6.39	7.39	-0.13	7.52	0.00449	0.0333	4711	YNL193W	YNL193W	274368	276044	+	overlap	0	0	NearestLocation			7.88	0
804	chrXV	865653	866582	930	*	6.39	7.39	-0.13	7.52	0.00449	0.0333	5420	YOR292C	YOR292C	865653	866582	-	overlap	0	0	NearestLocation			7.88	0
805	chrX	80155	81915	1761	*	6.39	7.38	-0.13	7.52	0.0045	0.0333	2944	YJL186W	MNN5	80155	81915	+	overlap	0	0	NearestLocation			7.87	0
806	chrXII	691555	693882	2328	*	6.39	7.38	-0.13	7.52	0.0045	0.0333	3929	YLR274W	MCM5	691555	693882	+	overlap	0	0	NearestLocation			7.87	0
807	chrXII	77152	80205	3054	*	6.39	7.38	-0.13	7.52	0.00451	0.0333	3622	YLL031C	GPI13	77152	80205	-	overlap	0	0	NearestLocation			7.87	0
808	chrV	47168	48373	1206	*	6.39	7.38	-0.13	7.51	0.00453	0.0333	1695	YEL056W	HAT2	47168	48373	+	overlap	0	0	NearestLocation			7.87	0
809	chrVII	509047	511002	1956	*	6.39	7.38	-0.13	7.51	0.00453	0.0333	2337	YGR009C	SEC9	509047	511002	-	overlap	0	0	NearestLocation			7.87	0
810	chrVII	584895	586052	1158	*	6.39	7.38	-0.13	7.51	0.00453	0.0333	2374	YGR046W	TAM41	584895	586052	+	overlap	0	0	NearestLocation			7.87	0
811	chrX	654737	655963	1227	*	6.39	7.38	-0.13	7.51	0.00453	0.0333	3229	YJR125C	ENT3	654737	655963	-	overlap	0	0	NearestLocation			7.87	0
812	chrXV	124001	125830	1830	*	6.39	7.38	-0.13	7.51	0.00453	0.0333	5040	YOL103W	ITR2	124001	125830	+	overlap	0	0	NearestLocation			7.87	0
813	chrVIII	354815	356081	1267	*	6.38	7.38	-0.13	7.51	0.00454	0.0333	2800	YHR123W	EPT1	354815	356081	+	overlap	0	0	NearestLocation			7.87	0
814	chrXII	797430	799592	2163	*	6.38	7.38	-0.13	7.51	0.00454	0.0333	3985	YLR335W	NUP2	797430	799592	+	overlap	0	0	NearestLocation			7.87	0
815	chrXV	654210	656570	2361	*	6.38	7.38	-0.13	7.51	0.00454	0.0333	5309	YOR172W	YRM1	654210	656570	+	overlap	0	0	NearestLocation			7.87	0
816	chrXII	210512	211933	1422	*	8.96	9.68	7.46	2.22	0.00454	0.0333	3685	YLR034C	SMF3	210512	211933	-	overlap	0	0	NearestLocation			10.17	7.59
817	chrXI	433093	434877	1785	*	6.38	7.37	-0.13	7.51	0.00455	0.0333	3481	YKL005C	BYE1	433093	434877	-	overlap	0	0	NearestLocation			7.86	0
818	chrXVI	548486	550306	1821	*	6.38	7.37	-0.13	7.51	0.00455	0.0333	5793	YPL005W	AEP3	548486	550306	+	overlap	0	0	NearestLocation			7.86	0
819	chrIX	63028	68067	5040	*	6.38	7.37	-0.13	7.51	0.00457	0.0334	1464	YIL149C	MLP2	63028	68067	-	overlap	0	0	NearestLocation			7.86	0
820	chrXVI	870703	874926	4224	*	6.37	7.37	-0.13	7.5	0.00459	0.0334	5953	YPR164W	MMS1	870703	874926	+	overlap	0	0	NearestLocation			7.86	0
821	chrXIII	133475	135229	1755	*	6.37	7.36	-0.13	7.5	0.00462	0.0334	4170	YML070W	DAK1	133475	135229	+	overlap	0	0	NearestLocation			7.85	0
822	chrXIV	616211	618241	2031	*	6.37	7.36	-0.13	7.5	0.00462	0.0334	4889	YNL008C	ASI3	616211	618241	-	overlap	0	0	NearestLocation			7.85	0
823	chrIV	293392	294759	1368	*	6.37	7.36	-0.13	7.49	0.00463	0.0334	830	YDL091C	UBX3	293392	294759	-	overlap	0	0	NearestLocation			7.85	0
824	chrVIII	246193	248337	2145	*	6.37	7.36	-0.13	7.49	0.00463	0.0334	2749	YHR074W	QNS1	246193	248337	+	overlap	0	0	NearestLocation			7.85	0
825	chrIV	256633	258555	1923	*	6.37	7.36	-0.13	7.49	0.00464	0.0334	810	YDL113C	ATG20	256633	258555	-	overlap	0	0	NearestLocation			7.85	0
826	chrIV	730578	732836	2259	*	6.36	7.35	-0.13	7.49	0.00466	0.0334	1046	YDR138W	HPR1	730578	732836	+	overlap	0	0	NearestLocation			7.84	0
827	chrX	111666	113333	1668	*	6.36	7.35	-0.13	7.49	0.00466	0.0334	2964	YJL163C	YJL163C	111666	113333	-	overlap	0	0	NearestLocation			7.84	0
828	chrX	225055	226737	1683	*	6.36	7.35	-0.13	7.49	0.00466	0.0334	3020	YJL105W	SET4	225055	226737	+	overlap	0	0	NearestLocation			7.84	0
829	chrXIV	539911	541881	1971	*	6.36	7.35	-0.13	7.49	0.00466	0.0334	4851	YNL047C	SLM2	539911	541881	-	overlap	0	0	NearestLocation			7.84	0
830	chrIV	520516	520692	177	*	4.56	5.53	-0.13	5.66	0.00467	0.0334	946	YDR034C-A	YDR034C-A	520516	520692	-	overlap	0	0	NearestLocation			6.02	0
831	chrIV	1129588	1130823	1236	*	6.36	7.35	-0.13	7.49	0.00467	0.0334	1238	YDR331W	GPI8	1129588	1130823	+	overlap	0	0	NearestLocation			7.84	0
832	chrIX	80510	83041	2532	*	6.36	7.35	-0.13	7.49	0.00467	0.0334	1470	YIL143C	SSL2	80510	83041	-	overlap	0	0	NearestLocation			7.84	0
833	chrII	320416	321609	1194	*	6.36	7.35	-0.13	7.48	0.00468	0.0334	255	YBR042C	CST26	320416	321609	-	overlap	0	0	NearestLocation			7.84	0
834	chrIV	948518	950284	1767	*	6.36	7.35	-0.13	7.48	0.0047	0.0334	1148	YDR243C	PRP28	948518	950284	-	overlap	0	0	NearestLocation			7.84	0
835	chrXIV	256788	259277	2490	*	6.36	7.35	-0.13	7.48	0.0047	0.0334	4702	YNL206C	RTT106	256788	259277	-	overlap	0	0	NearestLocation			7.84	0
836	chrXI	77258	78646	1389	*	6.35	7.35	-0.13	7.48	0.00471	0.0334	3295	YKL194C	MST1	77258	78646	-	overlap	0	0	NearestLocation			7.84	0
837	chrXIII	79909	82113	2205	*	6.35	7.35	-0.13	7.48	0.00471	0.0334	4146	YML095C	RAD10	81481	82113	-	includeFeature	786	0	NearestLocation			7.84	0
838	chrXIV	473391	476012	2622	*	6.35	7.35	-0.13	7.48	0.00471	0.0334	4815	YNL082W	PMS1	473391	476012	+	overlap	0	0	NearestLocation			7.84	0
839	chrVII	238353	241085	2733	*	6.35	7.34	-0.13	7.48	0.00472	0.0334	2196	YGL141W	HUL5	238353	241085	+	overlap	0	0	NearestLocation			7.83	0
840	chrVII	304333	306273	1941	*	6.35	7.34	-0.13	7.48	0.00472	0.0334	2228	YGL107C	RMD9	304333	306273	-	overlap	0	0	NearestLocation			7.83	0
841	chrXII	1053629	1054543	915	*	6.35	7.34	-0.13	7.48	0.00472	0.0334	4099	YLR455W	PDP3	1053629	1054543	+	overlap	0	0	NearestLocation			7.83	0
842	chrIV	1248154	1249821	1668	*	6.35	7.34	-0.13	7.47	0.00474	0.0334	1297	YDR387C	CIN10	1248154	1249821	-	overlap	0	0	NearestLocation			7.83	0
843	chrXV	553176	554570	1395	*	6.35	7.34	-0.13	7.47	0.00474	0.0334	5263	YOR123C	LEO1	553176	554570	-	overlap	0	0	NearestLocation			7.83	0
844	chrXVI	205248	207647	2400	*	6.35	7.34	-0.13	7.47	0.00474	0.0334	5623	YPL180W	TCO89	205248	207647	+	overlap	0	0	NearestLocation			7.83	0
845	chrXVI	744689	745573	885	*	6.35	7.34	-0.13	7.47	0.00474	0.0334	5899	YPR109W	GLD1	744689	745573	+	overlap	0	0	NearestLocation			7.83	0
846	chrVI	237368	238255	888	*	6.35	7.34	-0.13	7.47	0.00475	0.0334	2066	YFR041C	ERJ5	237368	238255	-	overlap	0	0	NearestLocation			7.83	0
847	chrXI	347214	349136	1923	*	6.35	7.34	-0.13	7.47	0.00475	0.0334	3437	YKL048C	ELM1	347214	349136	-	overlap	0	0	NearestLocation			7.83	0
848	chrXIII	97941	99400	1460	*	6.35	7.34	-0.13	7.47	0.00475	0.0334	4155	YML085C	TUB1	97941	99400	-	overlap	0	0	NearestLocation			7.83	0
849	chrXIV	182875	185178	2304	*	6.34	7.34	-0.13	7.47	0.00476	0.0334	4665	YNL247W	CRS1	182875	185178	+	overlap	0	0	NearestLocation			7.83	0
850	chrIV	764178	765155	978	*	7.46	8.43	3.16	5.27	0.00478	0.0334	1058	YDR151C	CTH1	764178	765155	-	overlap	0	0	NearestLocation			8.92	3.29
851	chrIX	246392	247198	807	*	6.34	7.33	-0.13	7.47	0.00478	0.0334	1552	YIL060W	YIL060W	246392	246826	+	includeFeature	186	0	NearestLocation			7.82	0
852	chrVIII	336337	337809	1473	*	6.34	7.33	-0.13	7.47	0.00478	0.0334	2790	YHR113W	APE4	336337	337809	+	overlap	0	0	NearestLocation			7.82	0
853	chrXII	549511	550636	1126	*	6.34	7.33	-0.13	7.47	0.00478	0.0334	3861	YLR201C	COQ9	549511	550636	-	overlap	0	0	NearestLocation			7.82	0
854	chrXIV	690321	691286	966	*	6.34	7.33	-0.13	7.47	0.00478	0.0334	4930	YNR034W	SOL1	690321	691286	+	overlap	0	0	NearestLocation			7.82	0
855	chrIV	614288	616150	1863	*	6.34	7.33	-0.13	7.46	0.00479	0.0334	997	YDR085C	AFR1	614288	616150	-	overlap	0	0	NearestLocation			7.82	0
856	chrIV	924785	926146	1362	*	6.34	7.33	-0.13	7.46	0.00479	0.0334	1136	YDR229W	IVY1	924785	926146	+	overlap	0	0	NearestLocation			7.82	0
857	chrIV	1424820	1427207	2388	*	6.34	7.33	-0.13	7.46	0.00479	0.0334	1384	YDR485C	VPS72	1424820	1427207	-	overlap	0	0	NearestLocation			7.82	0
858	chrXIV	338478	339347	870	*	6.34	7.33	-0.13	7.46	0.00479	0.0334	4741	YNL159C	ASI2	338478	339347	-	overlap	0	0	NearestLocation			7.82	0
859	chrI	92900	94486	1587	*	6.34	7.33	-0.13	7.46	0.0048	0.0335	45	YAL028W	FRT2	92900	94486	+	overlap	0	0	NearestLocation			7.82	0
860	chrXIII	594886	597195	2310	*	6.34	7.33	-0.13	7.46	0.0048	0.0335	4409	YMR167W	MLH1	594886	597195	+	overlap	0	0	NearestLocation			7.82	0
861	chrXIII	327482	328582	1101	*	6.33	7.33	-0.13	7.46	0.00482	0.0335	4269	YMR028W	TAP42	327482	328582	+	overlap	0	0	NearestLocation			7.82	0
862	chrXIII	426712	429627	2916	*	7.91	8.9	2.55	6.35	0.00482	0.0335	4320	YMR080C	NAM7	426712	429627	-	overlap	0	0	NearestLocation			9.39	2.68
863	chrV	343320	347612	4293	*	6.33	7.32	-0.13	7.45	0.00485	0.0336	1855	YER093C	TSC11	343320	347612	-	overlap	0	0	NearestLocation			7.81	0
864	chrXV	207392	210265	2874	*	6.33	7.32	-0.13	7.45	0.00485	0.0336	5080	YOL063C	CRT10	207392	210265	-	overlap	0	0	NearestLocation			7.81	0
865	chrXV	944541	946008	1468	*	6.33	7.32	-0.13	7.45	0.00485	0.0336	5462	YOR334W	MRS2	944596	946008	+	overlapStart	-28	0	NearestLocation			7.81	0
866	chrXV	775846	778248	2403	*	6.33	7.32	-0.13	7.45	0.00486	0.0336	5366	YOR233W	KIN4	775846	778248	+	overlap	0	0	NearestLocation			7.81	0
867	chrIV	289572	292140	2569	*	6.32	7.32	-0.13	7.45	0.00487	0.0336	828	YDL093W	PMT5	289909	292140	+	overlapStart	-168	0	NearestLocation			7.81	0
868	chrX	323386	324720	1335	*	6.32	7.32	-0.13	7.45	0.00487	0.0336	3062	YJL060W	BNA3	323386	324720	+	overlap	0	0	NearestLocation			7.81	0
869	chrXII	530797	534393	3597	*	6.32	7.32	-0.13	7.45	0.00487	0.0336	3850	YLR189C	ATG26	530797	534393	-	overlap	0	0	NearestLocation			7.81	0
870	chrXVI	473040	474707	1668	*	6.32	7.32	-0.13	7.45	0.00487	0.0336	5757	YPL042C	SSN3	473040	474707	-	overlap	0	0	NearestLocation			7.81	0
871	chrII	666720	668351	1632	*	6.32	7.31	-0.13	7.44	0.0049	0.0336	438	YBR222C	PCS60	666720	668351	-	overlap	0	0	NearestLocation			7.8	0
872	chrIX	276525	277505	981	*	6.32	7.31	-0.13	7.44	0.0049	0.0336	1570	YIL041W	GVP36	276525	277505	+	overlap	0	0	NearestLocation			7.8	0
873	chrXII	987062	988113	1052	*	6.32	7.31	-0.13	7.44	0.0049	0.0336	4072	YLR426W	TDA5	987062	988113	+	overlap	0	0	NearestLocation			7.8	0
874	chrXV	290881	292074	1194	*	6.32	7.31	-0.13	7.44	0.0049	0.0336	5124	YOL018C	TLG2	290881	292074	-	overlap	0	0	NearestLocation			7.8	0
875	chrII	151493	153610	2118	*	6.32	7.31	-0.13	7.44	0.00491	0.0336	176	YBL035C	POL12	151493	153610	-	overlap	0	0	NearestLocation			7.8	0
876	chrXV	912822	913463	642	*	6.31	7.31	-0.13	7.44	0.00493	0.0337	5450	YOR319W	HSH49	912822	913463	+	overlap	0	0	NearestLocation			7.8	0
877	chrV	387932	390052	2121	*	6.31	7.3	-0.13	7.44	0.00494	0.0337	1874	YER113C	TMN3	387932	390052	-	overlap	0	0	NearestLocation			7.79	0
878	chrVII	84839	87302	2464	*	6.31	7.3	-0.13	7.44	0.00494	0.0337	2127	YGL216W	KIP3	84885	87302	+	overlapStart	-24	0	NearestLocation			7.79	0
879	chrVIII	100648	101883	1236	*	6.31	7.3	-0.13	7.43	0.00496	0.0338	2664	YHL003C	LAG1	100648	101883	-	overlap	0	0	NearestLocation			7.79	0
880	chrXIII	449245	449928	684	*	6.31	7.3	-0.13	7.43	0.00497	0.0338	4330	YMR090W	YMR090W	449245	449928	+	overlap	0	0	NearestLocation			7.79	0
881	chrII	267710	269503	1794	*	6.3	7.3	-0.13	7.43	0.00498	0.0338	228	YBR015C	MNN2	267710	269503	-	overlap	0	0	NearestLocation			7.79	0
882	chrIII	109105	110670	1566	*	6.3	7.3	-0.13	7.43	0.00498	0.0338	573	YCL004W	PGS1	109105	110670	+	overlap	0	0	NearestLocation			7.79	0
883	chrV	215063	217693	2631	*	6.3	7.3	-0.13	7.43	0.00498	0.0338	1784	YER032W	FIR1	215063	217693	+	overlap	0	0	NearestLocation			7.79	0
884	chrXIV	260627	263203	2577	*	6.3	7.3	-0.13	7.43	0.00498	0.0338	4704	YNL201C	PSY2	260627	263203	-	overlap	0	0	NearestLocation			7.79	0
885	chrVII	267723	269075	1353	*	6.3	7.29	-0.13	7.43	0.005	0.0338	2207	YGL129C	RSM23	267723	269075	-	overlap	0	0	NearestLocation			7.78	0
886	chrXVI	237338	239077	1740	*	6.3	7.29	-0.13	7.43	0.005	0.0338	5637	YPL165C	SET6	237956	239077	-	includeFeature	308	0	NearestLocation			7.78	0
887	chrXVI	527547	528692	1146	*	9.52	10.23	8.1	2.13	0.00501	0.0338	5784	YPL014W	CIP1	527547	528692	+	overlap	0	0	NearestLocation			10.72	8.23
888	chrXIII	864412	865350	939	*	6.3	7.29	-0.13	7.42	0.00501	0.0338	4548	YMR299C	DYN3	864412	865350	-	overlap	0	0	NearestLocation			7.78	0
889	chrVII	334886	337639	2754	*	6.3	7.29	-0.13	7.42	0.00503	0.0338	2241	YGL093W	SPC105	334886	337639	+	overlap	0	0	NearestLocation			7.78	0
890	chrIV	931129	933210	2082	*	6.29	7.29	-0.13	7.42	0.00504	0.0338	1140	YDR234W	LYS4	931129	933210	+	overlap	0	0	NearestLocation			7.78	0
891	chrXIV	557020	557783	764	*	6.29	7.29	-0.13	7.42	0.00504	0.0338	4860	YNL038W	GPI15	557020	557783	+	overlap	0	0	NearestLocation			7.78	0
892	chrVII	180700	182118	1419	*	6.29	7.28	-0.13	7.42	0.00505	0.0338	2169	YGL172W	NUP49	180700	182118	+	overlap	0	0	NearestLocation			7.77	0
893	chrXIV	470053	471102	1050	*	6.29	7.28	-0.13	7.42	0.00505	0.0338	4813	YNL084C	END3	470053	471102	-	overlap	0	0	NearestLocation			7.77	0
894	chrIV	270222	271901	1680	*	6.29	7.28	-0.13	7.41	0.00508	0.0338	817	YDL106C	PHO2	270222	271901	-	overlap	0	0	NearestLocation			7.77	0
895	chrXII	993434	1000129	6696	*	6.28	7.28	-0.13	7.41	0.0051	0.0338	4075	YLR430W	SEN1	993434	1000129	+	overlap	0	0	NearestLocation			7.77	0
896	chrXIII	741512	742735	1224	*	6.28	7.28	-0.13	7.41	0.0051	0.0338	4482	YMR235C	RNA1	741512	742735	-	overlap	0	0	NearestLocation			7.77	0
897	chrXVI	813156	814058	903	*	6.28	7.28	-0.13	7.41	0.0051	0.0338	5927	YPR139C	LOA1	813156	814058	-	overlap	0	0	NearestLocation			7.77	0
898	chrIV	1399706	1401214	1509	*	6.28	7.27	-0.13	7.41	0.00511	0.0338	1370	YDR470C	UGO1	1399706	1401214	-	overlap	0	0	NearestLocation			7.76	0
899	chrVI	80419	81912	1494	*	6.28	7.27	-0.13	7.41	0.00511	0.0338	1994	YFL027C	GYP8	80419	81912	-	overlap	0	0	NearestLocation			7.76	0
900	chrXV	792531	793868	1338	*	6.28	7.27	-0.13	7.41	0.00511	0.0338	5376	YOR244W	ESA1	792531	793868	+	overlap	0	0	NearestLocation			7.76	0
901	chrIV	79294	80412	1119	*	6.28	7.27	-0.13	7.4	0.00512	0.0338	716	YDL211C	YDL211C	79294	80412	-	overlap	0	0	NearestLocation			7.76	0
902	chrV	349980	351182	1203	*	6.28	7.27	-0.13	7.4	0.00512	0.0338	1858	YER095W	RAD51	349980	351182	+	overlap	0	0	NearestLocation			7.76	0
903	chrVII	379760	381271	1512	*	6.28	7.27	-0.13	7.4	0.00512	0.0338	2266	YGL065C	ALG2	379760	381271	-	overlap	0	0	NearestLocation			7.76	0
904	chrXI	271878	273209	1332	*	6.28	7.27	-0.13	7.4	0.00512	0.0338	3395	YKL090W	CUE2	271878	273209	+	overlap	0	0	NearestLocation			7.76	0
905	chrXIII	916746	917051	306	*	6.28	7.27	-0.13	7.4	0.00512	0.0338	4570	YMR320W	YMR320W	916746	917051	+	overlap	0	0	NearestLocation			7.76	0
906	chrX	358300	359676	1377	*	6.28	7.27	-0.13	7.4	0.00514	0.0338	3080	YJL044C	GYP6	358300	359676	-	overlap	0	0	NearestLocation			7.76	0
907	chrXIII	50031	50954	924	*	6.28	7.27	-0.13	7.4	0.00514	0.0338	4131	YML110C	COQ5	50031	50954	-	overlap	0	0	NearestLocation			7.76	0
908	chrXV	770800	772113	1314	*	10.53	11.02	9.78	1.24	0.00515	0.0338	5363	YOR230W	WTM1	770800	772113	+	overlap	0	0	NearestLocation			11.51	9.91
909	chrIX	203556	204653	1098	*	6.27	7.27	-0.13	7.4	0.00515	0.0338	1531	YIL083C	CAB2	203556	204653	-	overlap	0	0	NearestLocation			7.76	0
910	chrXV	325249	326130	882	*	7.06	8.03	2.55	5.48	0.00516	0.0338	5143	YOL001W	PHO80	325249	326130	+	overlap	0	0	NearestLocation			8.52	2.68
911	chrVIII	111754	113094	1341	*	6.27	7.26	-0.13	7.4	0.00517	0.0338	2671	YHR004C	NEM1	111754	113094	-	overlap	0	0	NearestLocation			7.75	0
912	chrX	467232	468333	1102	*	6.27	7.26	-0.13	7.4	0.00517	0.0338	3134	YJR019C	TES1	467232	468281	-	overlapStart	-26	0	NearestLocation			7.75	0
913	chrIV	1367373	1369386	2014	*	6.27	7.26	-0.13	7.39	0.00518	0.0338	1356	YDR456W	NHX1	1367485	1369386	+	overlapStart	-56	0	NearestLocation			7.75	0
914	chrXIII	328660	330231	1572	*	6.27	7.26	-0.13	7.39	0.00518	0.0338	4270	YMR029C	FAR8	328660	330231	-	overlap	0	0	NearestLocation			7.75	0
915	chrXVI	525810	526883	1074	*	6.27	7.26	-0.13	7.39	0.00518	0.0338	5783	YPL015C	HST2	525810	526883	-	overlap	0	0	NearestLocation			7.75	0
916	chrIV	429067	430926	1860	*	6.27	7.26	-0.13	7.39	0.0052	0.0338	899	YDL013W	SLX5	429067	430926	+	overlap	0	0	NearestLocation			7.75	0
917	chrVII	837142	840558	3417	*	6.27	7.26	-0.13	7.39	0.0052	0.0338	2497	YGR170W	PSD2	837142	840558	+	overlap	0	0	NearestLocation			7.75	0
918	chrXIII	659745	661529	1785	*	6.27	7.26	-0.13	7.39	0.0052	0.0338	4444	YMR198W	CIK1	659745	661529	+	overlap	0	0	NearestLocation			7.75	0
919	chrIII	211871	213772	1902	*	6.26	7.26	-0.13	7.39	0.00521	0.0338	626	YCR050C	YCR050C	213464	213772	-	includeFeature	796	0	NearestLocation			7.75	0
920	chrXII	364116	365330	1215	*	6.26	7.26	-0.13	7.39	0.00521	0.0338	3756	YLR107W	REX3	364116	365330	+	overlap	0	0	NearestLocation			7.75	0
921	chrXIII	317165	318418	1254	*	6.26	7.26	-0.13	7.39	0.00521	0.0338	4262	YMR021C	MAC1	317165	318418	-	overlap	0	0	NearestLocation			7.75	0
922	chrXV	998453	1000828	2376	*	6.26	7.26	-0.13	7.39	0.00521	0.0338	5481	YOR353C	SOG2	998453	1000828	-	overlap	0	0	NearestLocation			7.75	0
923	chrXVI	834565	835212	648	*	6.26	7.26	-0.13	7.39	0.00521	0.0338	5940	YPR154W	PIN3	834565	835212	+	overlap	0	0	NearestLocation			7.75	0
924	chrXVI	596750	599551	2802	*	6.26	7.25	-0.13	7.39	0.00523	0.0339	5819	YPR019W	MCM4	596750	599551	+	overlap	0	0	NearestLocation			7.74	0
925	chrXV	784857	786744	1888	*	6.26	7.25	-0.13	7.38	0.00524	0.0339	5372	YOR239W	ABP140	784857	786744	+	overlap	0	0	NearestLocation			7.74	0
926	chrXVI	266180	267535	1356	*	6.26	7.25	-0.13	7.38	0.00524	0.0339	5652	YPL151C	PRP46	266180	267535	-	overlap	0	0	NearestLocation			7.74	0
927	chrVIII	136881	138455	1575	*	6.26	7.25	-0.13	7.38	0.00525	0.0339	2685	YHR016C	YSC84	136881	138455	-	overlap	0	0	NearestLocation			7.74	0
928	chrVI	114990	115743	754	*	6.25	7.24	-0.13	7.38	0.00527	0.0339	2012	YFL010C	WWM1	115108	115743	-	includeFeature	60	0	NearestLocation			7.73	0
929	chrXVI	469926	471996	2071	*	6.25	7.24	-0.13	7.38	0.00527	0.0339	5756	YPL043W	NOP4	469939	471996	+	overlapStart	-7	0	NearestLocation			7.73	0
930	chrXII	878282	879508	1227	*	6.25	7.24	-0.13	7.38	0.00528	0.0339	4025	YLR380W	CSR1	878282	879508	+	overlap	0	0	NearestLocation			7.73	0
931	chrVII	377609	379582	1974	*	6.25	7.24	-0.13	7.37	0.0053	0.0339	2265	YGL066W	SGF73	377609	379582	+	overlap	0	0	NearestLocation			7.73	0
932	chrVIII	368502	369794	1293	*	6.25	7.24	-0.13	7.37	0.0053	0.0339	2809	YHR132C	ECM14	368502	369794	-	overlap	0	0	NearestLocation			7.73	0
933	chrX	402897	404945	2049	*	6.25	7.24	-0.13	7.37	0.0053	0.0339	3101	YJL019W	MPS3	402897	404945	+	overlap	0	0	NearestLocation			7.73	0
934	chrXIII	850074	851769	1696	*	6.25	7.24	-0.13	7.37	0.0053	0.0339	4539	YMR290C	HAS1	850074	851591	-	overlapStart	-90	0	NearestLocation			7.73	0
935	chrVII	548264	553951	5688	*	11.86	12.29	11.24	1.05	0.0053	0.0339	2358	YGR032W	GSC2	548264	553951	+	overlap	0	0	NearestLocation			12.78	11.37
936	chrXI	497578	499833	2256	*	6.25	7.24	-0.13	7.37	0.00531	0.0339	3513	YKR029C	SET3	497578	499833	-	overlap	0	0	NearestLocation			7.73	0
937	chrXIII	256092	258416	2325	*	6.25	7.24	-0.13	7.37	0.00531	0.0339	4234	YML006C	GIS4	256092	258416	-	overlap	0	0	NearestLocation			7.73	0
938	chrIX	230272	231072	801	*	6.24	7.23	-0.13	7.37	0.00533	0.0339	1542	YIL070C	MAM33	230272	231072	-	overlap	0	0	NearestLocation			7.72	0
939	chrII	774700	776313	1614	*	9.95	10.52	9	1.52	0.00534	0.0339	499	YBR286W	APE3	774700	776313	+	overlap	0	0	NearestLocation			11.01	9.13
940	chrII	247010	248503	1494	*	6.24	7.23	-0.13	7.37	0.00534	0.0339	218	YBR006W	UGA2	247010	248503	+	overlap	0	0	NearestLocation			7.72	0
941	chrX	303181	305118	1938	*	6.24	7.23	-0.13	7.37	0.00534	0.0339	3050	YJL073W	JEM1	303181	305118	+	overlap	0	0	NearestLocation			7.72	0
942	chrVII	827552	828577	1026	*	6.24	7.23	-0.13	7.36	0.00535	0.0339	2489	YGR163W	GTR2	827552	828577	+	overlap	0	0	NearestLocation			7.72	0
943	chrXI	532550	533464	915	*	6.24	7.23	-0.13	7.36	0.00535	0.0339	3533	YKR052C	MRS4	532550	533464	-	overlap	0	0	NearestLocation			7.72	0
944	chrXV	1066839	1068536	1698	*	6.24	7.23	-0.13	7.36	0.00535	0.0339	5513	YOR386W	PHR1	1066839	1068536	+	overlap	0	0	NearestLocation			7.72	0
945	chrXVI	175043	175864	822	*	6.24	7.23	-0.13	7.36	0.00535	0.0339	5607	YPL196W	OXR1	175043	175864	+	overlap	0	0	NearestLocation			7.72	0
946	chrIV	336249	337277	1029	*	6.24	7.23	-0.13	7.36	0.00537	0.0339	855	YDL065C	PEX19	336249	337277	-	overlap	0	0	NearestLocation			7.72	0
947	chrV	124737	126218	1482	*	6.24	7.23	-0.13	7.36	0.00537	0.0339	1736	YEL016C	NPP2	124737	126218	-	overlap	0	0	NearestLocation			7.72	0
948	chrV	503084	503782	699	*	6.24	7.23	-0.13	7.36	0.00537	0.0339	1924	YER163C	GCG1	503084	503782	-	overlap	0	0	NearestLocation			7.72	0
949	chrXV	99809	100957	1149	*	6.24	7.23	-0.13	7.36	0.00537	0.0339	5026	YOL116W	MSN1	99809	100957	+	overlap	0	0	NearestLocation			7.72	0
950	chrVII	301537	303411	1875	*	6.23	7.22	-0.13	7.36	0.00538	0.0339	2226	YGL110C	CUE3	301537	303411	-	overlap	0	0	NearestLocation			7.71	0
951	chrXIII	647118	649280	2163	*	6.23	7.22	-0.13	7.36	0.00538	0.0339	4436	YMR192W	GYL1	647118	649280	+	overlap	0	0	NearestLocation			7.71	0
952	chrXIV	781511	781603	93	*	4.24	5.2	-0.13	5.34	0.0054	0.0339	4972	YNR075C-A	YNR075C-A	781511	781603	-	overlap	0	0	NearestLocation			5.69	0
953	chrXI	78866	79882	1017	*	6.23	7.22	-0.13	7.36	0.0054	0.0339	3296	YKL193C	SDS22	78866	79882	-	overlap	0	0	NearestLocation			7.71	0
954	chrXVI	917077	919041	1965	*	6.23	7.22	-0.13	7.36	0.0054	0.0339	5978	YPR190C	RPC82	917077	919041	-	overlap	0	0	NearestLocation			7.71	0
955	chrIII	117380	118348	969	*	6.23	7.22	-0.13	7.35	0.00541	0.034	579	YCR002C	CDC10	117380	118348	-	overlap	0	0	NearestLocation			7.71	0
956	chrII	449667	450656	990	*	6.22	7.22	-0.13	7.35	0.00543	0.034	318	YBR104W	YMC2	449667	450656	+	overlap	0	0	NearestLocation			7.71	0
957	chrII	513762	515336	1575	*	6.22	7.22	-0.13	7.35	0.00543	0.034	351	YBR138C	YBR138C	513762	515336	-	overlap	0	0	NearestLocation			7.71	0
958	chrIV	790328	791848	1521	*	6.22	7.21	-0.13	7.35	0.00544	0.034	1073	YDR168W	CDC37	790328	791848	+	overlap	0	0	NearestLocation			7.7	0
959	chrXII	982894	986817	3924	*	6.22	7.21	-0.13	7.35	0.00544	0.034	4071	YLR425W	TUS1	982894	986817	+	overlap	0	0	NearestLocation			7.7	0
960	chrXIII	784621	788883	4263	*	6.22	7.21	-0.13	7.35	0.00544	0.034	4507	YMR259C	TRM732	784621	788883	-	overlap	0	0	NearestLocation			7.7	0
961	chrIX	89948	92788	2841	*	6.22	7.21	-0.13	7.34	0.00546	0.034	1475	YIL137C	TMA108	89948	92788	-	overlap	0	0	NearestLocation			7.7	0
962	chrXII	421542	423473	1932	*	6.22	7.21	-0.13	7.34	0.00547	0.034	3787	YLR139C	SLS1	421542	423473	-	overlap	0	0	NearestLocation			7.7	0
963	chrXV	45760	47574	1815	*	6.22	7.21	-0.13	7.34	0.00547	0.034	4995	YOL148C	SPT20	45760	47574	-	overlap	0	0	NearestLocation			7.7	0
964	chrXVI	345264	347389	2126	*	6.22	7.21	-0.13	7.34	0.00547	0.034	5692	YPL109C	MCO76	345264	347389	-	overlap	0	0	NearestLocation			7.7	0
965	chrXII	336231	337265	1035	*	6.21	7.21	-0.13	7.34	0.00549	0.034	3746	YLR097C	HRT3	336231	337265	-	overlap	0	0	NearestLocation			7.7	0
966	chrXIII	57866	58687	822	*	6.21	7.21	-0.13	7.34	0.00549	0.034	4136	YML105C	SEC65	57866	58687	-	overlap	0	0	NearestLocation			7.7	0
967	chrIV	52445	54100	1656	*	6.21	7.2	-0.13	7.34	0.0055	0.034	703	YDL225W	SHS1	52445	54100	+	overlap	0	0	NearestLocation			7.69	0
968	chrVII	331118	334465	3348	*	6.21	7.2	-0.13	7.34	0.0055	0.034	2240	YGL094C	PAN2	331118	334465	-	overlap	0	0	NearestLocation			7.69	0
969	chrXII	408445	410193	1749	*	6.21	7.2	-0.13	7.34	0.0055	0.034	3781	YLR133W	CKI1	408445	410193	+	overlap	0	0	NearestLocation			7.69	0
970	chrIV	933504	935138	1635	*	6.21	7.2	-0.13	7.33	0.00552	0.034	1141	YDR235W	PRP42	933504	935138	+	overlap	0	0	NearestLocation			7.69	0
971	chrIV	1063352	1067425	4074	*	6.21	7.2	-0.13	7.33	0.00552	0.034	1206	YDR301W	CFT1	1063352	1067425	+	overlap	0	0	NearestLocation			7.69	0
972	chrVIII	512732	514600	1869	*	6.21	7.2	-0.13	7.33	0.00553	0.0341	2889	YHR206W	SKN7	512732	514600	+	overlap	0	0	NearestLocation			7.69	0
973	chrIV	574164	575783	1620	*	6.2	7.19	-0.13	7.33	0.00555	0.0341	972	YDR061W	YDR061W	574164	575783	+	overlap	0	0	NearestLocation			7.68	0
974	chrXIV	611836	613170	1335	*	6.2	7.19	-0.13	7.33	0.00555	0.0341	4886	YNL011C	YNL011C	611836	613170	-	overlap	0	0	NearestLocation			7.68	0
975	chrXVI	420948	422786	1839	*	6.2	7.19	-0.13	7.33	0.00555	0.0341	5730	YPL070W	MUK1	420948	422786	+	overlap	0	0	NearestLocation			7.68	0
976	chrIV	718816	720303	1488	*	6.2	7.19	-0.13	7.33	0.00556	0.0341	1042	YDR132C	MRX16	718816	720303	-	overlap	0	0	NearestLocation			7.68	0
977	chrX	524908	525381	474	*	6.2	7.19	-0.13	7.33	0.00556	0.0341	3156	YJR047C	ANB1	524908	525381	-	overlap	0	0	NearestLocation			7.68	0
978	chrIX	175307	177250	1944	*	6.2	7.19	-0.13	7.32	0.00558	0.0341	1513	YIL101C	XBP1	175307	177250	-	overlap	0	0	NearestLocation			7.68	0
979	chrXV	491123	492841	1719	*	6.2	7.19	-0.13	7.32	0.00558	0.0341	5233	YOR090C	PTC5	491123	492841	-	overlap	0	0	NearestLocation			7.68	0
980	chrXV	921535	922905	1371	*	6.2	7.19	-0.13	7.32	0.00558	0.0341	5454	YOR323C	PRO2	921535	922905	-	overlap	0	0	NearestLocation			7.68	0
981	chrVII	506969	507940	972	*	9.5	10.14	8.32	1.82	0.00559	0.0341	2335	YGR007W	ECT1	506969	507940	+	overlap	0	0	NearestLocation			10.63	8.45
982	chrXII	859552	861525	1974	*	6.19	7.18	-0.13	7.32	0.00561	0.0341	4016	YLR369W	SSQ1	859552	861525	+	overlap	0	0	NearestLocation			7.67	0
983	chrII	545028	545978	951	*	6.19	7.18	-0.13	7.31	0.00563	0.0341	364	YBR151W	APD1	545028	545978	+	overlap	0	0	NearestLocation			7.67	0
984	chrIV	144484	145518	1035	*	6.19	7.18	-0.13	7.31	0.00563	0.0341	751	YDL175C	AIR2	144484	145518	-	overlap	0	0	NearestLocation			7.67	0
985	chrIV	160995	163154	2160	*	6.19	7.18	-0.13	7.31	0.00563	0.0341	758	YDL167C	NRP1	160995	163154	-	overlap	0	0	NearestLocation			7.67	0
986	chrX	53341	54290	950	*	6.19	7.18	-0.13	7.31	0.00563	0.0341	2930	YJL202C	YJL202C	53943	54290	-	includeFeature	300	0	NearestLocation			7.67	0
987	chrXIII	733545	736634	3090	*	6.19	7.18	-0.13	7.31	0.00563	0.0341	4478	YMR231W	PEP5	733545	736634	+	overlap	0	0	NearestLocation			7.67	0
988	chrVII	418704	419289	586	*	6.19	7.18	-0.13	7.31	0.00564	0.0341	2287	YGL041C	YGL041C	419022	419225	-	includeFeature	128	64	NearestLocation			7.67	0
989	chrXII	164392	165402	1011	*	6.19	7.18	-0.13	7.31	0.00564	0.0341	3658	YLR007W	NSE1	164392	165402	+	overlap	0	0	NearestLocation			7.67	0
990	chrX	440994	442553	1560	*	6.18	7.18	-0.13	7.31	0.00566	0.0341	3118	YJR003C	MRX12	440994	442553	-	overlap	0	0	NearestLocation			7.67	0
991	chrXIV	76946	78520	1575	*	6.18	7.18	-0.13	7.31	0.00566	0.0341	4617	YNL295W	MRX6	76946	78520	+	overlap	0	0	NearestLocation			7.67	0
992	chrIV	1407464	1410094	2631	*	9.31	10.12	7.27	2.85	0.00566	0.0341	1374	YDR475C	JIP4	1407464	1410094	-	overlap	0	0	NearestLocation			10.61	7.4
993	chrVII	414102	415730	1629	*	6.18	7.17	-0.13	7.31	0.00567	0.0341	2284	YGL045W	RIM8	414102	415730	+	overlap	0	0	NearestLocation			7.66	0
994	chrXVI	671126	672142	1017	*	6.18	7.17	-0.13	7.31	0.00567	0.0341	5851	YPR056W	TFB4	671126	672142	+	overlap	0	0	NearestLocation			7.66	0
995	chrIV	345665	351037	5373	*	6.18	7.17	-0.13	7.3	0.00569	0.0341	861	YDL058W	USO1	345665	351037	+	overlap	0	0	NearestLocation			7.66	0
996	chrIX	197931	199403	1473	*	6.18	7.17	-0.13	7.3	0.00569	0.0341	1526	YIL088C	AVT7	197931	199403	-	overlap	0	0	NearestLocation			7.66	0
997	chrIX	200490	202043	1554	*	6.18	7.17	-0.13	7.3	0.00569	0.0341	1529	YIL085C	KTR7	200490	202043	-	overlap	0	0	NearestLocation			7.66	0
998	chrXIV	121118	122170	1053	*	6.18	7.17	-0.13	7.3	0.00569	0.0341	4639	YNL274C	GOR1	121118	122170	-	overlap	0	0	NearestLocation			7.66	0
999	chrII	398614	400890	2277	*	6.18	7.17	-0.13	7.3	0.0057	0.0341	294	YBR080C	SEC18	398614	400890	-	overlap	0	0	NearestLocation			7.66	0
1000	chrIX	191030	193195	2166	*	6.18	7.17	-0.13	7.3	0.0057	0.0341	1523	YIL091C	UTP25	191030	193195	-	overlap	0	0	NearestLocation			7.66	0
1001	chrXI	582283	583395	1113	*	6.18	7.17	-0.13	7.3	0.0057	0.0341	3557	YKR076W	ECM4	582283	583395	+	overlap	0	0	NearestLocation			7.66	0
1002	chrIV	1356065	1357369	1305	*	6.17	7.16	-0.13	7.3	0.00572	0.0341	1349	YDR448W	ADA2	1356065	1357369	+	overlap	0	0	NearestLocation			7.65	0
1003	chrV	59549	60851	1303	*	6.17	7.16	-0.13	7.3	0.00572	0.0341	1701	YEL050C	RML2	59670	60851	-	includeFeature	60	0	NearestLocation			7.65	0
1004	chrXII	1004347	1006008	1662	*	6.17	7.16	-0.13	7.3	0.00572	0.0341	4078	YLR433C	CNA1	1004347	1006008	-	overlap	0	0	NearestLocation			7.65	0
1005	chrXIV	488386	490116	1731	*	6.17	7.16	-0.13	7.3	0.00572	0.0341	4824	YNL073W	MSK1	488386	490116	+	overlap	0	0	NearestLocation			7.65	0
1006	chrII	623576	624211	636	*	8.52	9.44	5.26	4.18	0.00572	0.0341	417	YBR201W	DER1	623576	624211	+	overlap	0	0	NearestLocation			9.93	5.39
1007	chrII	347879	349384	1506	*	6.17	7.16	-0.13	7.3	0.00573	0.0341	268	YBR056W	MRX18	347879	349384	+	overlap	0	0	NearestLocation			7.65	0
1008	chrXVI	33013	34947	1935	*	6.17	7.16	-0.13	7.29	0.00575	0.0342	5536	YPL269W	KAR9	33013	34947	+	overlap	0	0	NearestLocation			7.65	0
1009	chrII	665153	666253	1101	*	6.17	7.16	-0.13	7.29	0.00576	0.0342	436	YBR221C	PDB1	665153	666253	-	overlap	0	0	NearestLocation			7.65	0
1010	chrXIV	652465	653103	639	*	6.17	7.16	-0.13	7.29	0.00576	0.0342	4910	YNR014W	YNR014W	652465	653103	+	overlap	0	0	NearestLocation			7.65	0
1011	chrX	314084	314872	789	*	6.16	7.15	-0.13	7.29	0.00578	0.0342	3056	YJL066C	MPM1	314114	314872	-	includeFeature	15	0	NearestLocation			7.64	0
1012	chrXII	1057334	1058518	1185	*	6.16	7.15	-0.13	7.29	0.00578	0.0342	4102	YLR459W	GAB1	1057334	1058518	+	overlap	0	0	NearestLocation			7.64	0
1013	chrX	315759	316475	717	*	6.16	7.15	-0.13	7.28	0.0058	0.0343	3058	YJL063C	MRPL8	315759	316475	-	overlap	0	0	NearestLocation			7.64	0
1014	chrXIV	636931	638854	1924	*	6.16	7.15	-0.13	7.28	0.00581	0.0343	4902	YNR006W	VPS27	636986	638854	+	overlapStart	-28	0	NearestLocation			7.64	0
1015	chrXIII	205642	206293	652	*	6.15	7.15	-0.13	7.28	0.00583	0.0343	4204	YML036W	CGI121	205642	206293	+	overlap	0	0	NearestLocation			7.64	0
1016	chrI	136914	137510	597	*	6.15	7.14	-0.13	7.28	0.00584	0.0343	65	YAL008W	FUN14	136914	137510	+	overlap	0	0	NearestLocation			7.63	0
1017	chrVIII	297385	298609	1225	*	6.15	7.14	-0.13	7.28	0.00584	0.0343	2774	YHR097C	PAL2	297385	298609	-	overlap	0	0	NearestLocation			7.63	0
1018	chrIII	293835	294321	487	*	6.15	7.14	-0.13	7.27	0.00586	0.0343	667	YCR097W	HMRA1	293835	294321	+	overlap	0	0	NearestLocation			7.63	0
1019	chrIX	69791	73453	3663	*	6.15	7.14	-0.13	7.27	0.00586	0.0343	1466	YIL147C	SLN1	69791	73453	-	overlap	0	0	NearestLocation			7.63	0
1020	chrXIII	22048	23683	1636	*	6.15	7.14	-0.13	7.27	0.00587	0.0343	4117	YML124C	TUB3	22048	23683	-	overlap	0	0	NearestLocation			7.63	0
1021	chrIV	439909	440754	846	*	6.14	7.13	-0.13	7.27	0.00589	0.0343	905	YDL006W	PTC1	439909	440754	+	overlap	0	0	NearestLocation			7.62	0
1022	chrVII	41498	43174	1677	*	6.14	7.13	-0.13	7.27	0.00589	0.0343	2102	YGL244W	RTF1	41498	43174	+	overlap	0	0	NearestLocation			7.62	0
1023	chrVIII	157744	159192	1449	*	6.14	7.13	-0.13	7.27	0.00591	0.0343	2694	YHR024C	MAS2	157744	159192	-	overlap	0	0	NearestLocation			7.62	0
1024	chrXII	1022625	1023988	1364	*	6.14	7.13	-0.13	7.27	0.00591	0.0343	4088	YLR443W	ECM7	1022625	1023971	+	includeFeature	8	0	NearestLocation			7.62	0
1025	chrXV	210520	211995	1476	*	6.14	7.13	-0.13	7.27	0.00591	0.0343	5081	YOL062C	APM4	210520	211995	-	overlap	0	0	NearestLocation			7.62	0
1026	chrVI	51350	52972	1623	*	6.14	7.13	-0.13	7.26	0.00592	0.0343	1981	YFL040W	YFL040W	51350	52972	+	overlap	0	0	NearestLocation			7.62	0
1027	chrX	618234	619034	801	*	6.14	7.13	-0.13	7.26	0.00592	0.0343	3205	YJR101W	RSM26	618234	619034	+	overlap	0	0	NearestLocation			7.62	0
1028	chrXV	440390	441163	774	*	6.13	7.12	-0.13	7.26	0.00595	0.0343	5205	YOR060C	SLD7	440390	441163	-	overlap	0	0	NearestLocation			7.61	0
1029	chrIII	214994	216445	1452	*	6.13	7.12	-0.13	7.25	0.00597	0.0343	628	YCR052W	RSC6	214994	216445	+	overlap	0	0	NearestLocation			7.61	0
1030	chrX	649776	651269	1494	*	6.13	7.12	-0.13	7.25	0.00597	0.0343	3226	YJR122W	IBA57	649776	651269	+	overlap	0	0	NearestLocation			7.61	0
1031	chrXV	112102	113130	1029	*	6.13	7.12	-0.13	7.25	0.00597	0.0343	5035	YOL107W	YOL107W	112102	113130	+	overlap	0	0	NearestLocation			7.61	0
1032	chrXVI	126634	128088	1455	*	6.13	7.12	-0.13	7.25	0.00597	0.0343	5580	YPL224C	MMT2	126634	128088	-	overlap	0	0	NearestLocation			7.61	0
1033	chrVII	396035	397618	1584	*	6.12	7.11	-0.13	7.25	0.006	0.0343	2275	YGL056C	SDS23	396035	397618	-	overlap	0	0	NearestLocation			7.6	0
1034	chrX	242082	245258	3177	*	6.12	7.11	-0.13	7.25	0.006	0.0343	3027	YJL098W	SAP185	242082	245258	+	overlap	0	0	NearestLocation			7.6	0
1035	chrXV	534075	536819	2745	*	6.12	7.11	-0.13	7.25	0.006	0.0343	5254	YOR113W	AZF1	534075	536819	+	overlap	0	0	NearestLocation			7.6	0
1036	chrXV	826385	827869	1485	*	6.12	7.11	-0.13	7.25	0.006	0.0343	5399	YOR269W	PAC1	826385	827869	+	overlap	0	0	NearestLocation			7.6	0
1037	chrIV	172481	174174	1694	*	6.12	7.11	-0.13	7.25	0.00602	0.0343	766	YDL158C	YDL158C	173866	174174	-	includeFeature	692	0	NearestLocation			7.6	0
1038	chrIV	1085065	1086993	1929	*	6.12	7.11	-0.13	7.25	0.00602	0.0343	1216	YDR311W	TFB1	1085065	1086993	+	overlap	0	0	NearestLocation			7.6	0
1039	chrX	603220	604203	984	*	6.12	7.11	-0.13	7.25	0.00602	0.0343	3196	YJR093C	FIP1	603220	604203	-	overlap	0	0	NearestLocation			7.6	0
1040	chrXII	49938	51947	2010	*	6.12	7.11	-0.13	7.25	0.00602	0.0343	3611	YLL043W	FPS1	49938	51947	+	overlap	0	0	NearestLocation			7.6	0
1041	chrIII	105696	106853	1158	*	6.12	7.11	-0.13	7.24	0.00604	0.0343	570	YCL008C	STP22	105696	106853	-	overlap	0	0	NearestLocation			7.6	0
1042	chrIV	1297037	1298161	1125	*	6.12	7.11	-0.13	7.24	0.00604	0.0343	1322	YDR415C	YDR415C	1297037	1298161	-	overlap	0	0	NearestLocation			7.6	0
1043	chrXIV	383987	386848	2862	*	6.12	7.11	-0.13	7.24	0.00604	0.0343	4774	YNL127W	FAR11	383987	386848	+	overlap	0	0	NearestLocation			7.6	0
1044	chrV	70478	73348	2871	*	6.12	7.11	-0.13	7.24	0.00605	0.0343	1708	YEL043W	GTA1	70478	73348	+	overlap	0	0	NearestLocation			7.6	0
1045	chrXIII	815651	818581	2931	*	6.12	7.11	-0.13	7.24	0.00605	0.0343	4524	YMR275C	BUL1	815651	818581	-	overlap	0	0	NearestLocation			7.6	0
1046	chrXV	755328	756125	798	*	6.12	7.11	-0.13	7.24	0.00605	0.0343	5354	YOR220W	RCN2	755328	756125	+	overlap	0	0	NearestLocation			7.6	0
1047	chrXVI	220167	222773	2607	*	6.12	7.11	-0.13	7.24	0.00605	0.0343	5629	YPL174C	NIP100	220167	222773	-	overlap	0	0	NearestLocation			7.6	0
1048	chrXII	872826	873554	729	*	5.86	6.84	-0.13	6.98	0.00605	0.0343	4022	YLR376C	PSY3	872826	873554	-	overlap	0	0	NearestLocation			7.33	0
1049	chrVI	216594	220106	3513	*	6.11	7.1	-0.13	7.24	0.00607	0.0343	2053	YFR031C	SMC2	216594	220106	-	overlap	0	0	NearestLocation			7.59	0
1050	chrVII	690245	693097	2853	*	6.11	7.1	-0.13	7.24	0.00607	0.0343	2424	YGR100W	MDR1	690245	693097	+	overlap	0	0	NearestLocation			7.59	0
1051	chrXII	645600	645953	354	*	4.65	5.62	-0.13	5.75	0.00608	0.0343	3909	YLR255C	YLR255C	645600	645953	-	overlap	0	0	NearestLocation			6.11	0
1052	chrIII	164111	166339	2229	*	6.11	7.1	-0.13	7.23	0.00609	0.0343	607	YCR026C	NPP1	164111	166339	-	overlap	0	0	NearestLocation			7.59	0
1053	chrVIII	488653	490396	1744	*	6.11	7.1	-0.13	7.23	0.00609	0.0343	2876	YHR194W	MDM31	488657	490396	+	overlapStart	-2	0	NearestLocation			7.59	0
1054	chrXII	374944	377238	2295	*	6.11	7.1	-0.13	7.23	0.00609	0.0343	3763	YLR114C	AVL9	374944	377238	-	overlap	0	0	NearestLocation			7.59	0
1055	chrIII	96281	101191	4911	*	6.11	7.1	-0.13	7.23	0.0061	0.0343	565	YCL014W	BUD3	96281	101191	+	overlap	0	0	NearestLocation			7.59	0
1056	chrIV	998864	999877	1014	*	6.11	7.1	-0.13	7.23	0.0061	0.0343	1173	YDR265W	PEX10	998864	999877	+	overlap	0	0	NearestLocation			7.59	0
1057	chrIV	90176	92464	2289	*	6.1	7.09	-0.13	7.23	0.00612	0.0343	721	YDL206W	YDL206W	90176	92464	+	overlap	0	0	NearestLocation			7.58	0
1058	chrV	456319	457605	1287	*	6.1	7.09	-0.13	7.23	0.00612	0.0343	1905	YER143W	DDI1	456319	457605	+	overlap	0	0	NearestLocation			7.58	0
1059	chrVII	423961	425007	1047	*	6.1	7.09	-0.13	7.23	0.00612	0.0343	2289	YGL039W	YGL039W	423961	425007	+	overlap	0	0	NearestLocation			7.58	0
1060	chrX	378825	380096	1272	*	6.1	7.09	-0.13	7.23	0.00612	0.0343	3087	YJL036W	SNX4	378825	380096	+	overlap	0	0	NearestLocation			7.58	0
1061	chrXIV	217523	218662	1140	*	6.1	7.09	-0.13	7.23	0.00612	0.0343	4680	YNL230C	ELA1	217523	218662	-	overlap	0	0	NearestLocation			7.58	0
1062	chrXV	1036834	1039389	2556	*	6.1	7.09	-0.13	7.23	0.00612	0.0343	5499	YOR373W	NUD1	1036834	1039389	+	overlap	0	0	NearestLocation			7.58	0
1063	chrIV	1257358	1258056	699	*	6.1	7.09	-0.13	7.23	0.00614	0.0343	1301	YDR391C	YDR391C	1257358	1258056	-	overlap	0	0	NearestLocation			7.58	0
1064	chrVII	558149	558868	720	*	6.1	7.09	-0.13	7.23	0.00614	0.0343	2363	YGR036C	CAX4	558149	558868	-	overlap	0	0	NearestLocation			7.58	0
1065	chrVII	745835	746527	693	*	6.1	7.09	-0.13	7.23	0.00614	0.0343	2451	YGR126W	YGR126W	745835	746527	+	overlap	0	0	NearestLocation			7.58	0
1066	chrXII	495429	498044	2616	*	6.1	7.09	-0.13	7.23	0.00614	0.0343	3829	YLR166C	SEC10	495429	498044	-	overlap	0	0	NearestLocation			7.58	0
1067	chrXIII	120089	121324	1236	*	6.1	7.09	-0.13	7.23	0.00614	0.0343	4166	YML074C	FPR3	120089	121324	-	overlap	0	0	NearestLocation			7.58	0
1068	chrXIV	588263	591160	2898	*	6.1	7.09	-0.13	7.23	0.00614	0.0343	4875	YNL023C	FAP1	588263	591160	-	overlap	0	0	NearestLocation			7.58	0
1069	chrXV	147382	150276	2895	*	6.1	7.09	-0.13	7.23	0.00614	0.0343	5053	YOL090W	MSH2	147382	150276	+	overlap	0	0	NearestLocation			7.58	0
1070	chrII	578364	578984	621	*	6.1	7.09	-0.13	7.22	0.00615	0.0343	385	YBR171W	SEC66	578364	578984	+	overlap	0	0	NearestLocation			7.58	0
1071	chrII	629168	631942	2775	*	6.1	7.09	-0.13	7.22	0.00615	0.0343	420	YBR203W	COS111	629168	631942	+	overlap	0	0	NearestLocation			7.58	0
1072	chrIV	280307	281848	1542	*	6.1	7.09	-0.13	7.22	0.00615	0.0343	822	YDL101C	DUN1	280307	281848	-	overlap	0	0	NearestLocation			7.58	0
1073	chrIV	1025070	1030049	4980	*	6.1	7.09	-0.13	7.22	0.00615	0.0343	1189	YDR283C	GCN2	1025070	1030049	-	overlap	0	0	NearestLocation			7.58	0
1074	chrVIII	130730	131446	717	*	6.1	7.09	-0.13	7.22	0.00615	0.0343	2682	YHR013C	ARD1	130730	131446	-	overlap	0	0	NearestLocation			7.58	0
1075	chrII	339675	340751	1077	*	6.1	7.09	-0.13	7.22	0.00617	0.0344	265	YBR053C	YBR053C	339675	340751	-	overlap	0	0	NearestLocation			7.58	0
1076	chrVIII	207654	209303	1650	*	6.09	7.08	-0.13	7.22	0.00619	0.0344	2723	YHR050W	SMF2	207654	209303	+	overlap	0	0	NearestLocation			7.57	0
1077	chrII	22076	23536	1461	*	6.09	7.08	-0.13	7.21	0.0062	0.0344	112	YBL103C	RTG3	22076	23536	-	overlap	0	0	NearestLocation			7.57	0
1078	chrXIV	45308	48022	2715	*	6.09	7.08	-0.13	7.21	0.0062	0.0344	4601	YNL313C	EMW1	45308	48022	-	overlap	0	0	NearestLocation			7.57	0
1079	chrIV	1045640	1049392	3753	*	11.05	11.51	10.35	1.16	0.00621	0.0344	1198	YDR293C	SSD1	1045640	1049392	-	overlap	0	0	NearestLocation			12	10.48
1080	chrI	108877	110430	1554	*	6.09	7.08	-0.13	7.21	0.00622	0.0344	50	YAL022C	FUN26	108877	110430	-	overlap	0	0	NearestLocation			7.57	0
1081	chrXIV	54122	55897	1776	*	6.09	7.08	-0.13	7.21	0.00622	0.0344	4606	YNL308C	KRI1	54122	55897	-	overlap	0	0	NearestLocation			7.57	0
1082	chrIV	1186067	1188941	2875	*	6.08	7.07	-0.13	7.21	0.00624	0.0344	1262	YDR356W	SPC110	1186107	1188941	+	overlapStart	-20	0	NearestLocation			7.56	0
1083	chrX	456239	457774	1536	*	6.08	7.07	-0.13	7.21	0.00624	0.0344	3126	YJR010W	MET3	456239	457774	+	overlap	0	0	NearestLocation			7.56	0
1084	chrXIII	139063	140214	1152	*	6.08	7.07	-0.13	7.21	0.00624	0.0344	4173	YML067C	ERV41	139063	140214	-	overlap	0	0	NearestLocation			7.56	0
1085	chrII	353672	356017	2346	*	6.08	7.07	-0.13	7.2	0.00627	0.0344	271	YBR058C	UBP14	353672	356017	-	overlap	0	0	NearestLocation			7.56	0
1086	chrXIII	229734	230813	1080	*	6.08	7.07	-0.13	7.2	0.00627	0.0344	4218	YML021C	UNG1	229734	230813	-	overlap	0	0	NearestLocation			7.56	0
1087	chrXIII	391532	392515	984	*	6.08	7.07	-0.13	7.2	0.00627	0.0344	4300	YMR060C	SAM37	391532	392515	-	overlap	0	0	NearestLocation			7.56	0
1088	chrXIII	578951	583921	4971	*	6.08	7.07	-0.13	7.2	0.00627	0.0344	4404	YMR162C	DNF3	578951	583921	-	overlap	0	0	NearestLocation			7.56	0
1089	chrII	690383	691693	1311	*	6.07	7.06	-0.13	7.2	0.00629	0.0344	450	YBR236C	ABD1	690383	691693	-	overlap	0	0	NearestLocation			7.55	0
1090	chrIV	1289406	1292120	2715	*	6.07	7.06	-0.13	7.2	0.00629	0.0344	1317	YDR409W	SIZ1	1289406	1292120	+	overlap	0	0	NearestLocation			7.55	0
1091	chrVII	292033	293001	969	*	6.07	7.06	-0.13	7.2	0.00629	0.0344	2221	YGL115W	SNF4	292033	293001	+	overlap	0	0	NearestLocation			7.55	0
1092	chrXIV	205188	206567	1380	*	6.07	7.06	-0.13	7.2	0.00629	0.0344	4674	YNL237W	YTP1	205188	206567	+	overlap	0	0	NearestLocation			7.55	0
1093	chrXIV	673274	674689	1416	*	6.07	7.06	-0.13	7.2	0.00629	0.0344	4921	YNR026C	SEC12	673274	674689	-	overlap	0	0	NearestLocation			7.55	0
1094	chrXV	795801	796793	993	*	6.07	7.06	-0.13	7.2	0.00629	0.0344	5378	YOR246C	ENV9	795801	796793	-	overlap	0	0	NearestLocation			7.55	0		1
1095	chrXV	658747	659601	855	*	6.07	7.06	-0.13	7.2	0.00631	0.0344	5311	YOR174W	MED4	658747	659601	+	overlap	0	0	NearestLocation			7.55	0
1096	chrII	736264	737736	1473	*	6.07	7.06	-0.13	7.19	0.00633	0.0344	478	YBR263W	SHM1	736264	737736	+	overlap	0	0	NearestLocation			7.55	0
1097	chrIV	813193	814152	960	*	6.07	7.06	-0.13	7.19	0.00633	0.0344	1082	YDR175C	RSM24	813193	814152	-	overlap	0	0	NearestLocation			7.55	0
1098	chrIV	1350290	1352589	2300	*	6.07	7.06	-0.13	7.19	0.00633	0.0344	1346	YDR444W	YDR444W	1350290	1352353	+	includeFeature	118	0	NearestLocation			7.55	0
1099	chrIX	249991	251913	1923	*	6.07	7.06	-0.13	7.19	0.00633	0.0344	1554	YIL056W	VHR1	249991	251913	+	overlap	0	0	NearestLocation			7.55	0
1100	chrXIV	336545	337609	1065	*	11.73	12.15	11.12	1.03	0.00633	0.0344	4740	YNL160W	YGP1	336545	337609	+	overlap	0	0	NearestLocation			12.64	11.25
1101	chrII	461178	461873	696	*	6.07	7.06	-0.13	7.19	0.00634	0.0344	326	YBR111C	YSA1	461178	461873	-	overlap	0	0	NearestLocation			7.55	0
1102	chrIV	1106095	1108101	2007	*	6.07	7.06	-0.13	7.19	0.00634	0.0344	1226	YDR320C	SWA2	1106095	1108101	-	overlap	0	0	NearestLocation			7.55	0
1103	chrIV	1339676	1340719	1044	*	6.07	7.06	-0.13	7.19	0.00634	0.0344	1342	YDR439W	LRS4	1339676	1340719	+	overlap	0	0	NearestLocation			7.55	0
1104	chrXIV	406358	408022	1665	*	6.07	7.06	-0.13	7.19	0.00634	0.0344	4783	YNL117W	MLS1	406358	408022	+	overlap	0	0	NearestLocation			7.55	0
1105	chrXV	65621	67114	1494	*	6.07	7.06	-0.13	7.19	0.00634	0.0344	5006	YOL137W	BSC6	65621	67114	+	overlap	0	0	NearestLocation			7.55	0
1106	chrIV	1037195	1038106	912	*	6.06	7.05	-0.13	7.18	0.00638	0.0345	1194	YDR288W	NSE3	1037195	1038106	+	overlap	0	0	NearestLocation			7.54	0
1107	chrV	214076	214747	672	*	6.06	7.05	-0.13	7.18	0.00638	0.0345	1783	YER031C	YPT31	214076	214747	-	overlap	0	0	NearestLocation			7.54	0
1108	chrIV	1338274	1339386	1113	*	6.06	7.05	-0.13	7.18	0.0064	0.0345	1341	YDR438W	THI74	1338274	1339386	+	overlap	0	0	NearestLocation			7.54	0
1109	chrVIII	251101	252225	1125	*	6.06	7.05	-0.13	7.18	0.0064	0.0345	2751	YHR076W	PTC7	251101	252225	+	overlap	0	0	NearestLocation			7.54	0
1110	chrXIII	565999	568182	2184	*	6.06	7.05	-0.13	7.18	0.0064	0.0345	4395	YMR154C	RIM13	565999	568182	-	overlap	0	0	NearestLocation			7.54	0
1111	chrXV	430247	431626	1380	*	6.06	7.05	-0.13	7.18	0.0064	0.0345	5201	YOR056C	NOB1	430247	431626	-	overlap	0	0	NearestLocation			7.54	0
1112	chrII	584807	586445	1639	*	6.05	7.04	-0.13	7.18	0.00641	0.0345	390	YBR177C	EHT1	584807	586162	-	overlapStart	-142	0	NearestLocation			7.53	0
1113	chrV	468370	468816	447	*	6.05	7.04	-0.13	7.18	0.00641	0.0345	1912	YER150W	SPI1	468370	468816	+	overlap	0	0	NearestLocation			7.53	0
1114	chrVIII	248439	249641	1203	*	6.05	7.04	-0.13	7.18	0.00643	0.0345	2750	YHR075C	PPE1	248439	249641	-	overlap	0	0	NearestLocation			7.53	0
1115	chrVIII	401434	401955	522	*	6.05	7.04	-0.13	7.18	0.00643	0.0345	2832	YHR152W	SPO12	401434	401955	+	overlap	0	0	NearestLocation			7.53	0
1116	chrXI	418310	420061	1752	*	6.05	7.04	-0.13	7.18	0.00643	0.0345	3473	YKL012W	PRP40	418310	420061	+	overlap	0	0	NearestLocation			7.53	0
1117	chrIV	203039	205111	2073	*	6.05	7.04	-0.13	7.17	0.00645	0.0346	781	YDL141W	BPL1	203039	205111	+	overlap	0	0	NearestLocation			7.53	0
1118	chrXIII	840144	841691	1548	*	6.05	7.04	-0.13	7.17	0.00645	0.0346	4534	YMR285C	NGL2	840144	841691	-	overlap	0	0	NearestLocation			7.53	0
1119	chrIV	1114433	1116763	2331	*	6.05	7.04	-0.13	7.17	0.00647	0.0346	1232	YDR324C	UTP4	1114433	1116763	-	overlap	0	0	NearestLocation			7.53	0
1120	chrXIII	687516	688865	1350	*	6.05	7.04	-0.13	7.17	0.00647	0.0346	4456	YMR210W	MGL2	687516	688865	+	overlap	0	0	NearestLocation			7.53	0
1121	chrVII	892497	894140	1644	*	6.04	7.03	-0.13	7.17	0.00649	0.0346	2522	YGR197C	SNG1	892497	894140	-	overlap	0	0	NearestLocation			7.52	0
1122	chrXI	286603	288573	1971	*	6.04	7.03	-0.13	7.17	0.00649	0.0346	3405	YKL079W	SMY1	286603	288573	+	overlap	0	0	NearestLocation			7.52	0
1123	chrVIII	482005	483837	1833	*	6.04	7.03	-0.13	7.16	0.0065	0.0346	2870	YHR188C	GPI16	482005	483837	-	overlap	0	0	NearestLocation			7.52	0
1124	chrXIII	26930	27862	933	*	6.04	7.03	-0.13	7.16	0.0065	0.0346	4120	YML121W	GTR1	26930	27862	+	overlap	0	0	NearestLocation			7.52	0
1125	chrXIII	397903	399459	1557	*	6.04	7.03	-0.13	7.16	0.0065	0.0346	4304	YMR064W	AEP1	397903	399459	+	overlap	0	0	NearestLocation			7.52	0
1126	chrIV	272389	273597	1209	*	6.04	7.03	-0.13	7.16	0.00652	0.0346	818	YDL105W	NSE4	272389	273597	+	overlap	0	0	NearestLocation			7.52	0
1127	chrIV	1246084	1247982	1899	*	6.04	7.03	-0.13	7.16	0.00652	0.0346	1296	YDR386W	MUS81	1246084	1247982	+	overlap	0	0	NearestLocation			7.52	0
1128	chrXIV	145563	146615	1053	*	6.04	7.03	-0.13	7.16	0.00652	0.0346	4648	YNL264C	PDR17	145563	146615	-	overlap	0	0	NearestLocation			7.52	0
1129	chrXVI	428711	429616	906	*	6.04	7.03	-0.13	7.16	0.00652	0.0346	5736	YPL064C	CWC27	428711	429616	-	overlap	0	0	NearestLocation			7.52	0
1130	chrX	652892	654238	1347	*	6.03	7.02	-0.13	7.16	0.00654	0.0346	3228	YJR124C	YJR124C	652892	654238	-	overlap	0	0	NearestLocation			7.51	0
1131	chrXIII	101862	103811	1950	*	6.03	7.02	-0.13	7.16	0.00654	0.0346	4157	YML082W	YML082W	101862	103811	+	overlap	0	0	NearestLocation			7.51	0
1132	chrXIV	113271	116453	3183	*	6.03	7.02	-0.13	7.16	0.00654	0.0346	4635	YNL278W	CAF120	113271	116453	+	overlap	0	0	NearestLocation			7.51	0
1133	chrVII	59122	61854	2733	*	6.03	7.02	-0.13	7.15	0.00656	0.0346	2111	YGL233W	SEC15	59122	61854	+	overlap	0	0	NearestLocation			7.51	0
1134	chrVIII	167677	168561	885	*	6.03	7.02	-0.13	7.15	0.00658	0.0346	2699	YHR029C	YHI9	167677	168561	-	overlap	0	0	NearestLocation			7.51	0
1135	chrXI	127475	130261	2787	*	6.03	7.02	-0.13	7.15	0.00658	0.0346	3318	YKL171W	NNK1	127475	130261	+	overlap	0	0	NearestLocation			7.51	0
1136	chrXII	560797	561732	936	*	6.03	7.02	-0.13	7.15	0.00658	0.0346	3868	YLR209C	PNP1	560797	561732	-	overlap	0	0	NearestLocation			7.51	0
1137	chrXII	893628	896270	2643	*	6.03	7.02	-0.13	7.15	0.00658	0.0346	4031	YLR386W	VAC14	893628	896270	+	overlap	0	0	NearestLocation			7.51	0
1138	chrXIII	110247	110852	606	*	6.03	7.02	-0.13	7.15	0.00658	0.0346	4161	YML079W	YML079W	110247	110852	+	overlap	0	0	NearestLocation			7.51	0
1139	chrXVI	427927	428655	729	*	6.03	7.02	-0.13	7.15	0.00658	0.0346	5735	YPL065W	VPS28	427927	428655	+	overlap	0	0	NearestLocation			7.51	0
1140	chrV	316807	318342	1536	*	6.02	7.01	-0.13	7.15	0.0066	0.0347	1837	YER078C	ICP55	316807	318342	-	overlap	0	0	NearestLocation			7.5	0
1141	chrII	762784	764697	1914	*	6.02	7.01	-0.13	7.14	0.00661	0.0347	493	YBR280C	SAF1	762784	764697	-	overlap	0	0	NearestLocation			7.5	0
1142	chrIV	303211	304848	1638	*	6.02	7.01	-0.13	7.14	0.00663	0.0347	837	YDL085W	NDE2	303211	304848	+	overlap	0	0	NearestLocation			7.5	0
1143	chrIV	1196679	1198697	2019	*	6.02	7.01	-0.13	7.14	0.00663	0.0347	1267	YDR362C	TFC6	1196679	1198697	-	overlap	0	0	NearestLocation			7.5	0
1144	chrVI	104701	106236	1536	*	6.02	7.01	-0.13	7.14	0.00663	0.0347	2006	YFL016C	MDJ1	104701	106236	-	overlap	0	0	NearestLocation			7.5	0
1145	chrIII	34143	35393	1251	*	6.02	7	-0.13	7.14	0.00665	0.0348	533	YCL052C	PBN1	34143	35393	-	overlap	0	0	NearestLocation			7.49	0
1146	chrIII	208135	209610	1476	*	6.02	7	-0.13	7.14	0.00665	0.0348	623	YCR045C	RRT12	208135	209610	-	overlap	0	0	NearestLocation			7.49	0
1147	chrVIII	220725	221270	546	*	6.01	7	-0.13	7.14	0.00667	0.0348	2734	YHR060W	VMA22	220725	221270	+	overlap	0	0	NearestLocation			7.49	0
1148	chrXVI	533642	534703	1062	*	6.01	7	-0.13	7.14	0.00667	0.0348	5787	YPL011C	TAF3	533642	534703	-	overlap	0	0	NearestLocation			7.49	0
1149	chrXVI	798051	798857	807	*	6.01	7	-0.13	7.13	0.00669	0.0349	5922	YPR134W	MSS18	798051	798857	+	overlap	0	0	NearestLocation			7.49	0
1150	chrII	488905	490392	1488	*	10.29	10.97	8.95	2.01	0.0067	0.0349	339	YBR126C	TPS1	488905	490392	-	overlap	0	0	NearestLocation			11.46	9.08
1151	chrXII	323544	326225	2682	*	6.01	7	-0.13	7.13	0.00671	0.0349	3741	YLR092W	SUL2	323544	326225	+	overlap	0	0	NearestLocation			7.49	0
1152	chrXVI	708497	709828	1332	*	6.01	7	-0.13	7.13	0.00671	0.0349	5878	YPR085C	ASA1	708497	709828	-	overlap	0	0	NearestLocation			7.49	0
1153	chrVII	527632	528504	873	*	6	6.99	-0.13	7.13	0.00673	0.0349	2347	YGR021W	DPC29	527632	528504	+	overlap	0	0	NearestLocation			7.48	0
1154	chrII	174920	177526	2607	*	6	6.99	-0.13	7.12	0.00675	0.0349	189	YBL023C	MCM2	174920	177526	-	overlap	0	0	NearestLocation			7.48	0
1155	chrII	721390	722313	924	*	6	6.99	-0.13	7.12	0.00675	0.0349	465	YBR251W	MRPS5	721390	722313	+	overlap	0	0	NearestLocation			7.48	0
1156	chrIV	198662	199732	1071	*	6	6.99	-0.13	7.12	0.00675	0.0349	778	YDL144C	YDL144C	198662	199732	-	overlap	0	0	NearestLocation			7.48	0
1157	chrV	330576	332368	1793	*	6	6.99	-0.13	7.12	0.00675	0.0349	1847	YER087C-A	YER087C-A	331817	332368	-	includeFeature	620	0	NearestLocation			7.48	0
1158	chrXIII	129749	131572	1824	*	6	6.99	-0.13	7.12	0.00675	0.0349	4169	YML071C	COG8	129749	131572	-	overlap	0	0	NearestLocation			7.48	0
1159	chrIV	1388872	1393179	4308	*	6	6.99	-0.13	7.12	0.00676	0.0349	1365	YDR464W	SPP41	1388872	1393179	+	overlap	0	0	NearestLocation			7.48	0
1160	chrX	529861	531366	1506	*	6	6.99	-0.13	7.12	0.00676	0.0349	3160	YJR051W	OSM1	529861	531366	+	overlap	0	0	NearestLocation			7.48	0
1161	chrXV	715593	716837	1245	*	6	6.99	-0.13	7.12	0.00676	0.0349	5335	YOR196C	LIP5	715593	716837	-	overlap	0	0	NearestLocation			7.48	0
1162	chrXV	911784	912436	653	*	6	6.99	-0.13	7.12	0.00676	0.0349	5449	YOR318C	YOR318C	911784	912436	-	overlap	0	0	NearestLocation			7.48	0
1163	chrVII	90010	91247	1238	*	5.99	6.98	-0.13	7.12	0.00678	0.0349	2129	YGL213C	SKI8	90054	91247	-	includeFeature	22	0	NearestLocation			7.47	0
1164	chrI	132199	134076	1878	*	5.99	6.98	-0.13	7.11	0.0068	0.0349	62	YAL011W	SWC3	132199	134076	+	overlap	0	0	NearestLocation			7.47	0
1165	chrXI	182958	184544	1587	*	5.99	6.98	-0.13	7.11	0.0068	0.0349	3348	YKL139W	CTK1	182958	184544	+	overlap	0	0	NearestLocation			7.47	0
1166	chrXIII	740266	741312	1047	*	5.99	6.98	-0.13	7.11	0.0068	0.0349	4481	YMR234W	RNH1	740266	741312	+	overlap	0	0	NearestLocation			7.47	0
1167	chrXIV	548100	549290	1191	*	5.99	6.98	-0.13	7.11	0.0068	0.0349	4856	YNL042W	BOP3	548100	549290	+	overlap	0	0	NearestLocation			7.47	0
1168	chrV	378762	382103	3342	*	5.99	6.98	-0.13	7.11	0.00682	0.035	1871	YER110C	KAP123	378762	382103	-	overlap	0	0	NearestLocation			7.47	0
1169	chrVII	693363	694403	1041	*	5.98	6.97	-0.13	7.11	0.00684	0.035	2425	YGR101W	PCP1	693363	694403	+	overlap	0	0	NearestLocation			7.46	0
1170	chrX	727405	728271	867	*	5.98	6.97	-0.13	7.11	0.00684	0.035	3259	YJR155W	AAD10	727405	728271	+	overlap	0	0	NearestLocation			7.46	0
1171	chrV	159580	160275	696	*	5.98	6.97	-0.13	7.1	0.00686	0.0351	1755	YER004W	FMP52	159580	160275	+	overlap	0	0	NearestLocation			7.46	0
1172	chrVII	1060658	1061590	933	*	6.73	7.7	2.14	5.56	0.00688	0.0351	2604	YGR284C	ERV29	1060658	1061590	-	overlap	0	0	NearestLocation			8.19	2.27
1173	chrXII	955010	956710	1701	*	5.98	6.97	-0.13	7.1	0.00688	0.0351	4063	YLR417W	VPS36	955010	956710	+	overlap	0	0	NearestLocation			7.46	0
1174	chrXVI	698869	700014	1146	*	5.98	6.97	-0.13	7.1	0.00688	0.0351	5872	YPR079W	MRL1	698869	700014	+	overlap	0	0	NearestLocation			7.46	0
1175	chrIV	950563	952401	1839	*	5.97	6.96	-0.13	7.1	0.0069	0.0351	1149	YDR244W	PEX5	950563	952401	+	overlap	0	0	NearestLocation			7.45	0
1176	chrXI	349463	351013	1551	*	5.97	6.96	-0.13	7.1	0.0069	0.0351	3438	YKL047W	ANR2	349463	351013	+	overlap	0	0	NearestLocation			7.45	0
1177	chrXII	127523	128992	1470	*	5.97	6.96	-0.13	7.1	0.0069	0.0351	3640	YLL011W	SOF1	127523	128992	+	overlap	0	0	NearestLocation			7.45	0
1178	chrXIII	575066	577516	2451	*	5.97	6.96	-0.13	7.1	0.0069	0.0351	4402	YMR160W	YMR160W	575066	577516	+	overlap	0	0	NearestLocation			7.45	0
1179	chrVII	514554	516416	1863	*	5.97	6.96	-0.13	7.1	0.00692	0.0351	2340	YGR013W	SNU71	514554	516416	+	overlap	0	0	NearestLocation			7.45	0
1180	chrXV	83834	85264	1431	*	5.97	6.96	-0.13	7.1	0.00692	0.0351	5017	YOL125W	TRM13	83834	85264	+	overlap	0	0	NearestLocation			7.45	0
1181	chrIV	1146319	1147179	861	*	5.97	6.96	-0.13	7.09	0.00694	0.0352	1244	YDR337W	MRPS28	1146319	1147179	+	overlap	0	0	NearestLocation			7.45	0
1182	chrXII	181789	183405	1617	*	5.97	6.96	-0.13	7.09	0.00694	0.0352	3671	YLR020C	YEH2	181789	183405	-	overlap	0	0	NearestLocation			7.45	0
1183	chrIV	678241	679852	1612	*	5.97	6.95	-0.13	7.09	0.00696	0.0352	1022	YDR111C	ALT2	678241	679764	-	overlapStart	-44	0	NearestLocation			7.44	0
1184	chrVII	747950	750091	2142	*	5.97	6.95	-0.13	7.09	0.00696	0.0352	2453	YGR128C	UTP8	747950	750091	-	overlap	0	0	NearestLocation			7.44	0
1185	chrX	307971	310637	2667	*	5.97	6.95	-0.13	7.09	0.00696	0.0352	3053	YJL070C	YJL070C	307971	310637	-	overlap	0	0	NearestLocation			7.44	0
1186	chrII	86722	87957	1236	*	5.96	6.95	-0.13	7.09	0.00698	0.0352	139	YBL074C	AAR2	86722	87789	-	overlapStart	-84	0	NearestLocation			7.44	0
1187	chrXIV	490317	491240	924	*	5.96	6.95	-0.13	7.09	0.00698	0.0352	4825	YNL072W	RNH201	490317	491240	+	overlap	0	0	NearestLocation			7.44	0
1188	chrVII	905237	905683	447	*	5.45	6.43	-0.13	6.57	0.00698	0.0352	2528	YGR203W	YCH1	905237	905683	+	overlap	0	0	NearestLocation			6.92	0
1189	chrXII	386511	388220	1710	*	10.43	10.9	9.71	1.19	0.00701	0.0353	3769	YLR120C	YPS1	386511	388220	-	overlap	0	0	NearestLocation			11.39	9.84
1190	chrV	251728	253662	1935	*	5.96	6.95	-0.13	7.08	0.00702	0.0353	1804	YER049W	TPA1	251728	253662	+	overlap	0	0	NearestLocation			7.44	0
1191	chrXVI	310210	312900	2691	*	5.96	6.95	-0.13	7.08	0.00702	0.0353	5675	YPL126W	NAN1	310210	312900	+	overlap	0	0	NearestLocation			7.44	0
1192	chrII	474199	476437	2239	*	5.95	6.94	-0.13	7.08	0.00704	0.0353	331	YBR117C	TKL2	474199	476437	-	overlap	0	0	NearestLocation			7.43	0
1193	chrV	81407	82603	1197	*	5.95	6.94	-0.13	7.08	0.00704	0.0353	1714	YEL037C	RAD23	81407	82603	-	overlap	0	0	NearestLocation			7.43	0
1194	chrXV	528941	530248	1308	*	5.95	6.94	-0.13	7.08	0.00704	0.0353	5251	YOR110W	TFC7	528941	530248	+	overlap	0	0	NearestLocation			7.43	0
1195	chrXVI	504339	506312	1974	*	5.95	6.94	-0.13	7.08	0.00704	0.0353	5776	YPL023C	MET12	504339	506312	-	overlap	0	0	NearestLocation			7.43	0
1196	chrII	212632	216366	3735	*	9.64	10.31	8.34	1.97	0.00706	0.0353	205	YBL007C	SLA1	212632	216366	-	overlap	0	0	NearestLocation			10.8	8.47
1197	chrIV	222427	223740	1314	*	5.95	6.94	-0.13	7.07	0.00706	0.0353	790	YDL133W	SRF1	222427	223740	+	overlap	0	0	NearestLocation			7.43	0
1198	chrIV	338272	340282	2011	*	5.95	6.94	-0.13	7.07	0.00706	0.0353	857	YDL063C	SYO1	338272	340134	-	overlapStart	-74	0	NearestLocation			7.43	0
1199	chrVII	163409	165091	1683	*	5.95	6.94	-0.13	7.07	0.00706	0.0353	2163	YGL179C	TOS3	163409	165091	-	overlap	0	0	NearestLocation			7.43	0
1200	chrXI	292838	294308	1471	*	5.95	6.94	-0.13	7.07	0.00708	0.0353	3408	YKL075C	YKL075C	292838	294308	-	overlap	0	0	NearestLocation			7.43	0
1201	chrXI	263349	264290	942	*	7.5	8.42	4.28	4.14	0.00709	0.0353	3391	YKL094W	YJU3	263349	264290	+	overlap	0	0	NearestLocation			8.91	4.41
1202	chrIV	1125302	1126018	717	*	5.94	6.93	-0.13	7.07	0.0071	0.0353	1235	YDR327W	YDR327W	1125302	1125628	+	includeFeature	195	0	NearestLocation			7.42	0
1203	chrX	468555	469579	1025	*	5.94	6.93	-0.13	7.07	0.0071	0.0353	3135	YJR021C	REC107	468555	469579	-	overlap	0	0	NearestLocation			7.42	0
1204	chrX	678957	683285	4329	*	5.94	6.93	-0.13	7.07	0.0071	0.0353	3241	YJR137C	MET5	678957	683285	-	overlap	0	0	NearestLocation			7.42	0		1
1205	chrXIV	587107	587847	741	*	5.94	6.93	-0.13	7.07	0.0071	0.0353	4874	YNL024C	EFM6	587107	587847	-	overlap	0	0	NearestLocation			7.42	0
1206	chrXV	651858	653884	2027	*	5.94	6.93	-0.13	7.07	0.0071	0.0353	5308	YOR170W	YOR170W	651858	652163	+	includeFeature	861	0	NearestLocation			7.42	0
1207	chrXII	442958	444688	1731	*	5.94	6.93	-0.13	7.06	0.00712	0.0353	3801	YLR152C	YLR152C	442958	444688	-	overlap	0	0	NearestLocation			7.42	0
1208	chrXV	414459	415907	1449	*	5.94	6.93	-0.13	7.06	0.00712	0.0353	5193	YOR046C	DBP5	414459	415907	-	overlap	0	0	NearestLocation			7.42	0
1209	chrXVI	773875	775182	1308	*	5.94	6.93	-0.13	7.06	0.00712	0.0353	5910	YPR120C	CLB5	773875	775182	-	overlap	0	0	NearestLocation			7.42	0
1210	chrVII	417483	418593	1111	*	5.93	6.92	-0.13	7.06	0.00716	0.0354	2286	YGL042C	YGL042C	418288	418593	-	includeFeature	402	0	NearestLocation			7.41	0
1211	chrXII	195450	196472	1023	*	5.93	6.92	-0.13	7.05	0.00718	0.0355	3677	YLR026C	SED5	195450	196472	-	overlap	0	0	NearestLocation			7.41	0
1212	chrXIII	824729	826351	1623	*	5.93	6.92	-0.13	7.05	0.00718	0.0355	4528	YMR279C	ATR2	824729	826351	-	overlap	0	0	NearestLocation			7.41	0
1213	chrIV	665349	666770	1422	*	5.93	6.92	-0.13	7.05	0.0072	0.0355	1016	YDR105C	TMS1	665349	666770	-	overlap	0	0	NearestLocation			7.41	0
1214	chrVIII	21783	23540	1758	*	5.93	6.92	-0.13	7.05	0.0072	0.0355	2627	YHL039W	EFM1	21783	23540	+	overlap	0	0	NearestLocation			7.41	0
1215	chrXVI	506697	509999	3303	*	5.93	6.92	-0.13	7.05	0.0072	0.0355	5777	YPL022W	RAD1	506697	509999	+	overlap	0	0	NearestLocation			7.41	0
1216	chrXIII	861922	863520	1599	*	10.19	10.67	9.47	1.21	0.0072	0.0355	4546	YMR297W	PRC1	861922	863520	+	overlap	0	0	NearestLocation			11.16	9.6
1217	chrXIII	902800	903849	1050	*	9.96	10.44	9.22	1.23	0.00721	0.0355	4564	YMR315W	YMR315W	902800	903849	+	overlap	0	0	NearestLocation			10.93	9.35
1218	chrV	404813	406387	1575	*	5.92	6.91	-0.13	7.04	0.00724	0.0355	1884	YER123W	YCK3	404813	406387	+	overlap	0	0	NearestLocation			7.4	0
1219	chrVII	92512	93591	1080	*	5.92	6.91	-0.13	7.04	0.00724	0.0355	2131	YGL211W	NCS6	92512	93591	+	overlap	0	0	NearestLocation			7.4	0
1220	chrVII	913503	914738	1236	*	5.92	6.91	-0.13	7.04	0.00724	0.0355	2536	YGR210C	YGR210C	913503	914738	-	overlap	0	0	NearestLocation			7.4	0
1221	chrXIV	387227	389767	2541	*	5.92	6.91	-0.13	7.04	0.00724	0.0355	4775	YNL126W	SPC98	387227	389767	+	overlap	0	0	NearestLocation			7.4	0
1222	chrX	237263	239086	1824	*	5.91	6.9	-0.13	7.04	0.00728	0.0357	3025	YJL100W	LSB6	237263	239086	+	overlap	0	0	NearestLocation			7.39	0
1223	chrXII	1036093	1038753	2661	*	5.91	6.9	-0.13	7.04	0.00728	0.0357	4095	YLR451W	LEU3	1036093	1038753	+	overlap	0	0	NearestLocation			7.39	0
1224	chrV	172634	173338	705	*	5.91	6.9	-0.13	7.03	0.0073	0.0357	1762	YER010C	YER010C	172634	173338	-	overlap	0	0	NearestLocation			7.39	0
1225	chrXV	230085	231272	1188	*	5.91	6.9	-0.13	7.03	0.00732	0.0358	5090	YOL053W	AIM39	230085	231272	+	overlap	0	0	NearestLocation			7.39	0
1226	chrVII	216273	217369	1097	*	5.9	6.89	-0.13	7.03	0.00734	0.0358	2186	YGL152C	YGL152C	216692	217369	-	includeFeature	209	0	NearestLocation			7.38	0
1227	chrVII	922633	924462	1830	*	5.9	6.89	-0.13	7.03	0.00734	0.0358	2542	YGR216C	GPI1	922633	924462	-	overlap	0	0	NearestLocation			7.38	0
1228	chrXIII	145139	145876	738	*	5.9	6.89	-0.13	7.03	0.00734	0.0358	4176	YML064C	TEM1	145139	145876	-	overlap	0	0	NearestLocation			7.38	0
1229	chrXIV	701895	703085	1191	*	5.9	6.89	-0.13	7.03	0.00734	0.0358	4939	YNR043W	MVD1	701895	703085	+	overlap	0	0	NearestLocation			7.38	0
1230	chrIV	667004	667858	855	*	5.9	6.89	-0.13	7.02	0.00737	0.0358	1017	YDR106W	ARP10	667004	667858	+	overlap	0	0	NearestLocation			7.38	0
1231	chrXIII	670063	671325	1263	*	5.9	6.89	-0.13	7.02	0.00737	0.0358	4450	YMR204C	INP1	670063	671325	-	overlap	0	0	NearestLocation			7.38	0
1232	chrII	158656	159693	1038	*	5.9	6.89	-0.13	7.02	0.00739	0.0358	178	YBL033C	RIB1	158656	159693	-	overlap	0	0	NearestLocation			7.38	0
1233	chrVIII	215183	217840	2658	*	5.9	6.89	-0.13	7.02	0.00739	0.0358	2730	YHR056C	RSC30	215183	217834	-	overlapStart	-4	0	NearestLocation			7.38	0
1234	chrXII	579318	581771	2454	*	5.9	6.89	-0.13	7.02	0.00739	0.0358	3880	YLR222C	UTP13	579318	581771	-	overlap	0	0	NearestLocation			7.38	0
1235	chrXIII	264541	266754	2214	*	5.9	6.89	-0.13	7.02	0.00739	0.0358	4238	YML002W	YML002W	264541	266754	+	overlap	0	0	NearestLocation			7.38	0
1236	chrXV	240204	241310	1107	*	5.9	6.89	-0.13	7.02	0.00739	0.0358	5095	YOL048C	RRT8	240204	241310	-	overlap	0	0	NearestLocation			7.38	0
1237	chrXVI	101608	102702	1095	*	5.89	6.88	-0.13	7.02	0.00741	0.0358	5568	YPL236C	ENV7	101608	102702	-	overlap	0	0	NearestLocation			7.37	0
1238	chrXVI	415763	418027	2265	*	5.89	6.88	-0.13	7.02	0.00741	0.0358	5727	YPL074W	YTA6	415763	418027	+	overlap	0	0	NearestLocation			7.37	0
1239	chrVII	833352	834482	1131	*	5.89	6.88	-0.13	7.01	0.00743	0.0359	2494	YGR168C	PEX35	833352	834482	-	overlap	0	0	NearestLocation			7.37	0
1240	chrXV	559961	560677	717	*	5.89	6.88	-0.13	7.01	0.00745	0.0359	5266	YOR126C	IAH1	559961	560677	-	overlap	0	0	NearestLocation			7.37	0
1241	chrXV	759782	760660	879	*	5.89	6.88	-0.13	7.01	0.00745	0.0359	5357	YOR223W	DSC3	759782	760660	+	overlap	0	0	NearestLocation			7.37	0
1242	chrIV	283419	284444	1026	*	5.88	6.87	-0.13	7.01	0.00747	0.0359	824	YDL099W	BUG1	283419	284444	+	overlap	0	0	NearestLocation			7.36	0
1243	chrIV	1145092	1146036	945	*	5.88	6.87	-0.13	7.01	0.00747	0.0359	1243	YDR336W	MRX8	1145092	1146036	+	overlap	0	0	NearestLocation			7.36	0
1244	chrXI	175843	176481	639	*	5.88	6.87	-0.13	7.01	0.00747	0.0359	3343	YKL144C	RPC25	175843	176481	-	overlap	0	0	NearestLocation			7.36	0
1245	chrXIII	295179	296738	1560	*	5.88	6.87	-0.13	7.01	0.00747	0.0359	4253	YMR013C	SEC59	295179	296738	-	overlap	0	0	NearestLocation			7.36	0
1246	chrXV	647126	648502	1377	*	5.88	6.87	-0.13	7.01	0.00747	0.0359	5305	YOR166C	SWT1	647126	648502	-	overlap	0	0	NearestLocation			7.36	0
1247	chrXVI	47336	48802	1467	*	5.88	6.87	-0.13	7.01	0.00747	0.0359	5543	YPL262W	FUM1	47336	48802	+	overlap	0	0	NearestLocation			7.36	0
1248	chrIV	676102	677802	1701	*	5.88	6.87	-0.13	7	0.00749	0.0359	1021	YDR110W	FOB1	676102	677802	+	overlap	0	0	NearestLocation			7.36	0
1249	chrIV	1422763	1424688	1926	*	5.88	6.87	-0.13	7	0.00749	0.0359	1383	YDR484W	VPS52	1422763	1424688	+	overlap	0	0	NearestLocation			7.36	0
1250	chrVIII	370722	371597	876	*	5.88	6.87	-0.13	7	0.00749	0.0359	2811	YHR133C	NSG1	370722	371597	-	overlap	0	0	NearestLocation			7.36	0
1251	chrXV	989789	992833	3045	*	5.88	6.87	-0.13	7	0.00749	0.0359	5477	YOR349W	CIN1	989789	992833	+	overlap	0	0	NearestLocation			7.36	0
1252	chrVII	174545	175345	801	*	5.88	6.87	-0.13	7	0.00751	0.0359	2167	YGL174W	BUD13	174545	175345	+	overlap	0	0	NearestLocation			7.36	0
1253	chrXIII	703579	706887	3309	*	5.88	6.87	-0.13	7	0.00751	0.0359	4464	YMR218C	TRS130	703579	706887	-	overlap	0	0	NearestLocation			7.36	0
1254	chrXVI	422885	423892	1008	*	5.88	6.87	-0.13	7	0.00751	0.0359	5731	YPL069C	BTS1	422885	423892	-	overlap	0	0	NearestLocation			7.36	0
1255	chrII	365976	366600	625	*	5.87	6.86	-0.13	7	0.00754	0.036	276	YBR062C	YBR062C	365976	366600	-	overlap	0	0	NearestLocation			7.35	0
1256	chrXIII	164790	165326	537	*	5.87	6.86	-0.13	6.99	0.00756	0.036	4186	YML055W	SPC2	164790	165326	+	overlap	0	0	NearestLocation			7.35	0
1257	chrVIII	192805	193545	741	*	5.87	6.86	-0.13	6.99	0.00758	0.036	2715	YHR043C	DOG2	192805	193545	-	overlap	0	0	NearestLocation			7.35	0
1258	chrII	450881	451969	1089	*	5.86	6.85	-0.13	6.99	0.0076	0.036	319	YBR105C	VID24	450881	451969	-	overlap	0	0	NearestLocation			7.34	0
1259	chrV	6126	6464	339	*	5.86	6.85	-0.13	6.99	0.0076	0.036	1677	YEL074W	YEL074W	6126	6464	+	overlap	0	0	NearestLocation			7.34	0
1260	chrXV	360461	361084	624	*	5.86	6.85	-0.13	6.99	0.0076	0.036	5161	YOR016C	ERP4	360461	361084	-	overlap	0	0	NearestLocation			7.34	0
1261	chrVII	705359	706501	1143	*	9.23	9.82	8.2	1.63	0.00762	0.036	2433	YGR109C	CLB6	705359	706501	-	overlap	0	0	NearestLocation			10.31	8.33
1262	chrVI	116145	118484	2340	*	5.86	6.85	-0.13	6.98	0.00762	0.036	2013	YFL009W	CDC4	116145	118484	+	overlap	0	0	NearestLocation			7.34	0
1263	chrXII	437631	439823	2193	*	5.86	6.85	-0.13	6.98	0.00762	0.036	3797	YLR149C	YLR149C	437631	439823	-	overlap	0	0	NearestLocation			7.34	0
1264	chrXIII	178426	179637	1212	*	5.86	6.85	-0.13	6.98	0.00762	0.036	4194	YML048W	GSF2	178426	179637	+	overlap	0	0	NearestLocation			7.34	0
1265	chrXIV	235996	237663	1668	*	5.86	6.85	-0.13	6.98	0.00762	0.036	4689	YNL219C	ALG9	235996	237663	-	overlap	0	0	NearestLocation			7.34	0
1266	chrXVI	475993	479001	3009	*	5.86	6.85	-0.13	6.98	0.00762	0.036	5759	YPL040C	ISM1	475993	479001	-	overlap	0	0	NearestLocation			7.34	0
1267	chrIV	57265	60405	3141	*	5.86	6.85	-0.13	6.98	0.00764	0.036	705	YDL223C	HBT1	57265	60405	-	overlap	0	0	NearestLocation			7.34	0
1268	chrX	71366	72574	1209	*	5.86	6.85	-0.13	6.98	0.00764	0.036	2938	YJL193W	YJL193W	71366	72574	+	overlap	0	0	NearestLocation			7.34	0
1269	chrXII	816094	817761	1668	*	5.86	6.85	-0.13	6.98	0.00764	0.036	3992	YLR343W	GAS2	816094	817761	+	overlap	0	0	NearestLocation			7.34	0
1270	chrXVI	521014	524958	3945	*	5.86	6.85	-0.13	6.98	0.00764	0.036	5782	YPL016W	SWI1	521014	524958	+	overlap	0	0	NearestLocation			7.34	0
1271	chrIX	46949	47973	1025	*	5.85	6.84	-0.13	6.98	0.00767	0.0361	1456	YIL156W-A	YIL156W-A	47292	47973	+	overlapStart	-171	0	NearestLocation			7.33	0
1272	chrX	583733	585004	1272	*	5.85	6.84	-0.13	6.98	0.00767	0.0361	3189	YJR084W	YJR084W	583733	585004	+	overlap	0	0	NearestLocation			7.33	0
1273	chrXII	520543	522012	1470	*	5.85	6.84	-0.13	6.98	0.00767	0.0361	3844	YLR183C	TOS4	520543	522012	-	overlap	0	0	NearestLocation			7.33	0
1274	chrXV	531508	533793	2286	*	5.85	6.84	-0.13	6.97	0.00769	0.0361	5253	YOR112W	CEX1	531508	533793	+	overlap	0	0	NearestLocation			7.33	0
1275	chrII	732639	734639	2001	*	5.85	6.84	-0.13	6.97	0.00771	0.0362	475	YBR260C	RGD1	732639	734639	-	overlap	0	0	NearestLocation			7.33	0
1276	chrV	226858	228252	1395	*	5.85	6.84	-0.13	6.97	0.00771	0.0362	1790	YER038C	KRE29	226858	228252	-	overlap	0	0	NearestLocation			7.33	0
1277	chrII	541209	544493	3285	*	5.84	6.83	-0.13	6.97	0.00773	0.0362	363	YBR150C	TBS1	541209	544493	-	overlap	0	0	NearestLocation			7.32	0
1278	chrIV	523211	524713	1503	*	5.84	6.83	-0.13	6.97	0.00773	0.0362	949	YDR036C	EHD3	523211	524713	-	overlap	0	0	NearestLocation			7.32	0
1279	chrV	373448	374714	1267	*	5.84	6.83	-0.13	6.97	0.00773	0.0362	1869	YER107C	GLE2	373448	374545	-	overlapStart	-85	0	NearestLocation			7.32	0
1280	chrXVI	888974	891043	2070	*	5.84	6.83	-0.13	6.97	0.00773	0.0362	5964	YPR175W	DPB2	888974	891043	+	overlap	0	0	NearestLocation			7.32	0
1281	chrVII	117854	120907	3054	*	5.84	6.83	-0.13	6.96	0.00775	0.0362	2141	YGL201C	MCM6	117854	120907	-	overlap	0	0	NearestLocation			7.32	0
1282	chrVII	228751	229686	936	*	5.84	6.83	-0.13	6.96	0.00775	0.0362	2191	YGL146C	RRT6	228751	229686	-	overlap	0	0	NearestLocation			7.32	0
1283	chrIV	1279210	1284044	4835	*	5.84	6.83	-0.13	6.96	0.00778	0.0363	1314	YDR406W	PDR15	1279210	1284044	+	overlap	0	0	NearestLocation			7.32	0
1284	chrXIII	712316	713671	1356	*	5.84	6.83	-0.13	6.96	0.00778	0.0363	4466	YMR220W	ERG8	712316	713671	+	overlap	0	0	NearestLocation			7.32	0
1285	chrI	84669	87031	2363	*	5.83	6.82	-0.13	6.96	0.0078	0.0363	42	YAL031C	GIP4	84749	87031	-	includeFeature	40	0	NearestLocation			7.31	0
1286	chrII	569842	571200	1359	*	5.83	6.82	-0.13	6.96	0.0078	0.0363	380	YBR166C	TYR1	569842	571200	-	overlap	0	0	NearestLocation			7.31	0
1287	chrI	147594	151166	3573	*	5.8	6.79	-0.13	6.92	0.00802	0.0371	70	YAL001C	TFC3	147594	151166	-	overlap	0	0	NearestLocation			7.28	0		1
1288	chrXIII	171594	172901	1308	*	5.8	6.79	-0.13	6.92	0.00802	0.0371	4191	YML051W	GAL80	171594	172901	+	overlap	0	0	NearestLocation			7.28	0
1289	chrXV	642741	643307	567	*	5.8	6.79	-0.13	6.92	0.00802	0.0371	5302	YOR163W	DDP1	642741	643307	+	overlap	0	0	NearestLocation			7.28	0
1290	chrVII	909213	910085	873	*	5.79	6.78	-0.13	6.92	0.00804	0.0371	2531	YGR205W	TDA10	909213	910085	+	overlap	0	0	NearestLocation			7.27	0
1291	chrVIII	346043	349285	3243	*	5.79	6.78	-0.13	6.92	0.00804	0.0371	2796	YHR119W	SET1	346043	349285	+	overlap	0	0	NearestLocation			7.27	0
1292	chrXV	832813	834195	1383	*	5.79	6.78	-0.13	6.92	0.00804	0.0371	5402	YOR272W	YTM1	832813	834195	+	overlap	0	0	NearestLocation			7.27	0
1293	chrXII	154343	156334	1992	*	5.79	6.78	-0.13	6.91	0.00807	0.0371	3653	YLR002C	NOC3	154343	156334	-	overlap	0	0	NearestLocation			7.27	0
1294	chrXIII	793726	794667	942	*	5.79	6.78	-0.13	6.91	0.00807	0.0371	4510	YMR262W	YMR262W	793726	794667	+	overlap	0	0	NearestLocation			7.27	0
1295	chrXV	223268	224179	912	*	5.79	6.78	-0.13	6.91	0.00807	0.0371	5087	YOL056W	GPM3	223268	224179	+	overlap	0	0	NearestLocation			7.27	0
1296	chrXV	153912	154745	834	*	5.79	6.78	-0.13	6.91	0.00809	0.0371	5055	YOL088C	MPD2	153912	154745	-	overlap	0	0	NearestLocation			7.27	0
1297	chrXVI	552020	553408	1389	*	5.79	6.78	-0.13	6.91	0.00809	0.0371	5795	YPL003W	ULA1	552020	553408	+	overlap	0	0	NearestLocation			7.27	0
1298	chrVII	725049	726479	1431	*	5.83	6.82	-0.13	6.95	0.0081	0.0371	2440	YGR117C	YGR117C	725049	726479	-	overlap	0	0	NearestLocation			7.31	0
1299	chrXV	125997	126689	693	*	5.83	6.82	-0.13	6.95	0.0081	0.0371	5041	YOL102C	TPT1	125997	126689	-	overlap	0	0	NearestLocation			7.31	0
1300	chrVII	1039895	1043095	3201	*	5.78	6.77	-0.13	6.91	0.00811	0.0371	2594	YGR274C	TAF1	1039895	1043095	-	overlap	0	0	NearestLocation			7.26	0
1301	chrXI	180779	182425	1647	*	5.83	6.81	-0.13	6.95	0.00812	0.0371	3347	YKL140W	TGL1	180779	182425	+	overlap	0	0	NearestLocation			7.3	0
1302	chrV	358105	359061	957	*	5.78	6.77	-0.13	6.9	0.00814	0.0371	1861	YER099C	PRS2	358105	359061	-	overlap	0	0	NearestLocation			7.26	0
1303	chrXI	393721	394554	834	*	5.78	6.77	-0.13	6.9	0.00814	0.0371	3461	YKL023W	SKA1	393721	394554	+	overlap	0	0	NearestLocation			7.26	0
1304	chrIV	1357580	1358902	1323	*	5.82	6.81	-0.13	6.95	0.00814	0.0371	1350	YDR449C	UTP6	1357580	1358902	-	overlap	0	0	NearestLocation			7.3	0
1305	chrVII	543553	544205	653	*	5.82	6.81	-0.13	6.95	0.00814	0.0371	2355	YGR029W	ERV1	543553	544205	+	overlap	0	0	NearestLocation			7.3	0
1306	chrXV	459480	461276	1797	*	5.82	6.81	-0.13	6.95	0.00814	0.0371	5215	YOR071C	NRT1	459480	461276	-	overlap	0	0	NearestLocation			7.3	0
1307	chrXVI	396702	398105	1404	*	5.82	6.81	-0.13	6.95	0.00814	0.0371	5718	YPL083C	SEN54	396702	398105	-	overlap	0	0	NearestLocation			7.3	0
1308	chrVIII	552099	553502	1404	*	4.85	-0.49	5.83	-6.32	0.00815	0.0371	2905	YHR215W	PHO12	552099	553502	+	overlap	0	0	NearestLocation			0	5.96
1309	chrIX	132244	133872	1629	*	5.78	6.76	-0.13	6.9	0.00816	0.0371	1492	YIL121W	QDR2	132244	133872	+	overlap	0	0	NearestLocation			7.25	0
1310	chrX	36757	37734	978	*	5.78	6.76	-0.13	6.9	0.00816	0.0371	2923	YJL210W	PEX2	36919	37734	+	overlapStart	-80	0	NearestLocation			7.25	0
1311	chrXIV	270275	271171	897	*	5.82	6.81	-0.13	6.94	0.00816	0.0371	4708	YNL196C	SLZ1	270275	271171	-	overlap	0	0	NearestLocation			7.3	0
1312	chrXI	26827	30687	3861	*	5.77	6.76	-0.13	6.89	0.00818	0.0371	3277	YKL215C	OXP1	26827	30687	-	overlap	0	0	NearestLocation			7.25	0
1313	chrXI	405190	407241	2052	*	5.77	6.76	-0.13	6.89	0.00818	0.0371	3468	YKL017C	HCS1	405190	407241	-	overlap	0	0	NearestLocation			7.25	0
1314	chrXIII	801772	802704	933	*	5.77	6.76	-0.13	6.89	0.00818	0.0371	4515	YMR267W	PPA2	801772	802704	+	overlap	0	0	NearestLocation			7.25	0
1315	chrXV	538659	539465	807	*	5.77	6.76	-0.13	6.89	0.00818	0.0371	5256	YOR115C	TRS33	538659	539465	-	overlap	0	0	NearestLocation			7.25	0
1316	chrIII	119575	120318	744	*	5.82	6.8	-0.13	6.94	0.00818	0.0371	581	YCR004C	YCP4	119575	120318	-	overlap	0	0	NearestLocation			7.29	0
1317	chrIV	201719	202570	852	*	5.82	6.8	-0.13	6.94	0.00818	0.0371	780	YDL142C	CRD1	201719	202570	-	overlap	0	0	NearestLocation			7.29	0
1318	chrIV	1071880	1072557	678	*	5.82	6.8	-0.13	6.94	0.00818	0.0371	1209	YDR304C	CPR5	1071880	1072557	-	overlap	0	0	NearestLocation			7.29	0
1319	chrX	635855	636706	852	*	5.82	6.8	-0.13	6.94	0.00818	0.0371	3215	YJR111C	PXP2	635855	636706	-	overlap	0	0	NearestLocation			7.29	0
1320	chrXI	266145	269459	3315	*	5.82	6.8	-0.13	6.94	0.00818	0.0371	3393	YKL092C	BUD2	266145	269459	-	overlap	0	0	NearestLocation			7.29	0
1321	chrII	49574	50953	1380	*	5.81	6.8	-0.13	6.93	0.0082	0.0371	126	YBL089W	AVT5	49574	50953	+	overlap	0	0	NearestLocation			7.29	0
1322	chrII	691969	694518	2550	*	5.81	6.8	-0.13	6.93	0.0082	0.0371	451	YBR237W	PRP5	691969	694518	+	overlap	0	0	NearestLocation			7.29	0
1323	chrXII	882067	884751	2685	*	5.81	6.8	-0.13	6.93	0.0082	0.0371	4027	YLR382C	NAM2	882067	884751	-	overlap	0	0	NearestLocation			7.29	0
1324	chrXV	418630	421650	3021	*	5.81	6.8	-0.13	6.93	0.0082	0.0371	5195	YOR048C	RAT1	418630	421650	-	overlap	0	0	NearestLocation			7.29	0
1325	chrX	334265	335701	1437	*	5.77	6.75	-0.13	6.89	0.00823	0.0372	3068	YJL054W	TIM54	334265	335701	+	overlap	0	0	NearestLocation			7.24	0
1326	chrXIV	179394	181022	1629	*	5.81	6.79	-0.13	6.93	0.00825	0.0372	4663	YNL249C	MPA43	179394	181022	-	overlap	0	0	NearestLocation			7.28	0
1327	chrXI	446799	448036	1238	*	5.76	6.75	-0.13	6.88	0.00825	0.0372	3489	YKR004C	ECM9	446799	448036	-	overlap	0	0	NearestLocation			7.24	0
1328	chrVIII	353625	354320	696	*	5.8	6.79	-0.13	6.92	0.00827	0.0372	2799	YHR122W	CIA2	353625	354320	+	overlap	0	0	NearestLocation			7.28	0
1329	chrIV	968133	969680	1548	*	5.76	6.75	-0.13	6.88	0.00828	0.0372	1162	YDR256C	CTA1	968133	969680	-	overlap	0	0	NearestLocation			7.24	0
1330	chrVII	97338	98585	1248	*	5.76	6.75	-0.13	6.88	0.00828	0.0372	2134	YGL208W	SIP2	97338	98585	+	overlap	0	0	NearestLocation			7.24	0
1331	chrXIII	413982	416053	2072	*	5.76	6.75	-0.13	6.88	0.00828	0.0372	4315	YMR075C-A	YMR075C-A	415688	416053	-	includeFeature	852	0	NearestLocation			7.24	0
1332	chrII	467248	469620	2373	*	5.75	6.74	-0.13	6.88	0.0083	0.0372	329	YBR114W	RAD16	467248	469620	+	overlap	0	0	NearestLocation			7.23	0
1333	chrIV	1414575	1415171	597	*	5.75	6.74	-0.13	6.88	0.0083	0.0372	1377	YDR478W	SNM1	1414575	1415171	+	overlap	0	0	NearestLocation			7.23	0
1334	chrIX	187990	188784	795	*	5.75	6.74	-0.13	6.88	0.0083	0.0372	1521	YIL093C	RSM25	187990	188784	-	overlap	0	0	NearestLocation			7.23	0
1335	chrX	639942	640451	510	*	5.75	6.74	-0.13	6.88	0.0083	0.0372	3219	YJR115W	YJR115W	639942	640451	+	overlap	0	0	NearestLocation			7.23	0
1336	chrXVI	691933	692418	486	*	5.75	6.74	-0.13	6.88	0.0083	0.0372	5867	YPR073C	LTP1	691933	692418	-	overlap	0	0	NearestLocation			7.23	0
1337	chrVII	236269	238119	1851	*	5.75	6.74	-0.13	6.87	0.00832	0.0373	2195	YGL142C	GPI10	236269	238119	-	overlap	0	0	NearestLocation			7.23	0
1338	chrXIV	224796	227099	2304	*	5.75	6.74	-0.13	6.87	0.00832	0.0373	4684	YNL224C	SQS1	224796	227099	-	overlap	0	0	NearestLocation			7.23	0
1339	chrVII	215278	216096	819	*	5.75	6.74	-0.13	6.87	0.00835	0.0373	2185	YGL154C	LYS5	215278	216096	-	overlap	0	0	NearestLocation			7.23	0
1340	chrVII	321782	323230	1449	*	5.75	6.74	-0.13	6.87	0.00835	0.0373	2237	YGL097W	SRM1	321782	323230	+	overlap	0	0	NearestLocation			7.23	0
1341	chrX	536056	537549	1494	*	5.75	6.74	-0.13	6.87	0.00835	0.0373	3163	YJR054W	KCH1	536056	537549	+	overlap	0	0	NearestLocation			7.23	0
1342	chrXIV	126805	129084	2280	*	5.75	6.74	-0.13	6.87	0.00835	0.0373	4641	YNL272C	SEC2	126805	129084	-	overlap	0	0	NearestLocation			7.23	0
1343	chrIV	1312040	1314892	2853	*	5.74	6.73	-0.13	6.87	0.00837	0.0373	1327	YDR421W	ARO80	1312040	1314892	+	overlap	0	0	NearestLocation			7.22	0
1344	chrXII	342970	343767	798	*	5.74	6.73	-0.13	6.86	0.00839	0.0374	3751	YLR102C	APC9	342970	343767	-	overlap	0	0	NearestLocation			7.22	0
1345	chrIV	1436930	1438015	1086	*	5.73	6.72	-0.13	6.85	0.00844	0.0376	1392	YDR494W	RSM28	1436930	1438015	+	overlap	0	0	NearestLocation			7.21	0
1346	chrII	789235	791814	2580	*	5.73	6.72	-0.13	6.85	0.00847	0.0376	507	YBR294W	SUL1	789235	791814	+	overlap	0	0	NearestLocation			7.21	0
1347	chrIV	28985	30454	1470	*	5.73	6.72	-0.13	6.85	0.00847	0.0376	691	YDL238C	GUD1	28985	30454	-	overlap	0	0	NearestLocation			7.21	0
1348	chrVII	498476	499906	1431	*	5.73	6.72	-0.13	6.85	0.00847	0.0376	2330	YGR002C	SWC4	498476	499906	-	overlap	0	0	NearestLocation			7.21	0
1349	chrXIV	49397	51688	2292	*	5.73	6.72	-0.13	6.85	0.00847	0.0376	4603	YNL311C	SKP2	49397	51688	-	overlap	0	0	NearestLocation			7.21	0
1350	chrX	669522	672668	3147	*	5.73	6.71	-0.13	6.85	0.00849	0.0376	3235	YJR132W	NMD5	669522	672668	+	overlap	0	0	NearestLocation			7.2	0
1351	chrXV	874743	875321	579	*	5.73	6.71	-0.13	6.85	0.00849	0.0376	5426	YOR297C	TIM18	874743	875321	-	overlap	0	0	NearestLocation			7.2	0
1352	chrV	359562	360314	753	*	5.72	6.71	-0.13	6.84	0.00851	0.0376	1862	YER100W	UBC6	359562	360314	+	overlap	0	0	NearestLocation			7.2	0
1353	chrXI	404102	405091	990	*	5.72	6.71	-0.13	6.84	0.00851	0.0376	3467	YKL018W	SWD2	404102	405091	+	overlap	0	0	NearestLocation			7.2	0
1354	chrXI	562547	565138	2592	*	5.72	6.71	-0.13	6.84	0.00851	0.0376	3545	YKR064W	OAF3	562547	565138	+	overlap	0	0	NearestLocation			7.2	0
1355	chrXIII	95791	97371	1581	*	5.72	6.71	-0.13	6.84	0.00851	0.0376	4154	YML086C	ALO1	95791	97371	-	overlap	0	0	NearestLocation			7.2	0
1356	chrII	352193	353293	1101	*	5.72	6.71	-0.13	6.84	0.00854	0.0376	270	YBR057C	MUM2	352193	353293	-	overlap	0	0	NearestLocation			7.2	0
1357	chrIV	320668	321552	885	*	5.72	6.71	-0.13	6.84	0.00854	0.0376	846	YDL076C	RXT3	320668	321552	-	overlap	0	0	NearestLocation			7.2	0
1358	chrX	254737	256812	2076	*	5.72	6.71	-0.13	6.84	0.00854	0.0376	3032	YJL093C	TOK1	254737	256812	-	overlap	0	0	NearestLocation			7.2	0
1359	chrXI	506879	507707	829	*	5.72	6.71	-0.13	6.84	0.00854	0.0376	3517	YKR034W	DAL80	506898	507707	+	overlapStart	-9	0	NearestLocation			7.2	0
1360	chrIV	851228	852397	1170	*	5.71	6.7	-0.13	6.84	0.00856	0.0377	1105	YDR197W	CBS2	851228	852397	+	overlap	0	0	NearestLocation			7.19	0
1361	chrVII	546441	547469	1029	*	5.71	6.7	-0.13	6.84	0.00856	0.0377	2357	YGR031W	IMO32	546441	547469	+	overlap	0	0	NearestLocation			7.19	0
1362	chrVIII	467228	467914	687	*	5.71	6.7	-0.13	6.83	0.00859	0.0377	2863	YHR181W	SVP26	467228	467914	+	overlap	0	0	NearestLocation			7.19	0
1363	chrX	633615	635681	2067	*	5.71	6.7	-0.13	6.83	0.00859	0.0377	3214	YJR110W	YMR1	633615	635681	+	overlap	0	0	NearestLocation			7.19	0
1364	chrXIV	346313	347542	1230	*	5.71	6.7	-0.13	6.83	0.00859	0.0377	4748	YNL152W	INN1	346313	347542	+	overlap	0	0	NearestLocation			7.19	0
1365	chrXIV	676177	677103	927	*	5.71	6.7	-0.13	6.83	0.00859	0.0377	4923	YNR028W	CPR8	676177	677103	+	overlap	0	0	NearestLocation			7.19	0
1366	chrIX	56545	57252	708	*	5.71	6.69	-0.13	6.83	0.00861	0.0377	1461	YIL152W	YIL152W	56545	57252	+	overlap	0	0	NearestLocation			7.18	0
1367	chrVIII	496315	497280	966	*	5.71	6.69	-0.13	6.83	0.00861	0.0377	2880	YHR198C	AIM18	496315	497280	-	overlap	0	0	NearestLocation			7.18	0
1368	chrXII	572096	573232	1137	*	5.71	6.69	-0.13	6.83	0.00861	0.0377	3875	YLR216C	CPR6	572096	573211	-	overlapStart	-10	0	NearestLocation			7.18	0
1369	chrXVI	53498	55153	1656	*	5.71	6.69	-0.13	6.83	0.00861	0.0377	5546	YPL258C	THI21	53498	55153	-	overlap	0	0	NearestLocation			7.18	0
1370	chrXII	513162	513821	660	*	9.34	10.1	7.65	2.44	0.00862	0.0377	3839	YLR178C	TFS1	513162	513821	-	overlap	0	0	NearestLocation			10.59	7.78
1371	chrXIII	636291	637004	714	*	5.7	6.69	-0.13	6.82	0.00863	0.0377	4432	YMR188C	MRPS17	636291	637004	-	overlap	0	0	NearestLocation			7.18	0
1372	chrXIV	43324	44280	957	*	5.7	6.69	-0.13	6.82	0.00863	0.0377	4599	YNL315C	ATP11	43324	44280	-	overlap	0	0	NearestLocation			7.18	0
1373	chrVIII	180345	181760	1416	*	6.18	7.17	0.4	6.76	0.00865	0.0377	2707	YHR036W	BRL1	180345	181760	+	overlap	0	0	NearestLocation			7.66	0.53
1374	chrX	289875	290774	900	*	11.44	11.85	10.87	0.97	0.00865	0.0377	3044	YJL079C	PRY1	289875	290774	-	overlap	0	0	NearestLocation			12.34	11
1375	chrIV	122216	123589	1374	*	5.7	6.69	-0.13	6.82	0.00866	0.0377	738	YDL189W	RBS1	122216	123589	+	overlap	0	0	NearestLocation			7.18	0
1376	chrXII	183623	184162	540	*	5.7	6.69	-0.13	6.82	0.00866	0.0377	3672	YLR021W	IRC25	183623	184162	+	overlap	0	0	NearestLocation			7.18	0
1377	chrIX	53981	55021	1041	*	5.7	6.68	-0.13	6.82	0.00868	0.0377	1459	YIL154C	IMP2'	53981	55021	-	overlap	0	0	NearestLocation			7.17	0
1378	chrXIV	227370	228854	1485	*	5.7	6.68	-0.13	6.82	0.00868	0.0377	4685	YNL223W	ATG4	227370	228854	+	overlap	0	0	NearestLocation			7.17	0
1379	chrXVI	69485	70951	1467	*	5.7	6.68	-0.13	6.82	0.00868	0.0377	5551	YPL254W	HFI1	69485	70951	+	overlap	0	0	NearestLocation			7.17	0
1380	chrXVI	424215	425096	882	*	5.7	6.68	-0.13	6.82	0.00868	0.0377	5732	YPL068C	YPL068C	424215	425096	-	overlap	0	0	NearestLocation			7.17	0
1381	chrIX	423809	424513	705	*	5.69	6.68	-0.13	6.81	0.00871	0.0377	1653	YIR038C	GTT1	423809	424513	-	overlap	0	0	NearestLocation			7.17	0
1382	chrV	208979	210232	1254	*	5.69	6.68	-0.13	6.81	0.00871	0.0377	1779	YER027C	GAL83	208979	210232	-	overlap	0	0	NearestLocation			7.17	0
1383	chrVIII	23617	25509	1893	*	5.69	6.68	-0.13	6.81	0.00871	0.0377	2628	YHL038C	CBP2	23617	25509	-	overlap	0	0	NearestLocation			7.17	0
1384	chrX	342522	345743	3222	*	5.69	6.68	-0.13	6.81	0.00871	0.0377	3073	YJL050W	MTR4	342522	345743	+	overlap	0	0	NearestLocation			7.17	0
1385	chrXIII	303236	305593	2358	*	5.69	6.68	-0.13	6.81	0.00871	0.0377	4257	YMR016C	SOK2	303236	305593	-	overlap	0	0	NearestLocation			7.17	0
1386	chrI	94687	99697	5011	*	5.69	6.67	-0.13	6.81	0.00873	0.0377	46	YAL026C	DRS2	95386	99697	-	includeFeature	350	0	NearestLocation			7.16	0
1387	chrXVI	682220	682777	558	*	5.69	6.67	-0.13	6.81	0.00873	0.0377	5861	YPR067W	ISA2	682220	682777	+	overlap	0	0	NearestLocation			7.16	0
1388	chrXV	206103	207176	1074	*	5.68	6.67	-0.13	6.8	0.00876	0.0377	5079	YOL064C	MET22	206103	207176	-	overlap	0	0	NearestLocation			7.16	0
1389	chrXV	28703	31606	2904	*	13.82	14.13	13.44	0.69	0.00876	0.0377	4990	YOL155C	HPF1	28703	31606	-	overlap	0	0	NearestLocation			14.62	13.57
1390	chrXV	422668	423732	1065	*	5.68	6.67	-0.13	6.8	0.00878	0.0377	5196	YOR049C	RSB1	422668	423732	-	overlap	0	0	NearestLocation			7.16	0
1391	chrXV	53098	54552	1455	*	5.68	6.66	-0.13	6.8	0.0088	0.0377	4999	YOL144W	NOP8	53098	54552	+	overlap	0	0	NearestLocation			7.15	0
1392	chrII	673572	675134	1563	*	5.67	6.66	-0.13	6.79	0.00883	0.0377	440	YBR227C	MCX1	673572	675134	-	overlap	0	0	NearestLocation			7.15	0
1393	chrXII	873746	874792	1047	*	5.67	6.66	-0.13	6.79	0.00883	0.0377	4023	YLR377C	FBP1	873746	874792	-	overlap	0	0	NearestLocation			7.15	0
1394	chrXIII	216435	216914	480	*	5.67	6.66	-0.13	6.79	0.00883	0.0377	4209	YML030W	RCF1	216435	216914	+	overlap	0	0	NearestLocation			7.15	0
1395	chrIV	740473	741600	1128	*	5.67	6.66	-0.13	6.79	0.00885	0.0377	1050	YDR142C	PEX7	740473	741600	-	overlap	0	0	NearestLocation			7.15	0
1396	chrIX	363221	364519	1299	*	5.67	6.66	-0.13	6.79	0.00885	0.0377	1616	YIR004W	DJP1	363221	364519	+	overlap	0	0	NearestLocation			7.15	0
1397	chrXIII	546125	547237	1113	*	5.67	6.66	-0.13	6.79	0.00885	0.0377	4381	YMR139W	RIM11	546125	547237	+	overlap	0	0	NearestLocation			7.15	0
1398	chrXV	848478	849209	732	*	5.67	6.66	-0.13	6.79	0.00885	0.0377	5412	YOR284W	HUA2	848478	849209	+	overlap	0	0	NearestLocation			7.15	0
1399	chrIV	715747	716622	876	*	5.66	6.65	-0.13	6.79	0.00888	0.0377	1040	YDR130C	FIN1	715747	716622	-	overlap	0	0	NearestLocation			7.14	0
1400	chrX	582608	583537	930	*	5.66	6.65	-0.13	6.79	0.00888	0.0377	3188	YJR083C	ACF4	582608	583537	-	overlap	0	0	NearestLocation			7.14	0
1401	chrXI	74932	75534	603	*	5.66	6.65	-0.13	6.79	0.00888	0.0377	3293	YKL196C	YKT6	74932	75534	-	overlap	0	0	NearestLocation			7.14	0
1402	chrIV	680496	681617	1122	*	5.66	6.65	-0.13	6.78	0.0089	0.0377	1023	YDR113C	PDS1	680496	681617	-	overlap	0	0	NearestLocation			7.14	0
1403	chrVII	915241	916701	1461	*	5.66	6.65	-0.13	6.78	0.0089	0.0377	2537	YGR211W	ZPR1	915241	916701	+	overlap	0	0	NearestLocation			7.14	0
1404	chrVII	303513	304071	559	*	5.66	6.64	-0.13	6.78	0.00893	0.0377	2227	YGL108C	YGL108C	303649	304071	-	includeFeature	68	0	NearestLocation			7.13	0
1405	chrI	155005	156285	1281	*	5.65	6.64	-0.13	6.77	0.00895	0.0377	73	YAR003W	SWD1	155005	156285	+	overlap	0	0	NearestLocation			7.13	0
1406	chrVII	682566	687458	4893	*	5.65	6.64	-0.13	6.77	0.00895	0.0377	2422	YGR098C	ESP1	682566	687458	-	overlap	0	0	NearestLocation			7.13	0
1407	chrXIV	408341	409909	1569	*	5.65	6.64	-0.13	6.77	0.00895	0.0377	4784	YNL116W	DMA2	408341	409909	+	overlap	0	0	NearestLocation			7.13	0
1408	chrIII	249293	250045	753	*	5.65	6.64	-0.13	6.77	0.00898	0.0377	647	YCR076C	FUB1	249293	250045	-	overlap	0	0	NearestLocation			7.13	0
1409	chrXV	954344	956623	2280	*	5.65	6.64	-0.13	6.77	0.00898	0.0377	5465	YOR337W	TEA1	954344	956623	+	overlap	0	0	NearestLocation			7.13	0
1410	chrXII	912550	914892	2343	*	5.64	6.63	-0.13	6.77	0.009	0.0377	4042	YLR397C	AFG2	912550	914892	-	overlap	0	0	NearestLocation			7.12	0
1411	chrVII	755589	756452	864	*	6.93	7.89	2.55	5.34	0.00901	0.0377	2457	YGR132C	PHB1	755589	756452	-	overlap	0	0	NearestLocation			8.38	2.68
1412	chrXV	746725	747282	558	*	5.64	6.63	-0.13	6.76	0.00903	0.0377	5350	YOR215C	AIM41	746725	747282	-	overlap	0	0	NearestLocation			7.12	0
1413	chrXV	1065043	1065915	873	*	5.64	6.63	-0.13	6.76	0.00903	0.0377	5512	YOR385W	YOR385W	1065043	1065915	+	overlap	0	0	NearestLocation			7.12	0
1414	chrVII	328874	330607	1734	*	5.64	6.62	-0.13	6.76	0.00905	0.0377	2239	YGL095C	VPS45	328874	330607	-	overlap	0	0	NearestLocation			7.11	0
1415	chrX	568806	569399	594	*	5.64	6.62	-0.13	6.76	0.00905	0.0377	3178	YJR069C	HAM1	568806	569399	-	overlap	0	0	NearestLocation			7.11	0
1416	chrXI	153269	153706	438	*	5.64	6.62	-0.13	6.76	0.00905	0.0377	3330	YKL160W	ELF1	153269	153706	+	overlap	0	0	NearestLocation			7.11	0
1417	chrVI	232012	233544	1533	*	5.63	6.62	-0.13	6.75	0.00908	0.0377	2064	YFR039C	OSW7	232012	233544	-	overlap	0	0	NearestLocation			7.11	0
1418	chrXIV	495701	498289	2589	*	5.63	6.62	-0.13	6.75	0.00908	0.0377	4829	YNL068C	FKH2	495701	498289	-	overlap	0	0	NearestLocation			7.11	0
1419	chrXIV	535281	537911	2631	*	5.63	6.62	-0.13	6.75	0.00908	0.0377	4849	YNL049C	SFB2	535281	537911	-	overlap	0	0	NearestLocation			7.11	0
1420	chrVII	405776	406597	822	*	5.63	6.62	-0.13	6.75	0.0091	0.0377	2280	YGL050W	TYW3	405776	406597	+	overlap	0	0	NearestLocation			7.11	0
1421	chrX	672991	673620	630	*	5.63	6.62	-0.13	6.75	0.0091	0.0377	3236	YJR133W	XPT1	672991	673620	+	overlap	0	0	NearestLocation			7.11	0
1422	chrVII	454785	457067	2283	*	8.81	9.78	4.31	5.47	0.00911	0.0377	2306	YGL021W	ALK1	454785	457067	+	overlap	0	0	NearestLocation			10.27	4.44
1423	chrIV	164987	167258	2272	*	5.63	6.61	-0.13	6.75	0.00913	0.0377	761	YDL164C	CDC9	164987	167254	-	overlapStart	-2	0	NearestLocation			7.1	0
1424	chrIX	381086	381814	729	*	5.63	6.61	-0.13	6.75	0.00913	0.0377	1626	YIR014W	VLD1	381086	381814	+	overlap	0	0	NearestLocation			7.1	0
1425	chrVII	153167	154306	1140	*	5.63	6.61	-0.13	6.75	0.00913	0.0377	2158	YGL185C	YGL185C	153167	154306	-	overlap	0	0	NearestLocation			7.1	0
1426	chrVIII	110028	111317	1290	*	5.63	6.61	-0.13	6.75	0.00913	0.0377	2670	YHR003C	TCD1	110028	111317	-	overlap	0	0	NearestLocation			7.1	0
1427	chrX	507746	510085	2340	*	5.63	6.61	-0.13	6.75	0.00913	0.0377	3149	YJR040W	GEF1	507746	510085	+	overlap	0	0	NearestLocation			7.1	0
1428	chrXI	167612	168829	1218	*	5.63	6.61	-0.13	6.75	0.00913	0.0377	3339	YKL149C	DBR1	167612	168829	-	overlap	0	0	NearestLocation			7.1	0
1429	chrXI	510910	511797	888	*	5.63	6.61	-0.13	6.75	0.00913	0.0377	3520	YKR037C	SPC34	510910	511797	-	overlap	0	0	NearestLocation			7.1	0
1430	chrXII	239347	241407	2061	*	5.63	6.61	-0.13	6.75	0.00913	0.0377	3698	YLR047C	FRE8	239347	241407	-	overlap	0	0	NearestLocation			7.1	0
1431	chrI	87286	87752	467	*	5.62	6.61	-0.13	6.74	0.00915	0.0377	43	YAL030W	SNC1	87286	87752	+	overlap	0	0	NearestLocation			7.1	0
1432	chrIV	1089219	1090079	861	*	5.62	6.61	-0.13	6.74	0.00915	0.0377	1218	YDR313C	PIB1	1089219	1090079	-	overlap	0	0	NearestLocation			7.1	0
1433	chrVII	845893	846405	513	*	5.62	6.61	-0.13	6.74	0.00915	0.0377	2501	YGR174C	CBP4	845893	846405	-	overlap	0	0	NearestLocation			7.1	0
1434	chrXIV	678799	680454	1656	*	5.62	6.61	-0.13	6.74	0.00915	0.0377	4925	YNR030W	ALG12	678799	680454	+	overlap	0	0	NearestLocation			7.1	0
1435	chrXV	548792	550246	1455	*	5.62	6.61	-0.13	6.74	0.00915	0.0377	5260	YOR119C	RIO1	548792	550246	-	overlap	0	0	NearestLocation			7.1	0
1436	chrXV	559030	559731	702	*	5.62	6.61	-0.13	6.74	0.00915	0.0377	5265	YOR125C	CAT5	559030	559731	-	overlap	0	0	NearestLocation			7.1	0
1437	chrII	411054	413981	2928	*	5.62	6.6	-0.13	6.74	0.00918	0.0377	298	YBR084W	MIS1	411054	413981	+	overlap	0	0	NearestLocation			7.09	0
1438	chrIX	423128	423619	492	*	5.62	6.6	-0.13	6.74	0.00918	0.0377	1652	YIR037W	HYR1	423128	423619	+	overlap	0	0	NearestLocation			7.09	0
1439	chrVIII	6401	7546	1146	*	5.62	6.6	-0.13	6.74	0.00918	0.0377	2618	YHL048W	COS8	6401	7546	+	overlap	0	0	NearestLocation			7.09	0
1440	chrXV	168727	169974	1248	*	6.9	7.88	1.35	6.53	0.00919	0.0377	5062	YOL082W	ATG19	168727	169974	+	overlap	0	0	NearestLocation			8.37	1.48		1
1441	chrVII	969187	970053	867	*	5.61	6.6	-0.13	6.73	0.0092	0.0377	2562	YGR239C	PEX21	969187	970053	-	overlap	0	0	NearestLocation			7.09	0
1442	chrVIII	222877	223758	882	*	5.61	6.6	-0.13	6.73	0.0092	0.0377	2736	YHR062C	RPP1	222877	223758	-	overlap	0	0	NearestLocation			7.09	0
1443	chrXII	267169	267723	555	*	5.61	6.6	-0.13	6.73	0.0092	0.0377	3716	YLR066W	SPC3	267169	267723	+	overlap	0	0	NearestLocation			7.09	0
1444	chrXIII	665845	667044	1200	*	5.61	6.6	-0.13	6.73	0.0092	0.0377	4447	YMR201C	RAD14	665845	667044	-	overlap	0	0	NearestLocation			7.09	0
1445	chrX	134332	135933	1602	*	5.61	6.6	-0.13	6.73	0.00923	0.0377	2975	YJL153C	INO1	134332	135933	-	overlap	0	0	NearestLocation			7.09	0
1446	chrXI	84704	85903	1200	*	5.61	6.6	-0.13	6.73	0.00923	0.0377	3300	YKL189W	HYM1	84704	85903	+	overlap	0	0	NearestLocation			7.09	0
1447	chrVII	979765	982068	2304	*	5.6	6.59	-0.13	6.73	0.00925	0.0377	2568	YGR245C	SDA1	979765	982068	-	overlap	0	0	NearestLocation			7.08	0
1448	chrXI	604405	605418	1014	*	5.6	6.59	-0.13	6.73	0.00925	0.0377	3569	YKR088C	TVP38	604405	605418	-	overlap	0	0	NearestLocation			7.08	0
1449	chrXIII	212515	213930	1416	*	5.6	6.59	-0.13	6.73	0.00925	0.0377	4207	YML032C	RAD52	212515	213930	-	overlap	0	0	NearestLocation			7.08	0
1450	chrXVI	825347	826559	1213	*	5.6	6.59	-0.13	6.73	0.00925	0.0377	5934	YPR147C	YPR147C	825347	826559	-	overlap	0	0	NearestLocation			7.08	0
1451	chrV	243700	246503	2804	*	5.6	6.59	-0.13	6.72	0.00928	0.0377	1801	YER046W-A	YER046W-A	243700	244029	+	includeFeature	1238	0	NearestLocation			7.08	0
1452	chrXI	402568	403518	951	*	5.6	6.59	-0.13	6.72	0.00928	0.0377	3465	YKL019W	RAM2	402568	403518	+	overlap	0	0	NearestLocation			7.08	0
1453	chrXIII	856966	858087	1122	*	5.6	6.59	-0.13	6.72	0.00928	0.0377	4543	YMR294W	JNM1	856966	858087	+	overlap	0	0	NearestLocation			7.08	0
1454	chrVII	521090	522076	987	*	5.6	6.58	-0.13	6.72	0.0093	0.0377	2342	YGR015C	EAT1	521090	522076	-	overlap	0	0	NearestLocation			7.07	0
1455	chrXII	65775	66518	744	*	5.6	6.58	-0.13	6.72	0.0093	0.0377	3616	YLL038C	ENT4	65775	66518	-	overlap	0	0	NearestLocation			7.07	0
1456	chrXV	626628	627980	1353	*	5.6	6.58	-0.13	6.72	0.0093	0.0377	5293	YOR155C	ISN1	626628	627980	-	overlap	0	0	NearestLocation			7.07	0
1457	chrVII	978036	979319	1284	*	6.84	7.82	1.27	6.55	0.00931	0.0377	2567	YGR244C	LSC2	978036	979319	-	overlap	0	0	NearestLocation			8.31	1.4
1458	chrII	568852	569685	834	*	5.59	6.58	-0.13	6.71	0.00933	0.0377	379	YBR165W	UBS1	568852	569685	+	overlap	0	0	NearestLocation			7.07	0
1459	chrVII	383654	384766	1113	*	5.59	6.58	-0.13	6.71	0.00933	0.0377	2268	YGL063W	PUS2	383654	384766	+	overlap	0	0	NearestLocation			7.07	0
1460	chrX	553476	554849	1374	*	5.59	6.58	-0.13	6.71	0.00933	0.0377	3171	YJR062C	NTA1	553476	554849	-	overlap	0	0	NearestLocation			7.07	0
1461	chrXI	210593	212423	1831	*	5.59	6.58	-0.13	6.71	0.00933	0.0377	3362	YKL124W	SSH4	210593	212423	+	overlap	0	0	NearestLocation			7.07	0
1462	chrXIII	231149	233143	1995	*	5.59	6.58	-0.13	6.71	0.00933	0.0377	4219	YML020W	YML020W	231149	233143	+	overlap	0	0	NearestLocation			7.07	0
1463	chrXV	530429	531127	699	*	5.59	6.58	-0.13	6.71	0.00933	0.0377	5252	YOR111W	YOR111W	530429	531127	+	overlap	0	0	NearestLocation			7.07	0
1464	chrXVI	255913	256767	855	*	5.59	6.58	-0.13	6.71	0.00933	0.0377	5646	YPL156C	PRM4	255913	256767	-	overlap	0	0	NearestLocation			7.07	0
1465	chrVII	443642	446143	2502	*	5.59	6.57	-0.13	6.71	0.00935	0.0377	2301	YGL027C	CWH41	443642	446143	-	overlap	0	0	NearestLocation			7.06	0
1466	chrIII	63441	64481	1041	*	5.58	6.57	-0.13	6.7	0.00938	0.0377	550	YCL032W	STE50	63441	64481	+	overlap	0	0	NearestLocation			7.06	0
1467	chrIX	193595	195070	1476	*	5.58	6.57	-0.13	6.7	0.00938	0.0377	1524	YIL090W	ICE2	193595	195070	+	overlap	0	0	NearestLocation			7.06	0
1468	chrVII	492474	494174	1701	*	5.58	6.57	-0.13	6.7	0.00938	0.0377	2326	YGL003C	CDH1	492474	494174	-	overlap	0	0	NearestLocation			7.06	0
1469	chrVII	910843	911628	786	*	5.58	6.57	-0.13	6.7	0.00938	0.0377	2533	YGR207C	CIR1	910843	911628	-	overlap	0	0	NearestLocation			7.06	0
1470	chrX	544062	544712	651	*	5.58	6.57	-0.13	6.7	0.00938	0.0377	3166	YJR057W	CDC8	544062	544712	+	overlap	0	0	NearestLocation			7.06	0
1471	chrXIII	112513	115347	2835	*	5.58	6.57	-0.13	6.7	0.00938	0.0377	4164	YML076C	WAR1	112513	115347	-	overlap	0	0	NearestLocation			7.06	0
1472	chrXVI	787961	789385	1425	*	5.58	6.57	-0.13	6.7	0.00938	0.0377	5914	YPR125W	YLH47	787961	789325	+	includeFeature	30	0	NearestLocation			7.06	0
1473	chrII	238941	241283	2343	*	5.58	6.57	-0.13	6.7	0.0094	0.0377	213	YBR001C	NTH2	238941	241283	-	overlap	0	0	NearestLocation			7.06	0
1474	chrIV	1294693	1295411	719	*	5.58	6.57	-0.13	6.7	0.0094	0.0377	1320	YDR412W	RRP17	1294693	1295400	+	includeFeature	6	0	NearestLocation			7.06	0
1475	chrVIII	195551	197233	1683	*	5.58	6.57	-0.13	6.7	0.0094	0.0377	2717	YHR045W	YHR045W	195551	197233	+	overlap	0	0	NearestLocation			7.06	0
1476	chrXII	1019315	1022251	2937	*	5.58	6.57	-0.13	6.7	0.0094	0.0377	4087	YLR442C	SIR3	1019315	1022251	-	overlap	0	0	NearestLocation			7.06	0
1477	chrXV	959202	960182	981	*	5.58	6.57	-0.13	6.7	0.0094	0.0377	5468	YOR340C	RPA43	959202	960182	-	overlap	0	0	NearestLocation			7.06	0
1478	chrV	298950	301616	2667	*	13.21	13.54	12.78	0.76	0.00941	0.0377	1828	YER070W	RNR1	298950	301616	+	overlap	0	0	NearestLocation			14.03	12.91
1479	chrXV	909343	911445	2103	*	10.87	11.48	9.77	1.72	0.00941	0.0377	5448	YOR317W	FAA1	909343	911445	+	overlap	0	0	NearestLocation			11.97	9.9
1480	chrIX	277723	278139	417	*	5.58	6.56	-0.13	6.7	0.00943	0.0377	1571	YIL040W	APQ12	277723	278139	+	overlap	0	0	NearestLocation			7.05	0
1481	chrXII	434641	437397	2757	*	5.58	6.56	-0.13	6.7	0.00943	0.0377	3796	YLR148W	PEP3	434641	437397	+	overlap	0	0	NearestLocation			7.05	0
1482	chrII	576344	578086	1743	*	5.57	6.56	-0.13	6.69	0.00945	0.0377	384	YBR170C	NPL4	576344	578086	-	overlap	0	0	NearestLocation			7.05	0
1483	chrII	653356	655317	1962	*	5.57	6.56	-0.13	6.69	0.00945	0.0377	431	YBR215W	HPC2	653356	655317	+	overlap	0	0	NearestLocation			7.05	0
1484	chrV	382595	385876	3282	*	5.57	6.56	-0.13	6.69	0.00945	0.0377	1872	YER111C	SWI4	382595	385876	-	overlap	0	0	NearestLocation			7.05	0
1485	chrVIII	227532	229037	1506	*	5.57	6.56	-0.13	6.69	0.00945	0.0377	2739	YHR065C	RRP3	227532	229037	-	overlap	0	0	NearestLocation			7.05	0
1486	chrXVI	287514	289034	1521	*	5.57	6.56	-0.13	6.69	0.00945	0.0377	5662	YPL140C	MKK2	287514	289034	-	overlap	0	0	NearestLocation			7.05	0
1487	chrXVI	306533	308221	1689	*	5.57	6.56	-0.13	6.69	0.00945	0.0377	5673	YPL128C	TBF1	306533	308221	-	overlap	0	0	NearestLocation			7.05	0
1488	chrIV	613405	614004	600	*	5.57	6.55	-0.13	6.69	0.00948	0.0377	996	YDR084C	TVP23	613405	614004	-	overlap	0	0	NearestLocation			7.04	0
1489	chrIV	782041	784215	2175	*	5.57	6.55	-0.13	6.69	0.00948	0.0377	1069	YDR164C	SEC1	782041	784215	-	overlap	0	0	NearestLocation			7.04	0
1490	chrIX	275108	276292	1185	*	5.57	6.55	-0.13	6.69	0.00948	0.0377	1569	YIL042C	PKP1	275108	276292	-	overlap	0	0	NearestLocation			7.04	0
1491	chrXIII	779629	782031	2403	*	5.57	6.55	-0.13	6.69	0.00948	0.0377	4505	YMR257C	PET111	779629	782031	-	overlap	0	0	NearestLocation			7.04	0
1492	chrIV	99561	100421	861	*	5.56	6.55	-0.13	6.68	0.0095	0.0377	726	YDL201W	TRM8	99561	100421	+	overlap	0	0	NearestLocation			7.04	0
1493	chrVII	157906	159096	1191	*	5.56	6.55	-0.13	6.68	0.0095	0.0377	2161	YGL181W	GTS1	157906	159096	+	overlap	0	0	NearestLocation			7.04	0
1494	chrXI	218570	219437	868	*	5.56	6.55	-0.13	6.68	0.0095	0.0377	3366	YKL119C	VPH2	218570	219217	-	overlapStart	-110	0	NearestLocation			7.04	0
1495	chrIV	372688	373608	921	*	5.56	6.55	-0.13	6.68	0.00953	0.0377	874	YDL045C	FAD1	372688	373608	-	overlap	0	0	NearestLocation			7.04	0
1496	chrIV	1059627	1061231	1605	*	5.56	6.55	-0.13	6.68	0.00953	0.0377	1204	YDR299W	BFR2	1059627	1061231	+	overlap	0	0	NearestLocation			7.04	0
1497	chrVIII	234874	236512	1639	*	5.56	6.55	-0.13	6.68	0.00953	0.0377	2744	YHR070C-A	YHR070C-A	236102	236512	-	includeFeature	614	0	NearestLocation			7.04	0
1498	chrX	518763	519185	423	*	5.56	6.55	-0.13	6.68	0.00953	0.0377	3153	YJR044C	VPS55	518763	519185	-	overlap	0	0	NearestLocation			7.04	0
1499	chrXV	48864	49448	585	*	5.56	6.55	-0.13	6.68	0.00953	0.0377	4997	YOL146W	PSF3	48864	49448	+	overlap	0	0	NearestLocation			7.04	0
1500	chrXVI	613377	614558	1182	*	5.56	6.55	-0.13	6.68	0.00953	0.0377	5825	YPR025C	CCL1	613377	614558	-	overlap	0	0	NearestLocation			7.04	0
1501	chrXVI	257216	259336	2121	*	5.56	6.54	-0.13	6.68	0.00955	0.0377	5647	YPL155C	KIP2	257216	259336	-	overlap	0	0	NearestLocation			7.03	0
1502	chrX	452430	453446	1017	*	11.7	12.15	11.03	1.12	0.00958	0.0377	3124	YJR008W	MHO1	452430	453446	+	overlap	0	0	NearestLocation			12.64	11.16
1503	chrI	135854	136633	780	*	5.55	6.54	-0.13	6.67	0.00958	0.0377	64	YAL009W	SPO7	135854	136633	+	overlap	0	0	NearestLocation			7.03	0
1504	chrVIII	108812	109885	1074	*	5.55	6.54	-0.13	6.67	0.00958	0.0377	2669	YHR002W	LEU5	108812	109885	+	overlap	0	0	NearestLocation			7.03	0
1505	chrXIV	486766	488124	1359	*	5.55	6.54	-0.13	6.67	0.00958	0.0377	4823	YNL074C	MLF3	486766	488124	-	overlap	0	0	NearestLocation			7.03	0
1506	chrII	723736	724263	528	*	5.55	6.53	-0.13	6.67	0.00961	0.0377	468	YBR254C	TRS20	723736	724263	-	overlap	0	0	NearestLocation			7.02	0
1507	chrIV	817950	818495	546	*	5.55	6.53	-0.13	6.67	0.00961	0.0377	1085	YDR178W	SDH4	817950	818495	+	overlap	0	0	NearestLocation			7.02	0
1508	chrVII	542203	543291	1089	*	5.55	6.53	-0.13	6.67	0.00961	0.0377	2354	YGR028W	MSP1	542203	543291	+	overlap	0	0	NearestLocation			7.02	0
1509	chrX	262757	265051	2295	*	5.55	6.53	-0.13	6.67	0.00961	0.0377	3035	YJL090C	DPB11	262757	265051	-	overlap	0	0	NearestLocation			7.02	0
1510	chrXVI	298571	299503	933	*	5.55	6.53	-0.13	6.67	0.00961	0.0377	5667	YPL134C	ODC1	298571	299503	-	overlap	0	0	NearestLocation			7.02	0
1511	chrXVI	710101	711138	1038	*	5.55	6.53	-0.13	6.67	0.00961	0.0377	5879	YPR086W	SUA7	710101	711138	+	overlap	0	0	NearestLocation			7.02	0
1512	chrIV	1093763	1095178	1416	*	5.54	6.53	-0.13	6.66	0.00963	0.0377	1221	YDR316W	OMS1	1093763	1095178	+	overlap	0	0	NearestLocation			7.02	0
1513	chrIV	1110589	1111692	1104	*	5.54	6.53	-0.13	6.66	0.00963	0.0377	1229	YDR322W	MRPL35	1110589	1111692	+	overlap	0	0	NearestLocation			7.02	0
1514	chrIII	110808	111675	868	*	5.54	6.52	-0.13	6.66	0.00966	0.0377	574	YCL002C	YCL002C	110808	111675	-	overlap	0	0	NearestLocation			7.01	0
1515	chrIV	273653	274876	1224	*	5.54	6.52	-0.13	6.66	0.00966	0.0377	819	YDL104C	QRI7	273653	274876	-	overlap	0	0	NearestLocation			7.01	0
1516	chrIV	387513	388901	1389	*	5.54	6.52	-0.13	6.66	0.00966	0.0377	881	YDL036C	PUS9	387513	388901	-	overlap	0	0	NearestLocation			7.01	0
1517	chrIV	644178	645035	858	*	5.54	6.52	-0.13	6.66	0.00966	0.0377	1008	YDR098C	GRX3	644178	645035	-	overlap	0	0	NearestLocation			7.01	0
1518	chrXIV	146896	147840	945	*	5.54	6.52	-0.13	6.66	0.00966	0.0377	4649	YNL263C	YIF1	146896	147840	-	overlap	0	0	NearestLocation			7.01	0
1519	chrXV	389771	391075	1305	*	5.54	6.52	-0.13	6.66	0.00966	0.0377	5178	YOR032C	HMS1	389771	391075	-	overlap	0	0	NearestLocation			7.01	0
1520	chrXVI	843262	844020	759	*	5.54	6.52	-0.13	6.66	0.00966	0.0377	5944	YPR158W	CUR1	843262	844020	+	overlap	0	0	NearestLocation			7.01	0
1521	chrIII	225563	227458	1896	*	5.53	6.52	-0.13	6.65	0.00968	0.0377	634	YCR061W	TVS1	225563	227458	+	overlap	0	0	NearestLocation			7.01	0
1522	chrVII	634304	635467	1164	*	5.53	6.52	-0.13	6.65	0.00968	0.0377	2398	YGR072W	UPF3	634304	635467	+	overlap	0	0	NearestLocation			7.01	0
1523	chrXV	432186	433373	1188	*	5.53	6.52	-0.13	6.65	0.00968	0.0377	5202	YOR057W	SGT1	432186	433373	+	overlap	0	0	NearestLocation			7.01	0
1524	chrXVI	268188	270893	2706	*	5.53	6.52	-0.13	6.65	0.00968	0.0377	5653	YPL150W	YPL150W	268188	270893	+	overlap	0	0	NearestLocation			7.01	0
1525	chrIV	685882	687884	2003	*	5.53	6.52	-0.13	6.65	0.00971	0.0377	1027	YDR118W	APC4	685882	687884	+	overlap	0	0	NearestLocation			7.01	0
1526	chrIX	55198	56379	1182	*	5.53	6.52	-0.13	6.65	0.00971	0.0377	1460	YIL153W	RRD1	55198	56379	+	overlap	0	0	NearestLocation			7.01	0
1527	chrX	305221	305862	642	*	5.53	6.52	-0.13	6.65	0.00971	0.0377	3051	YJL072C	PSF2	305221	305862	-	overlap	0	0	NearestLocation			7.01	0
1528	chrXV	790211	792241	2031	*	5.53	6.52	-0.13	6.65	0.00971	0.0377	5375	YOR243C	PUS7	790211	792241	-	overlap	0	0	NearestLocation			7.01	0
1529	chrV	29797	31239	1443	*	5.53	6.51	-0.13	6.65	0.00973	0.0377	1686	YEL064C	AVT2	29797	31239	-	overlap	0	0	NearestLocation			7	0
1530	chrXII	776584	777942	1359	*	5.53	6.51	-0.13	6.65	0.00973	0.0377	3973	YLR321C	SFH1	776584	777864	-	overlapStart	-39	0	NearestLocation			7	0
1531	chrXIII	315377	316903	1527	*	5.53	6.51	-0.13	6.65	0.00973	0.0377	4261	YMR020W	FMS1	315377	316903	+	overlap	0	0	NearestLocation			7	0
1532	chrXIV	247461	249809	2349	*	5.53	6.51	-0.13	6.65	0.00973	0.0377	4696	YNL212W	VID27	247461	249809	+	overlap	0	0	NearestLocation			7	0
1533	chrXIV	359596	360639	1044	*	5.53	6.51	-0.13	6.65	0.00973	0.0377	4759	YNL141W	AAH1	359596	360639	+	overlap	0	0	NearestLocation			7	0
1534	chrXVI	143821	147129	3309	*	5.53	6.51	-0.13	6.65	0.00973	0.0377	5588	YPL216W	YPL216W	143821	147129	+	overlap	0	0	NearestLocation			7	0
1535	chrXI	256770	257843	1074	*	5.52	6.51	-0.13	6.64	0.00976	0.0377	3385	YKL098W	MTC2	256770	257843	+	overlap	0	0	NearestLocation			7	0
1536	chrXII	570776	571858	1083	*	5.52	6.51	-0.13	6.64	0.00976	0.0377	3874	YLR215C	CDC123	570776	571858	-	overlap	0	0	NearestLocation			7	0
1537	chrXIV	508776	510212	1437	*	5.52	6.51	-0.13	6.64	0.00976	0.0377	4837	YNL062C	GCD10	508776	510212	-	overlap	0	0	NearestLocation			7	0
1538	chrXVI	271310	272194	885	*	5.52	6.51	-0.13	6.64	0.00976	0.0377	5654	YPL149W	ATG5	271310	272194	+	overlap	0	0	NearestLocation			7	0
1539	chrXVI	790083	791120	1038	*	5.52	6.51	-0.13	6.64	0.00976	0.0377	5915	YPR127W	YPR127W	790083	791120	+	overlap	0	0	NearestLocation			7	0
1540	chrXIV	643744	644193	450	*	5.52	6.5	-0.13	6.64	0.00978	0.0377	4906	YNR010W	CSE2	643744	644193	+	overlap	0	0	NearestLocation			6.99	0
1541	chrXV	853357	854112	756	*	5.52	6.5	-0.13	6.64	0.00978	0.0377	5417	YOR289W	YOR289W	853357	854112	+	overlap	0	0	NearestLocation			6.99	0		1
1542	chrX	438865	440646	1782	*	5.51	6.5	-0.13	6.63	0.00981	0.0377	3117	YJR002W	MPP10	438865	440646	+	overlap	0	0	NearestLocation			6.99	0
1543	chrXIII	443414	445102	1689	*	5.51	6.5	-0.13	6.63	0.00981	0.0377	4328	YMR088C	VBA1	443414	445102	-	overlap	0	0	NearestLocation			6.99	0
1544	chrXIV	48287	49216	930	*	5.51	6.5	-0.13	6.63	0.00981	0.0377	4602	YNL312W	RFA2	48287	49216	+	overlap	0	0	NearestLocation			6.99	0
1545	chrXV	643394	644332	939	*	5.51	6.5	-0.13	6.63	0.00981	0.0377	5303	YOR164C	GET4	643394	644332	-	overlap	0	0	NearestLocation			6.99	0
1546	chrXVI	584309	584563	255	*	5.51	6.5	-0.13	6.63	0.00981	0.0377	5811	YPR012W	YPR012W	584309	584563	+	overlap	0	0	NearestLocation			6.99	0
1547	chrXI	273394	275043	1650	*	5.51	6.49	-0.13	6.63	0.00983	0.0377	3396	YKL089W	MIF2	273394	275043	+	overlap	0	0	NearestLocation			6.98	0
1548	chrXV	161579	162014	436	*	5.51	6.49	-0.13	6.63	0.00983	0.0377	5059	YOL085C	YOL085C	161673	162014	-	includeFeature	48	0	NearestLocation			6.98	0
1549	chrXV	405768	406544	777	*	5.51	6.49	-0.13	6.63	0.00983	0.0377	5187	YOR039W	CKB2	405768	406544	+	overlap	0	0	NearestLocation			6.98	0
1550	chrVII	882812	883810	999	*	14.99	15.27	14.65	0.61	0.00984	0.0377	2517	YGR192C	TDH3	882812	883810	-	overlap	0	0	NearestLocation			15.76	14.78		1
1551	chrIV	98475	99224	750	*	5.5	6.49	-0.13	6.62	0.00986	0.0377	725	YDL202W	MRPL11	98475	99224	+	overlap	0	0	NearestLocation			6.98	0
1552	chrV	366802	367428	627	*	5.5	6.49	-0.13	6.62	0.00986	0.0377	1866	YER104W	RTT105	366802	367428	+	overlap	0	0	NearestLocation			6.98	0
1553	chrVII	1063813	1064940	1128	*	5.5	6.49	-0.13	6.62	0.00986	0.0377	2606	YGR286C	BIO2	1063813	1064940	-	overlap	0	0	NearestLocation			6.98	0
1554	chrXIV	263713	264453	741	*	5.5	6.49	-0.13	6.62	0.00986	0.0377	4705	YNL200C	NNR1	263713	264453	-	overlap	0	0	NearestLocation			6.98	0
1555	chrII	289445	290350	906	*	5.5	6.49	-0.13	6.62	0.00988	0.0377	237	YBR024W	SCO2	289445	290350	+	overlap	0	0	NearestLocation			6.98	0
1556	chrII	757620	760043	2424	*	5.5	6.49	-0.13	6.62	0.00988	0.0377	490	YBR276C	PPS1	757620	760043	-	overlap	0	0	NearestLocation			6.98	0
1557	chrIII	231500	232963	1464	*	5.5	6.49	-0.13	6.62	0.00988	0.0377	637	YCR066W	RAD18	231500	232963	+	overlap	0	0	NearestLocation			6.98	0
1558	chrIV	159604	160764	1161	*	5.5	6.49	-0.13	6.62	0.00988	0.0377	757	YDL168W	SFA1	159604	160764	+	overlap	0	0	NearestLocation			6.98	0
1559	chrXII	507797	510232	2436	*	5.5	6.49	-0.13	6.62	0.00988	0.0377	3837	YLR176C	RFX1	507797	510232	-	overlap	0	0	NearestLocation			6.98	0
1560	chrXIV	714048	715388	1341	*	5.5	6.49	-0.13	6.62	0.00988	0.0377	4946	YNR050C	LYS9	714048	715388	-	overlap	0	0	NearestLocation			6.98	0
1561	chrXII	368781	369311	531	*	11.95	12.43	11.21	1.23	0.00991	0.0377	3758	YLR109W	AHP1	368781	369311	+	overlap	0	0	NearestLocation			12.92	11.34
1562	chrII	711591	712754	1164	*	5.5	6.48	-0.13	6.61	0.00991	0.0377	460	YBR246W	RRT2	711591	712754	+	overlap	0	0	NearestLocation			6.97	0
1563	chrIV	935236	935892	657	*	5.5	6.48	-0.13	6.61	0.00991	0.0377	1142	YDR236C	FMN1	935236	935892	-	overlap	0	0	NearestLocation			6.97	0
1564	chrIV	1014401	1015702	1302	*	5.5	6.48	-0.13	6.61	0.00991	0.0377	1183	YDR277C	MTH1	1014401	1015702	-	overlap	0	0	NearestLocation			6.97	0
1565	chrVIII	344321	345628	1308	*	5.5	6.48	-0.13	6.61	0.00991	0.0377	2795	YHR118C	ORC6	344321	345628	-	overlap	0	0	NearestLocation			6.97	0
1566	chrXIV	103134	104102	969	*	5.5	6.48	-0.13	6.61	0.00991	0.0377	4629	YNL284C	MRPL10	103134	104102	-	overlap	0	0	NearestLocation			6.97	0
1567	chrXV	837674	838960	1287	*	5.5	6.48	-0.13	6.61	0.00991	0.0377	5404	YOR274W	MOD5	837674	838960	+	overlap	0	0	NearestLocation			6.97	0
1568	chrIV	253995	255126	1132	*	5.49	6.48	-0.13	6.61	0.00993	0.0377	808	YDL115C	IWR1	253995	255126	-	overlap	0	0	NearestLocation			6.97	0
1569	chrX	526884	528476	1593	*	5.49	6.48	-0.13	6.61	0.00993	0.0377	3158	YJR049C	UTR1	526884	528476	-	overlap	0	0	NearestLocation			6.97	0
1570	chrXV	103317	103925	609	*	5.49	6.48	-0.13	6.61	0.00993	0.0377	5028	YOL114C	PTH4	103317	103925	-	overlap	0	0	NearestLocation			6.97	0
1571	chrXVI	231217	232509	1293	*	5.49	6.48	-0.13	6.61	0.00993	0.0377	5635	YPL168W	MRX4	231217	232509	+	overlap	0	0	NearestLocation			6.97	0
1572	chrIV	135896	137539	1644	*	5.49	6.47	-0.13	6.61	0.00996	0.0377	746	YDL180W	YDL180W	135896	137539	+	overlap	0	0	NearestLocation			6.96	0
1573	chrXII	956914	958095	1182	*	5.49	6.47	-0.13	6.61	0.00996	0.0377	4064	YLR418C	CDC73	956914	958095	-	overlap	0	0	NearestLocation			6.96	0
1574	chrXIII	634689	635984	1296	*	5.49	6.47	-0.13	6.61	0.00996	0.0377	4431	YMR187C	YMR187C	634689	635984	-	overlap	0	0	NearestLocation			6.96	0
1575	chrXIII	904825	905973	1149	*	6.84	7.81	2.21	5.61	0.00997	0.0377	4566	YMR316C-A	YMR316C-A	905662	905973	-	includeFeature	419	0	NearestLocation			8.3	2.34
1576	chrIV	958681	959802	1122	*	5.48	6.47	-0.13	6.6	0.00998	0.0377	1155	YDR249C	YDR249C	958681	959802	-	overlap	0	0	NearestLocation			6.96	0
1577	chrVII	448764	450123	1360	*	5.48	6.47	-0.13	6.6	0.00998	0.0377	2303	YGL025C	PGD1	448764	449957	-	overlapStart	-84	0	NearestLocation			6.96	0
1578	chrVII	1006205	1007305	1101	*	5.48	6.46	-0.13	6.6	0.01	0.0377	2580	YGR257C	MTM1	1006205	1007305	-	overlap	0	0	NearestLocation			6.95	0
1579	chrXIII	775946	777190	1245	*	5.48	6.46	-0.13	6.6	0.01	0.0377	4501	YMR253C	YMR253C	775946	777190	-	overlap	0	0	NearestLocation			6.95	0
1580	chrXIV	42071	43075	1005	*	5.47	6.46	-0.13	6.59	0.01	0.0377	4598	YNL316C	PHA2	42071	43075	-	overlap	0	0	NearestLocation			6.95	0
1581	chrXIV	471377	472861	1485	*	5.47	6.46	-0.13	6.59	0.01	0.0377	4814	YNL083W	SAL1	471377	472861	+	overlap	0	0	NearestLocation			6.95	0
1582	chrII	650368	651192	825	*	5.47	6.45	-0.13	6.59	0.0101	0.0377	429	YBR213W	MET8	650368	651192	+	overlap	0	0	NearestLocation			6.94	0
1583	chrVIII	19088	20971	1884	*	5.47	6.45	-0.13	6.59	0.0101	0.0377	2626	YHL040C	ARN1	19088	20971	-	overlap	0	0	NearestLocation			6.94	0
1584	chrII	90605	92030	1426	*	5.46	6.45	-0.13	6.58	0.0101	0.0377	143	YBL069W	AST1	90741	92030	+	overlapStart	-68	0	NearestLocation			6.94	0
1585	chrIII	170886	172424	1539	*	5.46	6.45	-0.13	6.58	0.0101	0.0377	609	YCR028C	FEN2	170886	172424	-	overlap	0	0	NearestLocation			6.94	0
1586	chrIV	1075865	1077853	1989	*	5.46	6.45	-0.13	6.58	0.0101	0.0377	1212	YDR307W	PMT7	1075865	1077853	+	overlap	0	0	NearestLocation			6.94	0
1587	chrVII	757770	761138	3369	*	5.46	6.45	-0.13	6.58	0.0101	0.0377	2459	YGR134W	CAF130	757770	761138	+	overlap	0	0	NearestLocation			6.94	0
1588	chrVII	897502	899781	2280	*	5.46	6.45	-0.13	6.58	0.0101	0.0377	2524	YGR199W	PMT6	897502	899781	+	overlap	0	0	NearestLocation			6.94	0
1589	chrX	40194	41183	990	*	5.46	6.45	-0.13	6.58	0.0101	0.0377	2925	YJL208C	NUC1	40194	41183	-	overlap	0	0	NearestLocation			6.94	0
1590	chrIII	288170	289258	1089	*	5.46	6.44	-0.13	6.57	0.0101	0.0377	664	YCR095C	OCA4	288170	289258	-	overlap	0	0	NearestLocation			6.93	0
1591	chrII	10847	13879	3033	*	5.45	6.44	-0.13	6.57	0.0102	0.0377	109	YBL106C	SRO77	10847	13879	-	overlap	0	0	NearestLocation			6.93	0
1592	chrV	276572	278164	1593	*	5.45	6.44	-0.13	6.57	0.0102	0.0377	1818	YER060W-A	FCY22	276572	278164	+	overlap	0	0	NearestLocation			6.93	0
1593	chrXI	408544	411483	2940	*	5.45	6.44	-0.13	6.57	0.0102	0.0377	3470	YKL015W	PUT3	408544	411483	+	overlap	0	0	NearestLocation			6.93	0
1594	chrXV	401555	402655	1101	*	5.45	6.44	-0.13	6.57	0.0102	0.0377	5185	YOR037W	CYC2	401555	402655	+	overlap	0	0	NearestLocation			6.93	0
1595	chrXV	868340	868951	612	*	5.45	6.44	-0.13	6.57	0.0102	0.0377	5423	YOR294W	RRS1	868340	868951	+	overlap	0	0	NearestLocation			6.93	0
1596	chrXVI	876847	877632	786	*	5.45	6.44	-0.13	6.57	0.0102	0.0377	5956	YPR167C	MET16	876847	877632	-	overlap	0	0	NearestLocation			6.93	0
1597	chrIV	1202843	1204210	1368	*	5.45	6.43	-0.13	6.57	0.0102	0.0377	1270	YDR364C	CDC40	1202843	1204210	-	overlap	0	0	NearestLocation			6.92	0
1598	chrXI	437778	438544	767	*	5.45	6.43	-0.13	6.57	0.0102	0.0377	3484	YKL002W	DID4	437778	438544	+	overlap	0	0	NearestLocation			6.92	0
1599	chrXV	497506	502452	4947	*	5.45	6.43	-0.13	6.57	0.0102	0.0377	5236	YOR093C	CMR2	497506	502452	-	overlap	0	0	NearestLocation			6.92	0
1600	chrXII	176802	177416	615	*	5.44	6.43	-0.13	6.56	0.0102	0.0377	3667	YLR016C	PML1	176802	177416	-	overlap	0	0	NearestLocation			6.92	0
1601	chrI	36496	37147	652	*	5.44	6.42	-0.13	6.56	0.0102	0.0377	15	YAL059W	ECM1	36509	37147	+	overlapStart	-6	0	NearestLocation			6.91	0
1602	chrIX	199646	200119	474	*	5.44	6.42	-0.13	6.56	0.0102	0.0377	1527	YIL087C	AIM19	199646	200119	-	overlap	0	0	NearestLocation			6.91	0
1603	chrXI	437097	437492	396	*	5.44	6.42	-0.13	6.56	0.0102	0.0377	3483	YKL003C	MRP17	437097	437492	-	overlap	0	0	NearestLocation			6.91	0
1604	chrXVI	535820	538936	3117	*	5.44	6.42	-0.13	6.56	0.0102	0.0377	5789	YPL009C	RQC2	535820	538936	-	overlap	0	0	NearestLocation			6.91	0
1605	chrII	73070	74695	1626	*	5.43	6.42	-0.13	6.55	0.0103	0.0377	134	YBL080C	PET112	73070	74695	-	overlap	0	0	NearestLocation			6.91	0
1606	chrXIII	92235	94241	2007	*	5.43	6.42	-0.13	6.55	0.0103	0.0377	4152	YML088W	UFO1	92235	94241	+	overlap	0	0	NearestLocation			6.91	0
1607	chrIV	1399015	1399542	528	*	5.43	6.41	-0.13	6.55	0.0103	0.0377	1369	YDR469W	SDC1	1399015	1399542	+	overlap	0	0	NearestLocation			6.9	0
1608	chrV	270737	271126	390	*	5.43	6.41	-0.13	6.55	0.0103	0.0377	1814	YER057C	HMF1	270737	271126	-	overlap	0	0	NearestLocation			6.9	0
1609	chrXII	568567	570627	2061	*	5.43	6.41	-0.13	6.55	0.0103	0.0377	3873	YLR214W	FRE1	568567	570627	+	overlap	0	0	NearestLocation			6.9	0
1610	chrXVI	313388	316486	3099	*	5.43	6.41	-0.13	6.55	0.0103	0.0377	5676	YPL125W	KAP120	313388	316486	+	overlap	0	0	NearestLocation			6.9	0
1611	chrXII	23569	25296	1728	*	5.42	6.41	-0.13	6.54	0.0103	0.0377	3599	YLL058W	YLL058W	23569	25296	+	overlap	0	0	NearestLocation			6.9	0
1612	chrXIII	560366	560812	447	*	5.42	6.41	-0.13	6.54	0.0103	0.0377	4390	YMR148W	LDO16	560366	560812	+	overlap	0	0	NearestLocation			6.9	0
1613	chrXIII	561956	562943	988	*	5.42	6.41	-0.13	6.54	0.0103	0.0377	4392	YMR150C	IMP1	561956	562528	-	overlapStart	-208	0	NearestLocation			6.9	0
1614	chrXVI	866715	868304	1590	*	5.42	6.41	-0.13	6.54	0.0103	0.0377	5951	YPR162C	ORC4	866715	868304	-	overlap	0	0	NearestLocation			6.9	0
1615	chrII	184353	185915	1563	*	5.42	6.4	-0.13	6.54	0.0103	0.0377	193	YBL019W	APN2	184353	185915	+	overlap	0	0	NearestLocation			6.89	0
1616	chrXI	411619	416913	5295	*	5.42	6.4	-0.13	6.54	0.0103	0.0377	3471	YKL014C	URB1	411619	416913	-	overlap	0	0	NearestLocation			6.89	0
1617	chrXII	680200	680844	645	*	5.42	6.4	-0.13	6.54	0.0103	0.0377	3924	YLR268W	SEC22	680200	680844	+	overlap	0	0	NearestLocation			6.89	0
1618	chrIV	1022007	1022321	315	*	2.47	-0.49	3.37	-3.86	0.0104	0.0377	1187	YDR281C	PHM6	1022007	1022321	-	overlap	0	0	NearestLocation			0	3.5
1619	chrII	527025	528038	1014	*	5.41	6.4	-0.13	6.53	0.0104	0.0377	354	YBR141C	BMT2	527025	528038	-	overlap	0	0	NearestLocation			6.89	0
1620	chrII	734832	735530	699	*	5.41	6.4	-0.13	6.53	0.0104	0.0377	476	YBR261C	TAE1	734832	735530	-	overlap	0	0	NearestLocation			6.89	0
1621	chrIII	92777	94270	1494	*	5.41	6.4	-0.13	6.53	0.0104	0.0377	563	YCL017C	NFS1	92777	94270	-	overlap	0	0	NearestLocation			6.89	0
1622	chrVII	298178	299728	1551	*	5.41	6.4	-0.13	6.53	0.0104	0.0377	2224	YGL112C	TAF6	298178	299728	-	overlap	0	0	NearestLocation			6.89	0
1623	chrXVI	835563	837413	1851	*	5.41	6.4	-0.13	6.53	0.0104	0.0377	5941	YPR155C	NCA2	835563	837413	-	overlap	0	0	NearestLocation			6.89	0
1624	chrIX	397215	398385	1171	*	5.41	6.39	-0.13	6.53	0.0104	0.0377	1635	YIR021W	MRS1	397294	398385	+	overlapStart	-40	0	NearestLocation			6.88	0
1625	chrV	319902	321846	1945	*	5.41	6.39	-0.13	6.53	0.0104	0.0377	1840	YER080W	AIM9	319963	321846	+	overlapStart	-30	0	NearestLocation			6.88	0
1626	chrVIII	224030	225169	1140	*	5.41	6.39	-0.13	6.53	0.0104	0.0377	2737	YHR063C	PAN5	224030	225169	-	overlap	0	0	NearestLocation			6.88	0
1627	chrX	246490	246975	486	*	5.41	6.39	-0.13	6.53	0.0104	0.0377	3029	YJL096W	MRPL49	246490	246975	+	overlap	0	0	NearestLocation			6.88	0
1628	chrXIV	52662	53924	1263	*	5.41	6.39	-0.13	6.53	0.0104	0.0377	4605	YNL309W	STB1	52662	53924	+	overlap	0	0	NearestLocation			6.88	0
1629	chrXIV	640396	642381	1986	*	5.41	6.39	-0.13	6.53	0.0104	0.0377	4904	YNR008W	LRO1	640396	642381	+	overlap	0	0	NearestLocation			6.88	0
1630	chrVII	770569	771972	1404	*	5.41	6.39	-0.13	6.52	0.0104	0.0377	2465	YGR141W	VPS62	770569	771972	+	overlap	0	0	NearestLocation			6.88	0
1631	chrVIII	70276	71874	1599	*	5.41	6.39	-0.13	6.52	0.0104	0.0377	2649	YHL017W	YHL017W	70276	71874	+	overlap	0	0	NearestLocation			6.88	0
1632	chrXII	221521	222132	612	*	5.41	6.39	-0.13	6.52	0.0104	0.0377	3688	YLR036C	YLR036C	221521	222132	-	overlap	0	0	NearestLocation			6.88	0
1633	chrXI	603195	604232	1038	*	5.4	6.39	-0.13	6.52	0.0104	0.0377	3568	YKR087C	OMA1	603195	604232	-	overlap	0	0	NearestLocation			6.88	0
1634	chrXIII	224406	225365	960	*	5.4	6.39	-0.13	6.52	0.0104	0.0377	4214	YML025C	YML6	224406	225365	-	overlap	0	0	NearestLocation			6.88	0
1635	chrXIII	459424	460527	1104	*	5.4	6.39	-0.13	6.52	0.0104	0.0377	4337	YMR097C	MTG1	459424	460527	-	overlap	0	0	NearestLocation			6.88	0
1636	chrXIV	255353	256630	1278	*	5.4	6.39	-0.13	6.52	0.0104	0.0377	4701	YNL207W	RIO2	255353	256630	+	overlap	0	0	NearestLocation			6.88	0
1637	chrIV	936615	937493	879	*	5.4	6.38	-0.13	6.51	0.0105	0.0377	1143	YDR237W	MRPL7	936615	937493	+	overlap	0	0	NearestLocation			6.87	0
1638	chrII	126828	127244	417	*	5.39	6.38	-0.13	6.51	0.0105	0.0377	161	YBL049W	MOH1	126828	127244	+	overlap	0	0	NearestLocation			6.87	0
1639	chrIX	345692	347797	2106	*	5.39	6.38	-0.13	6.51	0.0105	0.0377	1607	YIL005W	EPS1	345692	347797	+	overlap	0	0	NearestLocation			6.87	0
1640	chrV	13720	14415	696	*	5.39	6.38	-0.13	6.51	0.0105	0.0377	1679	YEL072W	RMD6	13720	14415	+	overlap	0	0	NearestLocation			6.87	0
1641	chrXV	1020222	1023212	2991	*	5.39	6.38	-0.13	6.51	0.0105	0.0377	5491	YOR363C	PIP2	1020222	1023212	-	overlap	0	0	NearestLocation			6.87	0
1642	chrIV	478474	478758	285	*	5.39	6.37	-0.13	6.5	0.0105	0.0377	926	YDR016C	DAD1	478474	478758	-	overlap	0	0	NearestLocation			6.86	0
1643	chrII	676357	679221	2865	*	5.38	6.37	-0.13	6.5	0.0105	0.0377	442	YBR229C	ROT2	676357	679221	-	overlap	0	0	NearestLocation			6.86	0
1644	chrIV	1295598	1296686	1089	*	5.38	6.37	-0.13	6.5	0.0105	0.0377	1321	YDR414C	ERD1	1295598	1296686	-	overlap	0	0	NearestLocation			6.86	0
1645	chrIX	106107	113237	7131	*	5.38	6.37	-0.13	6.5	0.0105	0.0377	1484	YIL129C	TAO3	106107	113237	-	overlap	0	0	NearestLocation			6.86	0
1646	chrVII	889733	892186	2454	*	5.38	6.37	-0.13	6.5	0.0105	0.0377	2521	YGR196C	FYV8	889733	892186	-	overlap	0	0	NearestLocation			6.86	0
1647	chrXV	685767	689180	3414	*	5.38	6.37	-0.13	6.5	0.0105	0.0377	5325	YOR188W	MSB1	685767	689180	+	overlap	0	0	NearestLocation			6.86	0
1648	chrXII	589354	590541	1188	*	5.38	6.36	-0.13	6.5	0.0106	0.0377	3884	YLR226W	BUR2	589354	590541	+	overlap	0	0	NearestLocation			6.85	0
1649	chrXIII	463934	464827	894	*	5.38	6.36	-0.13	6.5	0.0106	0.0377	4339	YMR099C	YMR099C	463934	464827	-	overlap	0	0	NearestLocation			6.85	0
1650	chrXIV	438567	439283	717	*	5.38	6.36	-0.13	6.5	0.0106	0.0377	4798	YNL099C	OCA1	438567	439283	-	overlap	0	0	NearestLocation			6.85	0
1651	chrXII	857540	859336	1797	*	5.37	6.36	-0.13	6.49	0.0106	0.0377	4015	YLR368W	MDM30	857540	859336	+	overlap	0	0	NearestLocation			6.85	0
1652	chrXIV	250931	251743	813	*	5.37	6.36	-0.13	6.49	0.0106	0.0377	4698	YNL210W	MER1	250931	251743	+	overlap	0	0	NearestLocation			6.85	0
1653	chrXV	956898	957989	1092	*	5.37	6.36	-0.13	6.49	0.0106	0.0377	5466	YOR338W	YOR338W	956898	957989	+	overlap	0	0	NearestLocation			6.85	0
1654	chrX	578860	581616	2757	*	5.37	6.35	-0.13	6.49	0.0106	0.0377	3186	YJR078W	BNA2	578860	581239	+	includeFeature	188	0	NearestLocation			6.84	0
1655	chrX	640825	641664	840	*	5.37	6.35	-0.13	6.49	0.0106	0.0377	3220	YJR116W	TDA4	640825	641664	+	overlap	0	0	NearestLocation			6.84	0
1656	chrXI	335321	336157	837	*	5.37	6.35	-0.13	6.49	0.0106	0.0377	3430	YKL055C	OAR1	335321	336157	-	overlap	0	0	NearestLocation			6.84	0
1657	chrXII	622918	623883	966	*	5.37	6.35	-0.13	6.49	0.0106	0.0377	3897	YLR242C	ARV1	622918	623883	-	overlap	0	0	NearestLocation			6.84	0
1658	chrXV	821023	822294	1272	*	5.37	6.35	-0.13	6.49	0.0106	0.0377	5396	YOR266W	PNT1	821023	822294	+	overlap	0	0	NearestLocation			6.84	0
1659	chrII	48825	49358	534	*	5.36	6.35	-0.13	6.48	0.0106	0.0377	125	YBL090W	MRP21	48825	49358	+	overlap	0	0	NearestLocation			6.84	0
1660	chrIV	1334821	1336953	2133	*	5.36	6.35	-0.13	6.48	0.0106	0.0377	1339	YDR436W	PPZ2	1334821	1336953	+	overlap	0	0	NearestLocation			6.84	0
1661	chrVIII	262801	266838	4038	*	5.36	6.35	-0.13	6.48	0.0106	0.0377	2756	YHR080C	LAM4	262801	266838	-	overlap	0	0	NearestLocation			6.84	0
1662	chrXI	203541	205253	1713	*	5.36	6.35	-0.13	6.48	0.0106	0.0377	3359	YKL127W	PGM1	203541	205253	+	overlap	0	0	NearestLocation			6.84	0
1663	chrXIII	689083	690510	1428	*	5.36	6.35	-0.13	6.48	0.0106	0.0377	4457	YMR211W	DML1	689083	690510	+	overlap	0	0	NearestLocation			6.84	0
1664	chrXIV	214923	215801	879	*	5.36	6.35	-0.13	6.48	0.0106	0.0377	4678	YNL232W	CSL4	214923	215801	+	overlap	0	0	NearestLocation			6.84	0
1665	chrXII	278862	280943	2082	*	5.36	6.34	-0.13	6.48	0.0107	0.0377	3722	YLR072W	LAM6	278862	280943	+	overlap	0	0	NearestLocation			6.83	0
1666	chrVII	828625	828960	336	*	5.35	6.34	-0.13	6.47	0.0107	0.0377	2490	YGR164W	YGR164W	828625	828960	+	overlap	0	0	NearestLocation			6.83	0
1667	chrXIV	246460	247104	645	*	5.95	6.94	0.4	6.54	0.0107	0.0377	4695	YNL213C	RRG9	246460	247104	-	overlap	0	0	NearestLocation			7.43	0.53
1668	chrII	132424	133749	1326	*	5.35	6.33	-0.13	6.47	0.0107	0.0377	164	YBL046W	PSY4	132424	133749	+	overlap	0	0	NearestLocation			6.82	0
1669	chrIV	104917	106494	1578	*	5.35	6.33	-0.13	6.47	0.0107	0.0377	730	YDL197C	ASF2	104917	106494	-	overlap	0	0	NearestLocation			6.82	0
1670	chrIV	1471548	1472999	1452	*	5.35	6.33	-0.13	6.47	0.0107	0.0377	1410	YDR514C	YDR514C	1471548	1472999	-	overlap	0	0	NearestLocation			6.82	0
1671	chrVII	313234	314283	1050	*	5.35	6.33	-0.13	6.47	0.0107	0.0377	2234	YGL100W	SEH1	313234	314283	+	overlap	0	0	NearestLocation			6.82	0
1672	chrVII	829116	830153	1038	*	5.35	6.33	-0.13	6.47	0.0107	0.0377	2491	YGR165W	MRPS35	829116	830153	+	overlap	0	0	NearestLocation			6.82	0
1673	chrVIII	129481	130448	968	*	5.35	6.33	-0.13	6.47	0.0107	0.0377	2681	YHR012W	VPS29	129481	130448	+	overlap	0	0	NearestLocation			6.82	0
1674	chrXII	493883	494389	507	*	5.35	6.33	-0.13	6.47	0.0107	0.0377	3827	YLR164W	SHH4	493883	494389	+	overlap	0	0	NearestLocation			6.82	0
1675	chrXII	807385	808818	1434	*	5.35	6.33	-0.13	6.47	0.0107	0.0377	3989	YLR341W	SPO77	807385	808818	+	overlap	0	0	NearestLocation			6.82	0
1676	chrXIV	695595	697484	1890	*	5.35	6.33	-0.13	6.47	0.0107	0.0377	4935	YNR038W	DBP6	695595	697484	+	overlap	0	0	NearestLocation			6.82	0
1677	chrXVI	139620	143171	3552	*	5.35	6.33	-0.13	6.47	0.0107	0.0377	5587	YPL217C	BMS1	139620	143171	-	overlap	0	0	NearestLocation			6.82	0
1678	chrXVI	169770	171155	1386	*	5.35	6.33	-0.13	6.47	0.0107	0.0377	5603	YPL201C	YIG1	169770	171155	-	overlap	0	0	NearestLocation			6.82	0
1679	chrIV	149203	155640	6438	*	9.99	10.69	8.57	2.11	0.0107	0.0377	754	YDL171C	GLT1	149203	155640	-	overlap	0	0	NearestLocation			11.18	8.7
1680	chrVII	266145	267524	1380	*	5.34	6.33	-0.13	6.46	0.0107	0.0377	2206	YGL130W	CEG1	266145	267524	+	overlap	0	0	NearestLocation			6.82	0
1681	chrVIII	59123	62563	3441	*	5.34	6.33	-0.13	6.46	0.0107	0.0377	2643	YHL023C	NPR3	59123	62563	-	overlap	0	0	NearestLocation			6.82	0
1682	chrXV	402761	405388	2628	*	5.34	6.33	-0.13	6.46	0.0107	0.0377	5186	YOR038C	HIR2	402761	405388	-	overlap	0	0	NearestLocation			6.82	0
1683	chrXVI	608826	610031	1206	*	5.34	6.32	-0.13	6.46	0.0107	0.0377	5823	YPR023C	EAF3	608826	610031	-	overlap	0	0	NearestLocation			6.81	0
1684	chrX	143292	144701	1410	*	5.33	6.32	-0.13	6.45	0.0108	0.0377	2980	YJL146W	IDS2	143292	144701	+	overlap	0	0	NearestLocation			6.81	0
1685	chrXVI	603911	607312	3402	*	5.33	6.32	-0.13	6.45	0.0108	0.0377	5822	YPR022C	SDD4	603911	607312	-	overlap	0	0	NearestLocation			6.81	0
1686	chrIV	1353725	1354633	909	*	5.33	6.31	-0.13	6.45	0.0108	0.0377	1347	YDR446W	ECM11	1353725	1354633	+	overlap	0	0	NearestLocation			6.8	0
1687	chrIX	303679	304104	426	*	5.33	6.31	-0.13	6.45	0.0108	0.0377	1584	YIL027C	EMC5	303679	304104	-	overlap	0	0	NearestLocation			6.8	0
1688	chrVII	794655	795492	838	*	5.33	6.31	-0.13	6.45	0.0108	0.0377	2476	YGR152C	RSR1	794655	795492	-	overlap	0	0	NearestLocation			6.8	0
1689	chrX	431589	432200	612	*	5.33	6.31	-0.13	6.45	0.0108	0.0377	3112	YJL004C	SYS1	431589	432200	-	overlap	0	0	NearestLocation			6.8	0
1690	chrXIII	38196	39824	1629	*	5.33	6.31	-0.13	6.45	0.0108	0.0377	4125	YML116W	ATR1	38196	39824	+	overlap	0	0	NearestLocation			6.8	0
1691	chrII	445062	447323	2262	*	5.32	6.31	-0.13	6.44	0.0108	0.0377	315	YBR102C	EXO84	445062	447323	-	overlap	0	0	NearestLocation			6.8	0
1692	chrII	494353	495339	987	*	5.32	6.31	-0.13	6.44	0.0108	0.0377	343	YBR129C	OPY1	494353	495339	-	overlap	0	0	NearestLocation			6.8	0
1693	chrIV	582791	583465	675	*	5.32	6.31	-0.13	6.44	0.0108	0.0377	978	YDR067C	OCA6	582791	583465	-	overlap	0	0	NearestLocation			6.8	0
1694	chrVII	293460	295637	2178	*	5.32	6.31	-0.13	6.44	0.0108	0.0377	2222	YGL114W	YGL114W	293460	295637	+	overlap	0	0	NearestLocation			6.8	0
1695	chrXII	852495	853151	657	*	5.32	6.31	-0.13	6.44	0.0108	0.0377	4010	YLR363C	NMD4	852495	853151	-	overlap	0	0	NearestLocation			6.8	0
1696	chrXIII	386101	387021	921	*	5.32	6.31	-0.13	6.44	0.0108	0.0377	4295	YMR055C	BUB2	386101	387021	-	overlap	0	0	NearestLocation			6.8	0
1697	chrXVI	891101	892078	978	*	5.32	6.31	-0.13	6.44	0.0108	0.0377	5965	YPR176C	BET2	891101	892078	-	overlap	0	0	NearestLocation			6.8	0
1698	chrVIII	370054	370449	396	*	5.95	6.91	1.77	5.14	0.0108	0.0377	2810	YHR132W-A	IGO2	370054	370449	+	overlap	0	0	NearestLocation			7.4	1.9
1699	chrI	129270	130487	1218	*	5.32	6.3	-0.13	6.44	0.0108	0.0377	60	YAL013W	DEP1	129270	130487	+	overlap	0	0	NearestLocation			6.79	0
1700	chrII	760215	760899	685	*	5.32	6.3	-0.13	6.44	0.0108	0.0377	491	YBR278W	DPB3	760294	760899	+	overlapStart	-39	0	NearestLocation			6.79	0
1701	chrIV	910054	911301	1248	*	5.32	6.3	-0.13	6.44	0.0108	0.0377	1129	YDR222W	YDR222W	910054	911301	+	overlap	0	0	NearestLocation			6.79	0
1702	chrXIV	627456	628616	1161	*	5.32	6.3	-0.13	6.44	0.0108	0.0377	4896	YNL001W	DOM34	627456	628616	+	overlap	0	0	NearestLocation			6.79	0
1703	chrXVI	383455	384408	954	*	5.32	6.3	-0.13	6.44	0.0108	0.0377	5714	YPL087W	YDC1	383455	384408	+	overlap	0	0	NearestLocation			6.79	0
1704	chrV	278298	279626	1329	*	5.31	6.3	-0.13	6.43	0.0109	0.0377	1819	YER061C	CEM1	278298	279626	-	overlap	0	0	NearestLocation			6.79	0
1705	chrVII	579476	580291	816	*	5.31	6.3	-0.13	6.43	0.0109	0.0377	2370	YGR042W	MTE1	579476	580291	+	overlap	0	0	NearestLocation			6.79	0
1706	chrVIII	284839	286770	1932	*	5.31	6.3	-0.13	6.43	0.0109	0.0377	2768	YHR091C	MSR1	284839	286770	-	overlap	0	0	NearestLocation			6.79	0
1707	chrXV	768409	769812	1404	*	5.31	6.3	-0.13	6.43	0.0109	0.0377	5362	YOR229W	WTM2	768409	769812	+	overlap	0	0	NearestLocation			6.79	0
1708	chrXVI	194512	195648	1137	*	5.31	6.3	-0.13	6.43	0.0109	0.0377	5618	YPL186C	UIP4	194512	195426	-	overlapStart	-111	0	NearestLocation			6.79	0
1709	chrX	196287	197126	840	*	5.31	6.29	-0.13	6.43	0.0109	0.0377	3011	YJL115W	ASF1	196287	197126	+	overlap	0	0	NearestLocation			6.78	0
1710	chrXVI	366927	368018	1092	*	5.31	6.29	-0.13	6.43	0.0109	0.0377	5705	YPL096W	PNG1	366927	368018	+	overlap	0	0	NearestLocation			6.78	0
1711	chrXIV	686010	687116	1107	*	5.3	6.29	-0.13	6.42	0.0109	0.0377	4927	YNR032W	PPG1	686010	687116	+	overlap	0	0	NearestLocation			6.78	0
1712	chrXV	14313	14654	342	*	5.3	6.29	-0.13	6.42	0.0109	0.0377	4983	YOL160W	YOL160W	14313	14654	+	overlap	0	0	NearestLocation			6.78	0
1713	chrV	541690	545055	3366	*	10.84	11.26	10.24	1.02	0.0109	0.0377	1938	YER176W	ECM32	541690	545055	+	overlap	0	0	NearestLocation			11.75	10.37
1714	chrII	434406	435698	1293	*	5.3	6.28	-0.13	6.42	0.0109	0.0377	310	YBR095C	RXT2	434406	435698	-	overlap	0	0	NearestLocation			6.77	0
1715	chrIV	1271063	1272085	1023	*	5.3	6.28	-0.13	6.42	0.0109	0.0377	1309	YDR400W	URH1	1271063	1272085	+	overlap	0	0	NearestLocation			6.77	0
1716	chrV	228451	229205	755	*	5.3	6.28	-0.13	6.42	0.0109	0.0377	1791	YER038W-A	FMP49	228451	228831	+	includeFeature	187	0	NearestLocation			6.77	0
1717	chrX	141419	142567	1149	*	5.3	6.28	-0.13	6.42	0.0109	0.0377	2979	YJL147C	SMT1	141419	142567	-	overlap	0	0	NearestLocation			6.77	0
1718	chrXI	371829	374105	2277	*	5.3	6.28	-0.13	6.42	0.0109	0.0377	3449	YKL034W	TUL1	371829	374105	+	overlap	0	0	NearestLocation			6.77	0
1719	chrXIV	731618	733303	1686	*	5.3	6.28	-0.13	6.42	0.0109	0.0377	4952	YNR056C	BIO5	731618	733303	-	overlap	0	0	NearestLocation			6.77	0
1720	chrII	301944	304703	2760	*	5.29	6.28	-0.13	6.41	0.011	0.0377	246	YBR033W	EDS1	301944	304703	+	overlap	0	0	NearestLocation			6.77	0
1721	chrVIII	352756	353319	564	*	5.29	6.28	-0.13	6.41	0.011	0.0377	2798	YHR121W	LSM12	352756	353319	+	overlap	0	0	NearestLocation			6.77	0
1722	chrVIII	506319	508709	2391	*	5.29	6.28	-0.13	6.41	0.011	0.0377	2887	YHR204W	MNL1	506319	508709	+	overlap	0	0	NearestLocation			6.77	0
1723	chrX	265926	268415	2490	*	5.29	6.28	-0.13	6.41	0.011	0.0377	3036	YJL089W	SIP4	265926	268415	+	overlap	0	0	NearestLocation			6.77	0
1724	chrXII	1055070	1055684	615	*	5.29	6.28	-0.13	6.41	0.011	0.0377	4100	YLR456W	YLR456W	1055070	1055684	+	overlap	0	0	NearestLocation			6.77	0
1725	chrXVI	120163	121167	1005	*	5.29	6.28	-0.13	6.41	0.011	0.0377	5577	YPL227C	ALG5	120163	121167	-	overlap	0	0	NearestLocation			6.77	0
1726	chrV	150301	150978	678	*	5.29	6.27	-0.13	6.41	0.011	0.0377	1751	YEL001C	IRC22	150301	150978	-	overlap	0	0	NearestLocation			6.76	0
1727	chrX	677441	678706	1266	*	5.29	6.27	-0.13	6.41	0.011	0.0377	3240	YJR136C	TTI2	677441	678706	-	overlap	0	0	NearestLocation			6.76	0
1728	chrVII	11110	11730	621	*	9.67	10.24	8.71	1.54	0.011	0.0377	2088	YGL258W	VEL1	11110	11730	+	overlap	0	0	NearestLocation			10.73	8.84
1729	chrIV	588098	588379	282	*	5.28	6.27	-0.13	6.4	0.011	0.0377	981	YDR070C	FMP16	588098	588379	-	overlap	0	0	NearestLocation			6.76	0
1730	chrIX	347946	348505	560	*	5.28	6.27	-0.13	6.4	0.011	0.0377	1608	YIL004C	BET1	347946	348505	-	overlap	0	0	NearestLocation			6.76	0
1731	chrVII	450197	452104	1908	*	5.28	6.27	-0.13	6.4	0.011	0.0377	2304	YGL023C	PIB2	450197	452104	-	overlap	0	0	NearestLocation			6.76	0
1732	chrXI	458924	461239	2316	*	5.28	6.27	-0.13	6.4	0.011	0.0377	3495	YKR010C	TOF2	458924	461239	-	overlap	0	0	NearestLocation			6.76	0
1733	chrXIV	298335	299558	1224	*	5.28	6.27	-0.13	6.4	0.011	0.0377	4722	YNL181W	PBR1	298335	299558	+	overlap	0	0	NearestLocation			6.76	0
1734	chrXV	849635	850054	420	*	6.29	7.25	1.97	5.28	0.011	0.0377	5413	YOR285W	RDL1	849635	850054	+	overlap	0	0	NearestLocation			7.74	2.1
1735	chrVI	182274	182861	588	*	5.28	6.26	-0.13	6.4	0.011	0.0377	2039	YFR017C	IGD1	182274	182861	-	overlap	0	0	NearestLocation			6.75	0
1736	chrVII	416146	417036	891	*	5.28	6.26	-0.13	6.4	0.011	0.0377	2285	YGL044C	RNA15	416146	417036	-	overlap	0	0	NearestLocation			6.75	0
1737	chrVII	942806	944647	1842	*	5.28	6.26	-0.13	6.4	0.011	0.0377	2549	YGR224W	AZR1	942806	944647	+	overlap	0	0	NearestLocation			6.75	0
1738	chrX	247255	251691	4437	*	5.28	6.26	-0.13	6.4	0.011	0.0377	3030	YJL095W	BCK1	247255	251691	+	overlap	0	0	NearestLocation			6.75	0
1739	chrXI	161601	162335	735	*	5.28	6.26	-0.13	6.4	0.011	0.0377	3335	YKL154W	SRP102	161601	162335	+	overlap	0	0	NearestLocation			6.75	0
1740	chrXV	578564	579793	1230	*	5.28	6.26	-0.13	6.4	0.011	0.0377	5274	YOR134W	BAG7	578564	579793	+	overlap	0	0	NearestLocation			6.75	0
1741	chrXV	628360	630540	2181	*	5.28	6.26	-0.13	6.4	0.011	0.0377	5294	YOR156C	NFI1	628360	630540	-	overlap	0	0	NearestLocation			6.75	0
1742	chrIII	276764	279820	3057	*	5.27	6.26	-0.13	6.39	0.011	0.0377	661	YCR092C	MSH3	276764	279820	-	overlap	0	0	NearestLocation			6.75	0
1743	chrIV	688227	690533	2307	*	5.27	6.26	-0.13	6.39	0.011	0.0377	1028	YDR119W	VBA4	688227	690533	+	overlap	0	0	NearestLocation			6.75	0
1744	chrIV	1254937	1256847	1911	*	5.27	6.26	-0.13	6.39	0.011	0.0377	1300	YDR390C	UBA2	1254937	1256847	-	overlap	0	0	NearestLocation			6.75	0
1745	chrVII	191978	193300	1323	*	5.27	6.26	-0.13	6.39	0.011	0.0377	2175	YGL164C	YRB30	191978	193300	-	overlap	0	0	NearestLocation			6.75	0
1746	chrXI	262277	263113	837	*	5.27	6.26	-0.13	6.39	0.011	0.0377	3390	YKL095W	YJU2	262277	263113	+	overlap	0	0	NearestLocation			6.75	0
1747	chrVI	45720	47744	2025	*	5.27	6.25	-0.13	6.39	0.0111	0.0377	1978	YFL042C	LAM5	45720	47744	-	overlap	0	0	NearestLocation			6.74	0
1748	chrXII	1012459	1013775	1317	*	5.27	6.25	-0.13	6.39	0.0111	0.0377	4082	YLR438W	CAR2	1012501	1013775	+	overlapStart	-21	0	NearestLocation			6.74	0
1749	chrXIII	794919	795524	606	*	5.27	6.25	-0.13	6.39	0.0111	0.0377	4511	YMR263W	SAP30	794919	795524	+	overlap	0	0	NearestLocation			6.74	0
1750	chrXVI	289669	291051	1383	*	5.27	6.25	-0.13	6.39	0.0111	0.0377	5663	YPL139C	UME1	289669	291051	-	overlap	0	0	NearestLocation			6.74	0
1751	chrIV	1258696	1259709	1014	*	5.26	6.25	-0.13	6.38	0.0111	0.0377	1302	YDR392W	SPT3	1258696	1259709	+	overlap	0	0	NearestLocation			6.74	0
1752	chrVII	171415	173079	1665	*	5.26	6.25	-0.13	6.38	0.0111	0.0377	2165	YGL176C	YGL176C	171415	173079	-	overlap	0	0	NearestLocation			6.74	0
1753	chrX	491081	492262	1182	*	5.26	6.25	-0.13	6.38	0.0111	0.0377	3143	YJR032W	CPR7	491081	492262	+	overlap	0	0	NearestLocation			6.74	0
1754	chrII	117589	119166	1578	*	2.11	-0.49	2.98	-3.47	0.0111	0.0377	157	YBL054W	TOD6	117589	119166	+	overlap	0	0	NearestLocation			0	3.11
1755	chrIV	268921	269976	1056	*	5.26	6.24	-0.13	6.38	0.0111	0.0377	816	YDL107W	MSS2	268921	269976	+	overlap	0	0	NearestLocation			6.73	0
1756	chrVII	511545	512823	1279	*	5.26	6.24	-0.13	6.38	0.0111	0.0377	2338	YGR010W	NMA2	511545	512823	+	overlap	0	0	NearestLocation			6.73	0
1757	chrX	725784	726824	1041	*	5.26	6.24	-0.13	6.38	0.0111	0.0377	3258	YJR154W	YJR154W	725784	726824	+	overlap	0	0	NearestLocation			6.73	0
1758	chrXII	143201	146041	2841	*	5.26	6.24	-0.13	6.38	0.0111	0.0377	3649	YLL003W	SFI1	143201	146041	+	overlap	0	0	NearestLocation			6.73	0
1759	chrXV	831059	832042	984	*	5.26	6.24	-0.13	6.38	0.0111	0.0377	5401	YOR271C	FSF1	831059	832042	-	overlap	0	0	NearestLocation			6.73	0
1760	chrII	47363	48628	1266	*	5.25	6.24	-0.13	6.37	0.0111	0.0377	124	YBL091C	MAP2	47363	48628	-	overlap	0	0	NearestLocation			6.73	0
1761	chrII	708150	711539	3390	*	5.25	6.24	-0.13	6.37	0.0111	0.0377	459	YBR245C	ISW1	708150	711539	-	overlap	0	0	NearestLocation			6.73	0
1762	chrXI	466961	468667	1707	*	5.25	6.24	-0.13	6.37	0.0111	0.0377	3499	YKR015C	YKR015C	466961	468667	-	overlap	0	0	NearestLocation			6.73	0
1763	chrII	279021	280607	1587	*	5.25	6.23	-0.13	6.36	0.0112	0.0377	233	YBR020W	GAL1	279021	280607	+	overlap	0	0	NearestLocation			6.72	0
1764	chrII	647886	649904	2019	*	5.25	6.23	-0.13	6.36	0.0112	0.0377	428	YBR212W	NGR1	647886	649904	+	overlap	0	0	NearestLocation			6.72	0
1765	chrXII	922063	924448	2386	*	5.25	6.23	-0.13	6.36	0.0112	0.0377	4045	YLR400W	YLR400W	922063	922536	+	includeFeature	956	0	NearestLocation			6.72	0
1766	chrXIII	45063	45953	891	*	5.25	6.23	-0.13	6.36	0.0112	0.0377	4129	YML112W	CTK3	45063	45953	+	overlap	0	0	NearestLocation			6.72	0
1767	chrII	675313	676227	915	*	5.24	6.23	-0.13	6.36	0.0112	0.0377	441	YBR228W	SLX1	675313	676227	+	overlap	0	0	NearestLocation			6.72	0
1768	chrVII	342056	343042	987	*	5.24	6.23	-0.13	6.36	0.0112	0.0377	2243	YGL091C	NBP35	342056	343042	-	overlap	0	0	NearestLocation			6.72	0
1769	chrXII	136586	137866	1281	*	5.24	6.23	-0.13	6.36	0.0112	0.0377	3646	YLL006W	MMM1	136586	137866	+	overlap	0	0	NearestLocation			6.72	0
1770	chrX	310922	312706	1785	*	5.24	6.22	-0.13	6.35	0.0112	0.0377	3054	YJL069C	UTP18	310922	312706	-	overlap	0	0	NearestLocation			6.71	0
1771	chrXI	571612	573393	1782	*	5.24	6.22	-0.13	6.35	0.0112	0.0377	3550	YKR069W	MET1	571612	573393	+	overlap	0	0	NearestLocation			6.71	0
1772	chrX	161914	164166	2253	*	10.44	10.88	9.78	1.1	0.0112	0.0377	2994	YJL132W	YJL132W	161914	164166	+	overlap	0	0	NearestLocation			11.37	9.91
1773	chrII	143989	145728	1740	*	5.23	6.21	-0.13	6.35	0.0112	0.0377	172	YBL039C	URA7	143989	145728	-	overlap	0	0	NearestLocation			6.7	0
1774	chrVII	402589	403302	714	*	5.23	6.21	-0.13	6.35	0.0112	0.0377	2278	YGL053W	PRM8	402589	403302	+	overlap	0	0	NearestLocation			6.7	0
1775	chrXIV	476932	478032	1101	*	5.23	6.21	-0.13	6.35	0.0112	0.0377	4817	YNL080C	EOS1	476932	478032	-	overlap	0	0	NearestLocation			6.7	0
1776	chrXVI	493543	495246	1704	*	5.23	6.21	-0.13	6.35	0.0112	0.0377	5769	YPL030W	TRM44	493543	495246	+	overlap	0	0	NearestLocation			6.7	0
1777	chrII	298292	299950	1659	*	5.23	6.21	-0.13	6.34	0.0113	0.0377	243	YBR030W	RKM3	298292	299950	+	overlap	0	0	NearestLocation			6.7	0
1778	chrXI	122517	125543	3027	*	5.23	6.21	-0.13	6.34	0.0113	0.0377	3316	YKL173W	SNU114	122517	125543	+	overlap	0	0	NearestLocation			6.7	0
1779	chrXII	907950	909398	1449	*	5.23	6.21	-0.13	6.34	0.0113	0.0377	4039	YLR394W	CST9	907950	909398	+	overlap	0	0	NearestLocation			6.7	0
1780	chrII	185998	186474	477	*	5.22	6.2	-0.13	6.34	0.0113	0.0377	194	YBL018C	POP8	185998	186474	-	overlap	0	0	NearestLocation			6.69	0
1781	chrVI	119429	123106	3678	*	5.22	6.2	-0.13	6.34	0.0113	0.0377	2014	YFL008W	SMC1	119429	123106	+	overlap	0	0	NearestLocation			6.69	0
1782	chrVIII	56649	58790	2142	*	5.22	6.2	-0.13	6.34	0.0113	0.0377	2642	YHL024W	RIM4	56649	58790	+	overlap	0	0	NearestLocation			6.69	0		1
1783	chrVIII	283777	284625	849	*	5.22	6.2	-0.13	6.34	0.0113	0.0377	2767	YHR090C	YNG2	283777	284625	-	overlap	0	0	NearestLocation			6.69	0
1784	chrXIV	559814	560479	666	*	5.22	6.2	-0.13	6.34	0.0113	0.0377	4862	YNL036W	NCE103	559814	560479	+	overlap	0	0	NearestLocation			6.69	0		1
1785	chrXIV	602138	602476	339	*	5.22	6.2	-0.13	6.34	0.0113	0.0377	4881	YNL017C	YNL017C	602138	602476	-	overlap	0	0	NearestLocation			6.69	0
1786	chrXV	371685	371957	273	*	5.22	6.2	-0.13	6.34	0.0113	0.0377	5166	YOR020W-A	MCO10	371685	371957	+	overlap	0	0	NearestLocation			6.69	0
1787	chrII	633622	634924	1303	*	5.22	6.2	-0.13	6.33	0.0113	0.0377	422	YBR205W	KTR3	633622	634924	+	overlap	0	0	NearestLocation			6.69	0
1788	chrX	191572	192298	727	*	5.22	6.2	-0.13	6.33	0.0113	0.0377	3008	YJL118W	YJL118W	191639	192298	+	overlapStart	-33	0	NearestLocation			6.69	0
1789	chrXII	928743	929600	858	*	5.22	6.2	-0.13	6.33	0.0113	0.0377	4048	YLR404W	SEI1	928743	929600	+	overlap	0	0	NearestLocation			6.69	0
1790	chrII	738582	739544	963	*	5.21	6.19	-0.13	6.33	0.0113	0.0377	480	YBR265W	TSC10	738582	739544	+	overlap	0	0	NearestLocation			6.68	0
1791	chrVII	31910	32635	726	*	5.21	6.19	-0.13	6.33	0.0113	0.0377	2096	YGL250W	RMR1	31910	32635	+	overlap	0	0	NearestLocation			6.68	0
1792	chrVII	796798	797868	1071	*	5.21	6.19	-0.13	6.33	0.0113	0.0377	2478	YGR154C	GTO1	796798	797868	-	overlap	0	0	NearestLocation			6.68	0
1793	chrX	251821	254442	2622	*	5.21	6.19	-0.13	6.33	0.0113	0.0377	3031	YJL094C	KHA1	251821	254442	-	overlap	0	0	NearestLocation			6.68	0
1794	chrXI	374505	375215	711	*	5.21	6.19	-0.13	6.33	0.0113	0.0377	3450	YKL033W-A	YKL033W-A	374505	375215	+	overlap	0	0	NearestLocation			6.68	0
1795	chrXIII	137550	138944	1395	*	5.21	6.19	-0.13	6.33	0.0113	0.0377	4172	YML068W	ITT1	137550	138944	+	overlap	0	0	NearestLocation			6.68	0
1796	chrII	432036	434297	2262	*	5.21	6.19	-0.13	6.32	0.0114	0.0377	309	YBR094W	PBY1	432036	434297	+	overlap	0	0	NearestLocation			6.68	0
1797	chrIV	1331237	1332841	1605	*	5.21	6.19	-0.13	6.32	0.0114	0.0377	1337	YDR434W	GPI17	1331237	1332841	+	overlap	0	0	NearestLocation			6.68	0
1798	chrVI	103983	104462	480	*	5.21	6.19	-0.13	6.32	0.0114	0.0377	2005	YFL017C	GNA1	103983	104462	-	overlap	0	0	NearestLocation			6.68	0
1799	chrXII	177608	178621	1014	*	5.21	6.19	-0.13	6.32	0.0114	0.0377	3668	YLR017W	MEU1	177608	178621	+	overlap	0	0	NearestLocation			6.68	0
1800	chrXIV	40619	42016	1398	*	5.21	6.19	-0.13	6.32	0.0114	0.0377	4597	YNL317W	PFS2	40619	42016	+	overlap	0	0	NearestLocation			6.68	0
1801	chrXIV	647432	648937	1506	*	5.21	6.19	-0.13	6.32	0.0114	0.0377	4908	YNR012W	URK1	647432	648937	+	overlap	0	0	NearestLocation			6.68	0
1802	chrX	63805	67569	3765	*	5.2	6.18	-0.13	6.32	0.0114	0.0377	2935	YJL197W	UBP12	63805	67569	+	overlap	0	0	NearestLocation			6.67	0
1803	chrXIII	325877	327289	1413	*	5.2	6.18	-0.13	6.32	0.0114	0.0377	4268	YMR027W	YMR027W	325877	327289	+	overlap	0	0	NearestLocation			6.67	0
1804	chrXVI	565787	566671	885	*	5.2	6.18	-0.13	6.32	0.0114	0.0377	5803	YPR005C	HAL1	565787	566671	-	overlap	0	0	NearestLocation			6.67	0
1805	chrXI	487770	488618	849	*	5.2	6.18	-0.13	6.31	0.0114	0.0377	3509	YKR025W	RPC37	487770	488618	+	overlap	0	0	NearestLocation			6.67	0
1806	chrXVI	666280	667446	1167	*	5.2	6.18	-0.13	6.31	0.0114	0.0377	5849	YPR054W	SMK1	666280	667446	+	overlap	0	0	NearestLocation			6.67	0
1807	chrIV	1009010	1009834	825	*	5.19	6.17	-0.13	6.31	0.0114	0.0377	1178	YDR272W	GLO2	1009010	1009834	+	overlap	0	0	NearestLocation			6.66	0
1808	chrV	466185	467470	1286	*	5.19	6.17	-0.13	6.31	0.0114	0.0377	1911	YER148W-A	YER148W-A	466185	466763	+	includeFeature	354	0	NearestLocation			6.66	0
1809	chrVI	201960	203433	1474	*	5.19	6.17	-0.13	6.31	0.0114	0.0377	2046	YFR024C-A	LSB3	201960	203433	-	overlap	0	0	NearestLocation			6.66	0
1810	chrVII	403437	404391	955	*	5.19	6.17	-0.13	6.31	0.0114	0.0377	2279	YGL051W	MST27	403437	404391	+	overlap	0	0	NearestLocation			6.66	0
1811	chrXII	157934	159505	1572	*	5.19	6.17	-0.13	6.31	0.0114	0.0377	3655	YLR004C	THI73	157934	159505	-	overlap	0	0	NearestLocation			6.66	0
1812	chrXIII	478301	480190	1890	*	5.19	6.17	-0.13	6.31	0.0114	0.0377	4347	YMR106C	YKU80	478301	480190	-	overlap	0	0	NearestLocation			6.66	0
1813	chrXIV	342516	343340	825	*	5.19	6.17	-0.13	6.31	0.0114	0.0377	4745	YNL155W	CUZ1	342516	343340	+	overlap	0	0	NearestLocation			6.66	0
1814	chrII	182401	184125	1725	*	5.18	6.17	-0.13	6.3	0.0115	0.0377	192	YBL020W	RFT1	182401	184125	+	overlap	0	0	NearestLocation			6.66	0
1815	chrII	292877	294019	1143	*	5.18	6.17	-0.13	6.3	0.0115	0.0377	239	YBR026C	ETR1	292877	294019	-	overlap	0	0	NearestLocation			6.66	0
1816	chrIV	1117126	1120233	3108	*	5.18	6.17	-0.13	6.3	0.0115	0.0377	1233	YDR325W	YCG1	1117126	1120233	+	overlap	0	0	NearestLocation			6.66	0
1817	chrV	229795	231987	2193	*	5.18	6.17	-0.13	6.3	0.0115	0.0377	1793	YER040W	GLN3	229795	231987	+	overlap	0	0	NearestLocation			6.66	0
1818	chrXIII	537838	538551	714	*	5.18	6.17	-0.13	6.3	0.0115	0.0377	4376	YMR134W	ERG29	537838	538551	+	overlap	0	0	NearestLocation			6.66	0
1819	chrXIII	716715	718130	1416	*	5.18	6.17	-0.13	6.3	0.0115	0.0377	4469	YMR223W	UBP8	716715	718130	+	overlap	0	0	NearestLocation			6.66	0
1820	chrXIII	796540	797925	1386	*	5.18	6.17	-0.13	6.3	0.0115	0.0377	4513	YMR265C	YMR265C	796540	797925	-	overlap	0	0	NearestLocation			6.66	0
1821	chrVIII	325598	326626	1029	*	5.18	6.16	-0.13	6.29	0.0115	0.0377	2783	YHR106W	TRR2	325598	326626	+	overlap	0	0	NearestLocation			6.65	0
1822	chrXI	482171	483139	969	*	5.18	6.16	-0.13	6.29	0.0115	0.0377	3506	YKR022C	NTR2	482171	483139	-	overlap	0	0	NearestLocation			6.65	0
1823	chrIV	727711	730250	2540	*	5.17	6.16	-0.13	6.29	0.0115	0.0377	1045	YDR137W	RGP1	728259	730250	+	overlapStart	-274	0	NearestLocation			6.65	0
1824	chrVI	244279	245166	888	*	5.17	6.16	-0.13	6.29	0.0115	0.0377	2072	YFR047C	BNA6	244279	245166	-	overlap	0	0	NearestLocation			6.65	0
1825	chrX	89282	90097	816	*	5.17	6.16	-0.13	6.29	0.0115	0.0377	2951	YJL178C	ATG27	89282	90097	-	overlap	0	0	NearestLocation			6.65	0
1826	chrV	198812	200875	2064	*	5.17	6.15	-0.13	6.28	0.0115	0.0377	1774	YER022W	SRB4	198812	200875	+	overlap	0	0	NearestLocation			6.64	0
1827	chrV	212587	213177	591	*	5.17	6.15	-0.13	6.28	0.0115	0.0377	1781	YER029C	SMB1	212587	213177	-	overlap	0	0	NearestLocation			6.64	0
1828	chrXI	534067	535281	1215	*	5.17	6.15	-0.13	6.28	0.0115	0.0377	3534	YKR053C	YSR3	534067	535281	-	overlap	0	0	NearestLocation			6.64	0
1829	chrXV	193832	194800	969	*	5.17	6.15	-0.13	6.28	0.0115	0.0377	5070	YOL073C	DSC2	193832	194800	-	overlap	0	0	NearestLocation			6.64	0
1830	chrIV	655013	655444	432	*	5.16	6.14	-0.13	6.28	0.0116	0.0377	1011	YDR100W	TVP15	655013	655444	+	overlap	0	0	NearestLocation			6.63	0
1831	chrVII	842845	843591	747	*	5.16	6.14	-0.13	6.28	0.0116	0.0377	2499	YGR172C	YIP1	842845	843591	-	overlap	0	0	NearestLocation			6.63	0
1832	chrVIII	38815	39535	721	*	5.16	6.14	-0.13	6.28	0.0116	0.0377	2635	YHL031C	GOS1	38815	39486	-	overlapStart	-25	0	NearestLocation			6.63	0
1833	chrX	697141	698169	1029	*	5.16	6.14	-0.13	6.28	0.0116	0.0377	3246	YJR142W	YJR142W	697141	698169	+	overlap	0	0	NearestLocation			6.63	0
1834	chrXIII	522329	523345	1017	*	5.16	6.14	-0.13	6.28	0.0116	0.0377	4369	YMR127C	SAS2	522329	523345	-	overlap	0	0	NearestLocation			6.63	0
1835	chrXIII	832339	833253	915	*	5.16	6.14	-0.13	6.28	0.0116	0.0377	4530	YMR281W	GPI12	832339	833253	+	overlap	0	0	NearestLocation			6.63	0
1836	chrXIV	723356	724306	951	*	5.16	6.14	-0.13	6.28	0.0116	0.0377	4950	YNR054C	ESF2	723356	724306	-	overlap	0	0	NearestLocation			6.63	0
1837	chrXV	424270	424617	348	*	5.16	6.14	-0.13	6.28	0.0116	0.0377	5197	YOR050C	YOR050C	424270	424617	-	overlap	0	0	NearestLocation			6.63	0
1838	chrXV	451729	453462	1734	*	5.16	6.14	-0.13	6.28	0.0116	0.0377	5212	YOR067C	ALG8	451729	453462	-	overlap	0	0	NearestLocation			6.63	0
1839	chrIII	259578	259961	384	*	5.16	6.14	-0.13	6.27	0.0116	0.0377	652	YCR083W	TRX3	259578	259961	+	overlap	0	0	NearestLocation			6.63	0
1840	chrV	166237	166885	649	*	5.16	6.14	-0.13	6.27	0.0116	0.0377	1759	YER007C-A	TMA20	166237	166885	-	overlap	0	0	NearestLocation			6.63	0
1841	chrVII	112475	114664	2190	*	5.16	6.14	-0.13	6.27	0.0116	0.0377	2139	YGL203C	KEX1	112475	114664	-	overlap	0	0	NearestLocation			6.63	0
1842	chrXVI	162632	163597	966	*	5.16	6.14	-0.13	6.27	0.0116	0.0377	5598	YPL206C	PGC1	162632	163597	-	overlap	0	0	NearestLocation			6.63	0
1843	chrVII	1070293	1071714	1422	*	5.15	6.13	-0.13	6.27	0.0116	0.0377	2608	YGR288W	MAL13	1070293	1071714	+	overlap	0	0	NearestLocation			6.62	0
1844	chrXII	394765	395520	756	*	5.15	6.13	-0.13	6.27	0.0116	0.0377	3774	YLR126C	YLR126C	394765	395520	-	overlap	0	0	NearestLocation			6.62	0
1845	chrXIV	410119	412053	1935	*	5.15	6.13	-0.13	6.27	0.0116	0.0377	4785	YNL115C	YNL115C	410119	412053	-	overlap	0	0	NearestLocation			6.62	0
1846	chrXV	589942	592587	2646	*	5.15	6.13	-0.13	6.27	0.0116	0.0377	5279	YOR141C	ARP8	589942	592587	-	overlap	0	0	NearestLocation			6.62	0
1847	chrXII	407283	408155	873	*	5.15	6.13	-0.13	6.26	0.0117	0.0377	3780	YLR132C	USB1	407283	408155	-	overlap	0	0	NearestLocation			6.62	0
1848	chrXVI	720637	720960	324	*	5.15	6.13	-0.13	6.26	0.0117	0.0377	5884	YPR094W	RDS3	720637	720960	+	overlap	0	0	NearestLocation			6.62	0
1849	chrIV	315357	316388	1032	*	5.14	6.12	-0.13	6.26	0.0117	0.0377	844	YDL078C	MDH3	315357	316388	-	overlap	0	0	NearestLocation			6.61	0
1850	chrX	528697	529404	708	*	5.14	6.12	-0.13	6.26	0.0117	0.0377	3159	YJR050W	ISY1	528697	529404	+	overlap	0	0	NearestLocation			6.61	0
1851	chrXIII	10198	11295	1098	*	5.14	6.12	-0.13	6.26	0.0117	0.0377	4110	YML131W	YML131W	10198	11295	+	overlap	0	0	NearestLocation			6.61	0
1852	chrXII	925568	927619	2052	*	8.63	9.38	7.01	2.36	0.0117	0.0377	4047	YLR403W	SFP1	925568	927619	+	overlap	0	0	NearestLocation			9.87	7.14
1853	chrIV	963990	964565	576	*	5.13	6.11	-0.13	6.24	0.0117	0.0377	1159	YDR253C	MET32	963990	964565	-	overlap	0	0	NearestLocation			6.6	0
1854	chrIV	1039728	1042961	3234	*	5.13	6.11	-0.13	6.24	0.0117	0.0377	1196	YDR291W	HRQ1	1039728	1042961	+	overlap	0	0	NearestLocation			6.6	0
1855	chrVI	239114	239827	714	*	5.13	6.11	-0.13	6.24	0.0117	0.0377	2068	YFR043C	IRC6	239114	239827	-	overlap	0	0	NearestLocation			6.6	0
1856	chrVII	843854	844960	1107	*	5.13	6.11	-0.13	6.24	0.0117	0.0377	2500	YGR173W	RBG2	843854	844960	+	overlap	0	0	NearestLocation			6.6	0
1857	chrXIV	670418	672118	1701	*	5.13	6.11	-0.13	6.24	0.0117	0.0377	4919	YNR023W	SNF12	670418	672118	+	overlap	0	0	NearestLocation			6.6	0
1858	chrXV	138107	139045	939	*	5.13	6.11	-0.13	6.24	0.0117	0.0377	5047	YOL096C	COQ3	138107	139045	-	overlap	0	0	NearestLocation			6.6	0
1859	chrIII	263392	263964	573	*	5.12	6.1	-0.13	6.24	0.0118	0.0377	655	YCR086W	CSM1	263392	263964	+	overlap	0	0	NearestLocation			6.59	0
1860	chrIX	364889	365335	447	*	5.12	6.1	-0.13	6.24	0.0118	0.0377	1617	YIR005W	IST3	364889	365335	+	overlap	0	0	NearestLocation			6.59	0
1861	chrV	290242	290799	558	*	5.12	6.1	-0.13	6.24	0.0118	0.0377	1824	YER066W	RRT13	290242	290799	+	overlap	0	0	NearestLocation			6.59	0
1862	chrV	525974	526651	678	*	5.12	6.1	-0.13	6.24	0.0118	0.0377	1931	YER170W	ADK2	525974	526651	+	overlap	0	0	NearestLocation			6.59	0
1863	chrXI	508702	510633	1932	*	5.12	6.1	-0.13	6.24	0.0118	0.0377	3519	YKR036C	CAF4	508702	510633	-	overlap	0	0	NearestLocation			6.59	0
1864	chrXII	1041799	1042986	1188	*	5.12	6.1	-0.13	6.24	0.0118	0.0377	4097	YLR453C	RIF2	1041799	1042986	-	overlap	0	0	NearestLocation			6.59	0
1865	chrXV	681444	682106	663	*	5.12	6.1	-0.13	6.24	0.0118	0.0377	5322	YOR185C	GSP2	681444	682106	-	overlap	0	0	NearestLocation			6.59	0
1866	chrIV	1512094	1513605	1512	*	5.12	6.1	-0.13	6.23	0.0118	0.0377	1435	YDR539W	FDC1	1512094	1513605	+	overlap	0	0	NearestLocation			6.59	0
1867	chrV	246982	248157	1176	*	5.11	6.09	-0.13	6.23	0.0118	0.0377	1802	YER048C	CAJ1	246982	248157	-	overlap	0	0	NearestLocation			6.58	0
1868	chrVII	593596	594705	1110	*	5.11	6.09	-0.13	6.23	0.0118	0.0377	2380	YGR052W	FMP48	593596	594705	+	overlap	0	0	NearestLocation			6.58	0
1869	chrX	313016	313915	900	*	5.11	6.09	-0.13	6.23	0.0118	0.0377	3055	YJL068C	YJL068C	313016	313915	-	overlap	0	0	NearestLocation			6.58	0
1870	chrXVI	136750	138228	1479	*	5.11	6.09	-0.13	6.23	0.0118	0.0377	5585	YPL219W	PCL8	136750	138228	+	overlap	0	0	NearestLocation			6.58	0
1871	chrXVI	584632	585585	954	*	5.11	6.09	-0.13	6.23	0.0118	0.0377	5812	YPR013C	CMR3	584632	585585	-	overlap	0	0	NearestLocation			6.58	0
1872	chrIV	446967	447578	612	*	5.11	6.09	-0.13	6.22	0.0119	0.0377	909	YDL002C	NHP10	446967	447578	-	overlap	0	0	NearestLocation			6.58	0
1873	chrVII	963298	965655	2358	*	5.11	6.09	-0.13	6.22	0.0119	0.0377	2560	YGR237C	YGR237C	963298	965655	-	overlap	0	0	NearestLocation			6.58	0
1874	chrXVI	819765	821423	1659	*	5.11	6.09	-0.13	6.22	0.0119	0.0377	5931	YPR144C	NOC4	819765	821423	-	overlap	0	0	NearestLocation			6.58	0
1875	chrIV	858137	859144	1008	*	5.1	6.08	-0.13	6.22	0.0119	0.0377	1110	YDR204W	COQ4	858137	859144	+	overlap	0	0	NearestLocation			6.57	0
1876	chrVII	48613	49365	753	*	5.1	6.08	-0.13	6.22	0.0119	0.0377	2106	YGL240W	DOC1	48613	49365	+	overlap	0	0	NearestLocation			6.57	0
1877	chrX	154985	156127	1143	*	5.1	6.08	-0.13	6.22	0.0119	0.0377	2988	YJL137C	GLG2	154985	156127	-	overlap	0	0	NearestLocation			6.57	0
1878	chrXIII	153219	158258	5040	*	5.1	6.08	-0.13	6.22	0.0119	0.0377	4181	YML059C	NTE1	153219	158258	-	overlap	0	0	NearestLocation			6.57	0
1879	chrXIV	742881	743540	660	*	5.1	6.08	-0.13	6.22	0.0119	0.0377	4957	YNR061C	YNR061C	742881	743540	-	overlap	0	0	NearestLocation			6.57	0
1880	chrXVI	335948	337143	1196	*	5.1	6.08	-0.13	6.22	0.0119	0.0377	5688	YPL113C	YPL113C	335953	337143	-	includeFeature	2	0	NearestLocation			6.57	0
1881	chrII	310565	311452	888	*	5.09	6.08	-0.13	6.21	0.0119	0.0377	250	YBR037C	SCO1	310565	311452	-	overlap	0	0	NearestLocation			6.57	0
1882	chrVI	123479	129910	6432	*	5.09	6.08	-0.13	6.21	0.0119	0.0377	2015	YFL007W	BLM10	123479	129910	+	overlap	0	0	NearestLocation			6.57	0
1883	chrVII	531883	532596	714	*	5.09	6.08	-0.13	6.21	0.0119	0.0377	2349	YGR024C	THG1	531883	532596	-	overlap	0	0	NearestLocation			6.57	0
1884	chrVII	886073	887875	1803	*	5.09	6.08	-0.13	6.21	0.0119	0.0377	2519	YGR194C	XKS1	886073	887875	-	overlap	0	0	NearestLocation			6.57	0
1885	chrVIII	394455	396659	2205	*	5.09	6.08	-0.13	6.21	0.0119	0.0377	2829	YHR149C	SKG6	394455	396659	-	overlap	0	0	NearestLocation			6.57	0
1886	chrXIII	83090	85789	2700	*	5.09	6.08	-0.13	6.21	0.0119	0.0377	4148	YML093W	UTP14	83090	85789	+	overlap	0	0	NearestLocation			6.57	0
1887	chrXIV	122883	126599	3717	*	5.09	6.08	-0.13	6.21	0.0119	0.0377	4640	YNL273W	TOF1	122883	126599	+	overlap	0	0	NearestLocation			6.57	0
1888	chrXV	361412	363814	2403	*	5.09	6.08	-0.13	6.21	0.0119	0.0377	5162	YOR017W	PET127	361412	363814	+	overlap	0	0	NearestLocation			6.57	0
1889	chrXVI	44551	46506	1956	*	5.09	6.08	-0.13	6.21	0.0119	0.0377	5542	YPL263C	KEL3	44551	46506	-	overlap	0	0	NearestLocation			6.57	0
1890	chrXVI	301716	302618	903	*	5.09	6.08	-0.13	6.21	0.0119	0.0377	5669	YPL132W	COX11	301716	302618	+	overlap	0	0	NearestLocation			6.57	0
1891	chrIV	337487	338070	584	*	5.09	6.07	-0.13	6.2	0.0119	0.0377	856	YDL064W	UBC9	337487	338070	+	overlap	0	0	NearestLocation			6.56	0
1892	chrV	34407	36254	1848	*	5.09	6.07	-0.13	6.2	0.0119	0.0377	1688	YEL062W	NPR2	34407	36254	+	overlap	0	0	NearestLocation			6.56	0
1893	chrXIV	699690	700460	771	*	5.09	6.07	-0.13	6.2	0.0119	0.0377	4937	YNR040W	MRX15	699690	700460	+	overlap	0	0	NearestLocation			6.56	0
1894	chrXVI	67725	68882	1158	*	5.09	6.07	-0.13	6.2	0.0119	0.0377	5550	YPL255W	BBP1	67725	68882	+	overlap	0	0	NearestLocation			6.56	0
1895	chrXVI	610481	612724	2244	*	7.57	8.54	2.56	5.98	0.0119	0.0377	5824	YPR024W	YME1	610481	612724	+	overlap	0	0	NearestLocation			9.03	2.69
1896	chrII	447709	449316	1608	*	5.08	6.06	-0.13	6.2	0.012	0.0377	316	YBR103W	SIF2	447709	449316	+	overlap	0	0	NearestLocation			6.55	0
1897	chrVI	40421	42565	2145	*	5.08	6.06	-0.13	6.2	0.012	0.0377	1974	YFL047W	RGD2	40421	42565	+	overlap	0	0	NearestLocation			6.55	0
1898	chrXI	239185	242583	3399	*	5.08	6.06	-0.13	6.2	0.012	0.0377	3378	YKL105C	SEG2	239185	242583	-	overlap	0	0	NearestLocation			6.55	0
1899	chrXIV	295960	297627	1668	*	5.08	6.06	-0.13	6.2	0.012	0.0377	4721	YNL182C	IPI3	295960	297627	-	overlap	0	0	NearestLocation			6.55	0
1900	chrIV	163449	164042	594	*	5.08	6.06	-0.13	6.19	0.012	0.0377	759	YDL166C	FAP7	163449	164042	-	overlap	0	0	NearestLocation			6.55	0
1901	chrIV	683946	685643	1698	*	5.08	6.06	-0.13	6.19	0.012	0.0377	1026	YDR117C	TMA64	683946	685643	-	overlap	0	0	NearestLocation			6.55	0
1902	chrIV	1365072	1365662	591	*	5.08	6.06	-0.13	6.19	0.012	0.0377	1354	YDR453C	TSA2	1365072	1365662	-	overlap	0	0	NearestLocation			6.55	0
1903	chrVII	687899	689965	2067	*	5.08	6.06	-0.13	6.19	0.012	0.0377	2423	YGR099W	TEL2	687899	689965	+	overlap	0	0	NearestLocation			6.55	0
1904	chrXI	306211	306720	510	*	5.08	6.06	-0.13	6.19	0.012	0.0377	3413	YKL070W	YKL070W	306211	306720	+	overlap	0	0	NearestLocation			6.55	0
1905	chrVII	317342	318079	738	*	5.07	6.05	-0.13	6.19	0.012	0.0378	2236	YGL098W	USE1	317342	318079	+	overlap	0	0	NearestLocation			6.54	0
1906	chrXV	852121	853077	957	*	5.07	6.05	-0.13	6.19	0.012	0.0378	5416	YOR288C	MPD1	852121	853077	-	overlap	0	0	NearestLocation			6.54	0		1
1907	chrIV	30657	31829	1173	*	5.07	6.05	-0.13	6.18	0.0121	0.0378	692	YDL237W	AIM6	30657	31829	+	overlap	0	0	NearestLocation			6.54	0
1908	chrXI	389380	389883	504	*	5.07	6.05	-0.13	6.18	0.0121	0.0378	3457	YKL026C	GPX1	389380	389883	-	overlap	0	0	NearestLocation			6.54	0
1909	chrXII	668237	668891	655	*	5.07	6.05	-0.13	6.18	0.0121	0.0378	3916	YLR262C	YPT6	668237	668891	-	overlap	0	0	NearestLocation			6.54	0
1910	chrI	166742	168871	2130	*	5.06	6.04	-0.13	6.17	0.0121	0.0378	78	YAR014C	BUD14	166742	168871	-	overlap	0	0	NearestLocation			6.53	0
1911	chrIII	263976	264491	516	*	5.06	6.04	-0.13	6.17	0.0121	0.0378	656	YCR087W	YCR087W	263976	264491	+	overlap	0	0	NearestLocation			6.53	0
1912	chrIV	540601	541203	603	*	5.06	6.04	-0.13	6.17	0.0121	0.0378	955	YDR042C	YDR042C	540601	541203	-	overlap	0	0	NearestLocation			6.53	0
1913	chrIX	356143	356895	753	*	5.06	6.04	-0.13	6.17	0.0121	0.0378	1613	YIR001C	SGN1	356143	356895	-	overlap	0	0	NearestLocation			6.53	0
1914	chrVII	191129	191976	848	*	5.06	6.04	-0.13	6.17	0.0121	0.0378	2174	YGL165C	YGL165C	191398	191976	-	includeFeature	135	0	NearestLocation			6.53	0
1915	chrVII	347119	349368	2250	*	5.06	6.04	-0.13	6.17	0.0121	0.0378	2248	YGL086W	MAD1	347119	349368	+	overlap	0	0	NearestLocation			6.53	0
1916	chrIV	1496791	1497768	978	*	5.05	6.03	-0.13	6.17	0.0121	0.0378	1427	YDR530C	APA2	1496791	1497768	-	overlap	0	0	NearestLocation			6.52	0
1917	chrVII	62075	63002	928	*	5.05	6.03	-0.13	6.17	0.0121	0.0378	2112	YGL232W	TAN1	62075	63002	+	overlap	0	0	NearestLocation			6.52	0
1918	chrVII	349616	350440	825	*	5.05	6.03	-0.13	6.17	0.0121	0.0378	2249	YGL085W	LCL3	349616	350440	+	overlap	0	0	NearestLocation			6.52	0
1919	chrXIII	94431	95369	939	*	5.05	6.03	-0.13	6.17	0.0121	0.0378	4153	YML087C	AIM33	94431	95369	-	overlap	0	0	NearestLocation			6.52	0
1920	chrII	283738	284271	534	*	5.04	6.02	-0.13	6.16	0.0122	0.0379	235	YBR022W	POA1	283738	284271	+	overlap	0	0	NearestLocation			6.51	0
1921	chrIV	565927	567555	1629	*	5.04	6.02	-0.13	6.16	0.0122	0.0379	968	YDR057W	YOS9	565927	567555	+	overlap	0	0	NearestLocation			6.51	0
1922	chrXII	562008	563390	1383	*	5.04	6.02	-0.13	6.16	0.0122	0.0379	3869	YLR210W	CLB4	562008	563390	+	overlap	0	0	NearestLocation			6.51	0
1923	chrXVI	317641	318945	1305	*	5.04	6.02	-0.13	6.16	0.0122	0.0379	5678	YPL123C	RNY1	317641	318945	-	overlap	0	0	NearestLocation			6.51	0
1924	chrI	83335	84474	1140	*	5.04	6.02	-0.13	6.15	0.0122	0.0379	41	YAL032C	PRP45	83335	84474	-	overlap	0	0	NearestLocation			6.51	0
1925	chrIV	1038280	1039699	1420	*	5.04	6.02	-0.13	6.15	0.0122	0.0379	1195	YDR289C	RTT103	1038280	1039509	-	overlapStart	-96	0	NearestLocation			6.51	0
1926	chrVIII	274174	276240	2067	*	5.04	6.02	-0.13	6.15	0.0122	0.0379	2760	YHR084W	STE12	274174	276240	+	overlap	0	0	NearestLocation			6.51	0
1927	chrX	486586	490812	4227	*	5.04	6.02	-0.13	6.15	0.0122	0.0379	3142	YJR031C	GEA1	486586	490812	-	overlap	0	0	NearestLocation			6.51	0
1928	chrXIV	160631	164320	3690	*	5.04	6.02	-0.13	6.15	0.0122	0.0379	4655	YNL257C	SIP3	160631	164320	-	overlap	0	0	NearestLocation			6.51	0
1929	chrXVI	232593	237107	4515	*	5.04	6.02	-0.13	6.15	0.0122	0.0379	5636	YPL167C	REV3	232593	237107	-	overlap	0	0	NearestLocation			6.51	0
1930	chrVII	733935	735143	1209	*	5.03	6.01	-0.13	6.14	0.0122	0.038	2446	YGR122W	YGR122W	733935	735143	+	overlap	0	0	NearestLocation			6.5	0
1931	chrXII	786442	787333	892	*	5.03	6.01	-0.13	6.14	0.0122	0.038	3980	YLR329W	REC102	786442	787333	+	overlap	0	0	NearestLocation			6.5	0
1932	chrIV	183318	184611	1294	*	5.02	6	-0.13	6.14	0.0123	0.038	772	YDL150W	RPC53	183343	184611	+	overlapStart	-13	0	NearestLocation			6.49	0
1933	chrXIII	616566	618098	1533	*	5.02	6	-0.13	6.14	0.0123	0.038	4420	YMR177W	MMT1	616566	618098	+	overlap	0	0	NearestLocation			6.49	0
1934	chrIII	246963	247910	948	*	5.02	6	-0.13	6.13	0.0123	0.038	644	YCR073W-A	SOL2	246963	247910	+	overlap	0	0	NearestLocation			6.49	0
1935	chrX	573095	573751	657	*	5.02	6	-0.13	6.13	0.0123	0.038	3182	YJR074W	MOG1	573095	573751	+	overlap	0	0	NearestLocation			6.49	0
1936	chrXIII	542978	544963	1986	*	5.02	6	-0.13	6.13	0.0123	0.038	4379	YMR137C	PSO2	542978	544963	-	overlap	0	0	NearestLocation			6.49	0
1937	chrXV	111431	111886	456	*	5.02	6	-0.13	6.13	0.0123	0.038	5034	YOL108C	INO4	111431	111886	-	overlap	0	0	NearestLocation			6.49	0
1938	chrVI	252505	253329	825	*	9.72	10.24	8.91	1.33	0.0123	0.038	2077	YFR052W	RPN12	252505	253329	+	overlap	0	0	NearestLocation			10.73	9.04
1939	chrVIII	440377	441933	1557	*	5.01	5.99	-0.13	6.13	0.0123	0.0381	2848	YHR168W	MTG2	440377	441933	+	overlap	0	0	NearestLocation			6.48	0
1940	chrXV	800970	802307	1338	*	5.01	5.99	-0.13	6.13	0.0123	0.0381	5381	YOR250C	CLP1	800970	802307	-	overlap	0	0	NearestLocation			6.48	0
1941	chrII	609082	609753	672	*	5.01	5.99	-0.13	6.12	0.0124	0.0382	406	YBR193C	MED8	609082	609753	-	overlap	0	0	NearestLocation			6.48	0
1942	chrV	213437	213898	462	*	5.01	5.99	-0.13	6.12	0.0124	0.0382	1782	YER030W	CHZ1	213437	213898	+	overlap	0	0	NearestLocation			6.48	0
1943	chrXV	196507	196995	489	*	5.01	5.99	-0.13	6.12	0.0124	0.0382	5072	YOL071W	SDH5	196507	196995	+	overlap	0	0	NearestLocation			6.48	0
1944	chrIII	240805	242352	1548	*	5	5.98	-0.13	6.11	0.0124	0.0382	642	YCR072C	RSA4	240805	242352	-	overlap	0	0	NearestLocation			6.47	0
1945	chrIV	557056	558060	1005	*	5	5.98	-0.13	6.11	0.0124	0.0382	963	YDR051C	DET1	557056	558060	-	overlap	0	0	NearestLocation			6.47	0
1946	chrXV	698768	700567	1800	*	5	5.98	-0.13	6.11	0.0124	0.0382	5329	YOR192C	THI72	698768	700567	-	overlap	0	0	NearestLocation			6.47	0
1947	chrIV	583713	584645	933	*	4.99	5.97	-0.13	6.11	0.0124	0.0382	979	YDR068W	DOS2	583713	584645	+	overlap	0	0	NearestLocation			6.46	0
1948	chrXI	500282	501103	822	*	4.99	5.97	-0.13	6.11	0.0124	0.0382	3514	YKR030W	GMH1	500282	501103	+	overlap	0	0	NearestLocation			6.46	0
1949	chrXIII	460771	462609	1839	*	4.99	5.97	-0.13	6.11	0.0124	0.0382	4338	YMR098C	ATP25	460771	462609	-	overlap	0	0	NearestLocation			6.46	0
1950	chrXIV	322219	323565	1347	*	4.99	5.97	-0.13	6.11	0.0124	0.0382	4733	YNL166C	BNI5	322219	323565	-	overlap	0	0	NearestLocation			6.46	0
1951	chrIX	89230	89715	486	*	4.99	5.97	-0.13	6.1	0.0125	0.0382	1474	YIL138C	TPM2	89230	89715	-	overlap	0	0	NearestLocation			6.46	0
1952	chrXIV	736803	738545	1743	*	4.99	5.97	-0.13	6.1	0.0125	0.0382	4955	YNR059W	MNT4	736803	738545	+	overlap	0	0	NearestLocation			6.46	0
1953	chrXV	464771	466543	1773	*	4.99	5.97	-0.13	6.1	0.0125	0.0382	5218	YOR073W	SGO1	464771	466543	+	overlap	0	0	NearestLocation			6.46	0
1954	chrXVI	337436	338620	1185	*	4.99	5.97	-0.13	6.1	0.0125	0.0382	5689	YPL112C	PEX25	337436	338620	-	overlap	0	0	NearestLocation			6.46	0
1955	chrIV	236157	238664	2508	*	10.88	11.3	10.28	1.01	0.0125	0.0382	798	YDL126C	CDC48	236157	238664	-	overlap	0	0	NearestLocation			11.79	10.41
1956	chrII	571468	571890	423	*	4.98	5.96	-0.13	6.09	0.0125	0.0382	381	YBR167C	POP7	571468	571890	-	overlap	0	0	NearestLocation			6.45	0
1957	chrXI	573574	574632	1059	*	4.98	5.96	-0.13	6.09	0.0125	0.0382	3551	YKR070W	YKR070W	573574	574632	+	overlap	0	0	NearestLocation			6.45	0
1958	chrXV	47933	48643	711	*	4.98	5.96	-0.13	6.09	0.0125	0.0382	4996	YOL147C	PEX11	47933	48643	-	overlap	0	0	NearestLocation			6.45	0
1959	chrXV	141584	142555	972	*	4.98	5.96	-0.13	6.09	0.0125	0.0382	5049	YOL094C	RFC4	141584	142555	-	overlap	0	0	NearestLocation			6.45	0
1960	chrII	722611	723054	444	*	4.97	5.95	-0.13	6.09	0.0125	0.0383	466	YBR252W	DUT1	722611	723054	+	overlap	0	0	NearestLocation			6.44	0
1961	chrIV	174918	176486	1569	*	4.97	5.95	-0.13	6.09	0.0125	0.0383	768	YDL156W	CMR1	174918	176486	+	overlap	0	0	NearestLocation			6.44	0
1962	chrXIII	233457	234455	999	*	4.97	5.95	-0.13	6.09	0.0125	0.0383	4220	YML019W	OST6	233457	234455	+	overlap	0	0	NearestLocation			6.44	0
1963	chrXVI	895961	897004	1044	*	4.97	5.95	-0.13	6.09	0.0125	0.0383	5968	YPR180W	AOS1	895961	897004	+	overlap	0	0	NearestLocation			6.44	0
1964	chrX	673729	675852	2124	*	4.97	5.95	-0.13	6.08	0.0126	0.0383	3237	YJR134C	SGM1	673729	675852	-	overlap	0	0	NearestLocation			6.44	0
1965	chrXIII	111865	112344	480	*	4.97	5.95	-0.13	6.08	0.0126	0.0383	4163	YML077W	BET5	111865	112344	+	overlap	0	0	NearestLocation			6.44	0
1966	chrII	364787	365719	933	*	4.96	5.94	-0.13	6.07	0.0126	0.0383	275	YBR061C	TRM7	364787	365719	-	overlap	0	0	NearestLocation			6.43	0
1967	chrV	271768	272091	324	*	4.96	5.94	-0.13	6.07	0.0126	0.0383	1815	YER058W	PET117	271768	272091	+	overlap	0	0	NearestLocation			6.43	0
1968	chrVI	90986	93376	2391	*	4.96	5.94	-0.13	6.07	0.0126	0.0383	1998	YFL023W	BUD27	90986	93376	+	overlap	0	0	NearestLocation			6.43	0		1
1969	chrVII	790459	793053	2595	*	4.96	5.94	-0.13	6.07	0.0126	0.0383	2475	YGR150C	CCM1	790459	793053	-	overlap	0	0	NearestLocation			6.43	0
1970	chrIII	122530	123003	474	*	4.96	5.93	-0.13	6.07	0.0126	0.0383	583	YCR006C	YCR006C	122530	123003	-	overlap	0	0	NearestLocation			6.42	0
1971	chrVIII	443828	445384	1557	*	4.96	5.93	-0.13	6.07	0.0126	0.0383	2850	YHR170W	NMD3	443828	445384	+	overlap	0	0	NearestLocation			6.42	0
1972	chrXI	305114	305884	771	*	4.96	5.93	-0.13	6.07	0.0126	0.0383	3412	YKL071W	YKL071W	305114	305884	+	overlap	0	0	NearestLocation			6.42	0
1973	chrXIII	748262	749677	1416	*	4.96	5.93	-0.13	6.07	0.0126	0.0383	4486	YMR239C	RNT1	748262	749677	-	overlap	0	0	NearestLocation			6.42	0
1974	chrXVI	799234	802017	2784	*	4.96	5.93	-0.13	6.07	0.0126	0.0383	5923	YPR135W	CTF4	799234	802017	+	overlap	0	0	NearestLocation			6.42	0
1975	chrXI	362622	364193	1572	*	8.96	9.6	7.77	1.82	0.0126	0.0383	3446	YKL039W	PTM1	362622	364193	+	overlap	0	0	NearestLocation			10.09	7.9
1976	chrII	705447	706793	1347	*	4.95	5.93	-0.13	6.06	0.0127	0.0383	457	YBR243C	ALG7	705447	706793	-	overlap	0	0	NearestLocation			6.42	0
1977	chrVII	694584	695135	552	*	4.95	5.93	-0.13	6.06	0.0127	0.0383	2426	YGR102C	GTF1	694584	695135	-	overlap	0	0	NearestLocation			6.42	0
1978	chrXV	55558	56280	723	*	4.95	5.93	-0.13	6.06	0.0127	0.0383	5001	YOL142W	RRP40	55558	56280	+	overlap	0	0	NearestLocation			6.42	0
1979	chrXVI	645950	646153	204	*	11.88	12.31	11.28	1.02	0.0127	0.0383	5837	YPR036W-A	SPO24	645950	646153	+	overlap	0	0	NearestLocation			12.8	11.41
1980	chrII	728885	729724	840	*	4.94	5.92	-0.13	6.06	0.0127	0.0383	472	YBR257W	POP4	728885	729724	+	overlap	0	0	NearestLocation			6.41	0
1981	chrV	521029	522669	1641	*	4.94	5.92	-0.13	6.06	0.0127	0.0383	1929	YER168C	CCA1	521029	522669	-	overlap	0	0	NearestLocation			6.41	0
1982	chrVII	37617	38780	1164	*	4.94	5.92	-0.13	6.06	0.0127	0.0383	2100	YGL246C	RAI1	37617	38780	-	overlap	0	0	NearestLocation			6.41	0
1983	chrXII	831116	833539	2424	*	4.94	5.92	-0.13	6.06	0.0127	0.0383	4000	YLR352W	LUG1	831116	833539	+	overlap	0	0	NearestLocation			6.41	0
1984	chrXIV	579580	581616	2037	*	4.94	5.92	-0.13	6.06	0.0127	0.0383	4870	YNL027W	CRZ1	579580	581616	+	overlap	0	0	NearestLocation			6.41	0
1985	chrVII	427297	427947	651	*	9.69	10.27	8.73	1.54	0.0127	0.0383	2291	YGL037C	PNC1	427297	427947	-	overlap	0	0	NearestLocation			10.76	8.86
1986	chrIV	96082	97953	1872	*	4.94	5.91	-0.13	6.05	0.0127	0.0383	724	YDL203C	ACK1	96082	97953	-	overlap	0	0	NearestLocation			6.4	0
1987	chrIV	744311	746101	1791	*	4.94	5.91	-0.13	6.05	0.0127	0.0383	1052	YDR144C	MKC7	744311	746101	-	overlap	0	0	NearestLocation			6.4	0
1988	chrVII	637104	637577	474	*	4.94	5.91	-0.13	6.05	0.0127	0.0383	2400	YGR076C	MRPL25	637104	637577	-	overlap	0	0	NearestLocation			6.4	0
1989	chrVIII	514905	516485	1581	*	4.94	5.91	-0.13	6.05	0.0127	0.0383	2890	YHR207C	SET5	514905	516485	-	overlap	0	0	NearestLocation			6.4	0
1990	chrXII	423474	424774	1301	*	4.94	5.91	-0.13	6.05	0.0127	0.0383	3788	YLR141W	RRN5	423474	424774	+	overlap	0	0	NearestLocation			6.4	0
1991	chrVII	855264	856301	1038	*	8.17	9.02	5.84	3.18	0.0128	0.0383	2507	YGR180C	RNR4	855264	856301	-	overlap	0	0	NearestLocation			9.51	5.97
1992	chrI	184892	185596	705	*	4.93	5.91	-0.13	6.04	0.0128	0.0383	85	YAR028W	YAR028W	184892	185596	+	overlap	0	0	NearestLocation			6.4	0
1993	chrII	199064	201748	2685	*	4.93	5.91	-0.13	6.04	0.0128	0.0383	198	YBL014C	RRN6	199064	201748	-	overlap	0	0	NearestLocation			6.4	0
1994	chrIX	326103	327995	1893	*	4.93	5.91	-0.13	6.04	0.0128	0.0383	1597	YIL014W	MNT3	326103	327995	+	overlap	0	0	NearestLocation			6.4	0
1995	chrV	402375	402719	345	*	4.93	5.91	-0.13	6.04	0.0128	0.0383	1882	YER121W	YER121W	402375	402719	+	overlap	0	0	NearestLocation			6.4	0
1996	chrXII	879723	881924	2202	*	4.93	5.91	-0.13	6.04	0.0128	0.0383	4026	YLR381W	CTF3	879723	881924	+	overlap	0	0	NearestLocation			6.4	0
1997	chrXV	869208	869894	687	*	4.92	5.9	-0.13	6.04	0.0128	0.0384	5424	YOR295W	UAF30	869208	869894	+	overlap	0	0	NearestLocation			6.39	0
1998	chrIV	1456311	1456694	384	*	4.92	5.9	-0.13	6.03	0.0128	0.0385	1402	YDR504C	SPG3	1456311	1456694	-	overlap	0	0	NearestLocation			6.39	0
1999	chrV	556296	558680	2385	*	4.92	5.9	-0.13	6.03	0.0128	0.0385	1947	YER184C	TOG1	556296	558680	-	overlap	0	0	NearestLocation			6.39	0
[truncated: 3,991 more rows]
