# Supplementary material for: Dynamic sumoylation of promoter-bound general transcription factors facilitates transcription by RNA polymerase II
Source: PLoS Genet. 2021 Sep 29;17(9):e1009828. doi: 10.1371/journal.pgen.1009828 (PMC8505008; doi:10.1371/journal.pgen.1009828)
Supplement: S13 Table — (XLSX) [file pgen.1009828.s017.xlsx]

## Sheet: Information
S13 Table. RNA levels list for Tfg1-HA vs. Tfg1-K60,61R strains
RNA-seq analysis counts and differential expression analysis indicated in separate tabs. WT refers to Tfg1-HA whereas MT refers to Tfg1-K60,61R-HA.

## Sheet: RNA-seq counts
Geneid	Chr	Start	End	Strand	Length	WT Rep 1	WT Rep 2	MT Rep 1	MT Rep 2
PAU8	chrI	1807	2169	-	363	3	6	3	1
YAL067W-A	chrI	2480	2707	+	228	1	2	1	1
SEO1	chrI	7235	9016	-	1782	84	125	79	88
YAL065C	chrI	11565	11951	-	387	41	41	40	24
YAL064W-B	chrI	12046	12426	+	381	56	65	63	52
TDA8	chrI	13363	13743	-	381	183	172	134	125
YAL064W	chrI	21566	21850	+	285	7	10	9	4
YAL063C-A	chrI	22395	22685	-	291	19	35	20	20
FLO9	chrI	24000	27968	-	3969	813	890	827	642
GDH3	chrI	31567	32940	+	1374	610	681	707	497
BDH2	chrI	33448	34701	+	1254	1040	1028	1082	717
BDH1	chrI	35155	36303	+	1149	6498	6789	6457	5264
ECM1	chrI	36509	37147	+	639	1536	1415	1463	1085
CNE1	chrI	37464	38972	+	1509	1309	1409	1213	1036
GPB2	chrI	39259	41901	+	2643	3918	4299	3728	3265
PEX22	chrI	42177	42719	+	543	642	686	668	530
ACS1	chrI	42881	45022	-	2142	622	650	625	431
FLC2	chrI	45899	48250	+	2352	11887	11793	11337	9254
OAF1	chrI	48564	51707	+	3144	1754	1850	1457	1348
AIM2	chrI	51855	52595	-	741	2931	3207	2466	2484
GEM1	chrI	52801	54789	-	1989	1193	1187	1008	857
SPC72	chrI	54989	56857	-	1869	901	881	754	642
BOL3	chrI	57029	57385	-	357	1301	1290	1327	1035
BOL1	chrI	57518	57850	+	333	1537	1581	1593	1146
GCV3	chrI	57950	58462	-	513	4941	4674	6153	3713
PTA1	chrI	58695	61052	-	2358	2809	2823	2485	2235
ERV46	chrI	61316	62563	+	1248	8541	8578	7479	6441
CDC24	chrI	62840	65404	+	2565	2915	3142	2595	2363
CLN3	chrI	65778	67520	-	1743	7764	8023	6779	5792
CYC3	chrI	68716	69525	-	810	5312	5167	4417	3960
CDC19	chrI	71786	73288	+	1503	306511	310374	312438	253344
YAL037C-A	chrI	73426	73518	-	93	109	145	182	158
YAL037W	chrI	74020	74823	+	804	143	181	131	112
RBG1	chrI	75043	76152	-	1110	4867	4496	4196	3522
FUN12	chrI	76427	79435	+	3009	27575	27926	24923	20146
MTW1	chrI	79718	80587	+	870	737	725	638	474
FUN19	chrI	80710	81951	-	1242	1217	1331	1264	968
POP5	chrI	82706	83227	+	522	830	775	769	577
PRP45	chrI	83335	84474	-	1140	933	1036	822	744
GIP4	chrI	84749	87031	-	2283	1766	1875	1511	1356
SNC1	chrI;chrI	87286;87501	87387;87752	+;+	354	2271	2268	2228	1516
MYO4	chrI	87855	92270	-	4416	5776	5996	5310	4457
FRT2	chrI	92900	94486	+	1587	350	417	446	310
SAW1	chrI	94687	95472	+	786	806	809	749	589
DRS2	chrI	95630	99697	-	4068	4280	4491	3858	3183
HRA1	chrI	99305	99868	+	564	0	2	5	2
MAK16	chrI	100225	101145	-	921	4762	4558	4198	3278
LTE1	chrI	101565	105872	-	4308	1771	1900	1546	1443
PMT2	chrI	106272	108551	-	2280	18747	19296	15227	13471
FUN26	chrI	108877	110430	-	1554	2698	2620	2403	2112
CCR4	chrI	110846	113359	-	2514	4758	5027	4184	3657
ATS1	chrI	113614	114615	-	1002	1025	977	957	703
FUN30	chrI	114919	118314	+	3396	3760	3498	2928	2510
LDS1	chrI	118564	119541	-	978	6	10	8	12
PSK1	chrI	120225	124295	+	4071	4507	4910	4350	3548
TPD3	chrI	124879	126786	+	1908	7610	8099	6991	6139
NTG1	chrI	126903	128102	-	1200	1700	1627	1611	1220
SYN8	chrI	128252	129019	-	768	1900	2072	1835	1424
DEP1	chrI	129270	130487	+	1218	2380	2312	2173	1551
CYS3	chrI	130799	131983	+	1185	20954	22113	19844	17109
SWC3	chrI	132199	134076	+	1878	1274	1372	1212	944
MDM10	chrI	134184	135665	-	1482	1058	1090	1032	847
SPO7	chrI	135854	136633	+	780	1020	1038	940	824
FUN14	chrI	136914	137510	+	597	1610	1815	1682	1259
ERP2	chrI	137698	138345	-	648	6857	7271	6632	4989
SSA1	chrI	139503	141431	-	1929	41424	45291	41923	31896
EFB1	chrI;chrI	142174;142620	142253;143160	+;+	621	55214	54905	52938	44051
snR18	chrI	142367	142468	+	102	317	311	308	210
VPS8	chrI	143707	147531	+	3825	2038	2265	1800	1597
TFC3	chrI;chrI	147594;151097	151006;151166	-;-	3483	2219	2405	2086	1773
NUP60	chrI	152257	153876	+	1620	3946	4004	3365	2960
ERP1	chrI	154065	154724	-	660	8094	8271	7880	6349
SWD1	chrI	155005	156285	+	1281	1622	1698	1490	1227
RFA1	chrI	156754	158619	-	1866	4876	5234	4372	3920
SEN34	chrI	158966	159793	+	828	1171	1144	987	870
YAR009C	chrI	160597	164187	-	3591	967	1063	959	880
YAR010C	chrI	164544	165866	-	1323	5	4	3	4
BUD14	chrI	166742	168871	-	2130	3462	3391	3119	2631
ADE1	chrI	169375	170295	+	921	4133	3546	5139	3189
KIN3	chrI	170396	171703	-	1308	1916	2031	1817	1585
CDC15	chrI	172211	175135	-	2925	1040	1063	929	769
PAU7	chrI	176856	177023	-	168	133	133	144	94
YAR023C	chrI	179281	179820	-	540	148	167	160	136
UIP3	chrI	183770	184477	+	708	3267	3350	3813	2800
YAR028W	chrI	184892	185596	+	705	601	694	799	574
YAR029W	chrI	186321	186545	+	225	105	143	152	86
PRM9	chrI	186836	187732	+	897	102	179	190	129
MST28	chrI	188107	188811	+	705	524	586	537	460
YAT1	chrI	190193	192256	+	2064	275	328	260	206
YAR035C-A	chrI	192337	192417	-	81	1	5	3	1
SWH1	chrI	192619	196185	+	3567	3047	2928	2571	2263
FLO1	chrI	203403	208016	+	4614	162	188	164	134
YAR064W	chrI	220198	220497	+	300	46	55	40	29
YAR066W	chrI	221049	221660	+	612	2	4	4	3
YAR068W	chrI	222406	222891	+	486	30	15	17	6
PHO11	chrI	225460	226863	+	1404	589	294	886	552
YBL113C	chrII	280	2658	-	2379	1164	1267	1027	874
YBL112C	chrII	2582	2899	-	318	2	1	0	0
YBL111C	chrII;chrII	2907;4216	4116;5009	-;-	2004	39	34	21	23
PAU9	chrII	7605	7733	-	129	1	0	1	0
MIX23	chrII	9961	10551	-	591	1807	2053	1526	1307
SRO77	chrII	10847	13879	-	3033	1321	1621	1455	1218
PKC1	chrII	14241	17696	-	3456	3832	3948	3169	2970
SEA4	chrII	18177	21293	-	3117	2115	2165	1826	1598
RTG3	chrII	22076	23536	-	1461	1638	1768	1626	1343
SFT2	chrII	24098	24745	+	648	2631	2815	2793	2124
ECM21	chrII	24946	28299	-	3354	2240	2181	2347	1601
YBL101W-C	chrII	28427	28546	+	120	35	31	24	21
YBL101W-A	chrII	29935	31251	+	1317	0	0	0	0
YBL101W-B	chrII;chrII	29935;31229	31227;35248	+;+	5313	883	889	793	595
ATP1	chrII	37053	38690	+	1638	45146	47900	40756	34340
BNA4	chrII	39145	40527	+	1383	992	1140	940	878
BRN1	chrII	40831	43095	+	2265	876	941	782	615
MRX3	chrII	43277	44089	+	813	1431	1705	1338	1258
ROX3	chrII	44256	44918	-	663	2378	2155	2387	1610
RPL32	chrII	45978	46370	+	393	64747	65843	66516	56201
SCS22	chrII;chrII	46565;47147	47058;47180	-;-	528	759	777	816	585
MAP2	chrII	47363	48628	-	1266	7732	8299	7610	5963
MRP21	chrII	48825	49358	+	534	2538	2837	2383	2157
AVT5	chrII	49574	50953	+	1380	1109	1124	997	834
TEL1	chrII	51019	59382	-	8364	2285	2481	1973	1784
RPL23A	chrII;chrII	59822;60698	60193;60739	-;-	414	26677	26836	27139	23108
YBL086C	chrII	61202	62602	-	1401	1034	1063	866	824
BOI1	chrII	63876	66818	+	2943	4514	4449	3757	3244
CDC27	chrII	67169	69445	-	2277	1536	1646	1324	1236
ALG3	chrII	69751	71127	-	1377	2365	2487	2019	1727
YBL081W	chrII	71866	72972	+	1107	2048	2215	2056	1699
PET112	chrII	73070	74695	-	1626	1402	1556	1292	1090
NUP170	chrII	75259	79767	+	4509	5644	5851	4888	4311
ATG8	chrII	80378	80731	-	354	1279	1387	1683	1056
ILS1	chrII	81043	84261	-	3219	25412	25485	22785	19920
SSA3	chrII	84499	86448	-	1950	1433	1604	1403	1137
AAR2	chrII	86722	87789	-	1068	427	428	294	294
snR56	chrII	88190	88277	+	88	38	59	31	28
RPS8A	chrII	88523	89125	-	603	52839	53641	49542	39790
YBL071C-B	chrII	89458	89556	-	99	9	9	8	2
KTI11	chrII	89978	90226	+	249	395	419	373	281
YBL071C	chrII	90223	90531	-	309	232	255	226	140
AST1	chrII	90741	92030	+	1290	2466	2296	2745	1781
PRS4	chrII	92414	93394	+	981	2597	2659	2390	1999
UBP13	chrII	93639	95882	-	2244	2917	2892	2630	2098
SEF1	chrII	96669	100115	-	3447	2113	2282	1618	1626
PRX1	chrII	100371	101156	-	786	3821	4180	3931	3275
KIP1	chrII	101886	105221	+	3336	1272	1434	1109	994
SKT5	chrII	105316	107406	-	2091	5120	4975	5062	3622
YEL1	chrII	107932	109995	+	2064	1342	1359	1260	1022
CMC2	chrII;chrII	110125;110506	110420;110539	-;-	330	1481	1620	1347	1249
YBL059W	chrII;chrII	110594;110949	110879;111244	+;+	582	628	563	498	439
SHP1	chrII	111437	112708	+	1272	8000	8048	7235	6170
PTH2	chrII	112801	113427	-	627	2022	2016	1941	1448
PTC3	chrII	113762	115168	+	1407	8931	9103	8749	6742
YBL055C	chrII	115573	116829	-	1257	1836	1946	1827	1493
TOD6	chrII	117589	119166	+	1578	2195	2073	1922	1431
SAS3	chrII	119379	121874	-	2496	2167	2248	1844	1498
PIN4	chrII	122753	124759	-	2007	4788	4807	4604	3682
SEC17	chrII;chrII	125125;125271	125154;126119	+;+	879	3771	3952	3837	3043
MOH1	chrII	126828	127244	+	417	514	494	688	346
RRT1	chrII	127299	127610	+	312	151	183	202	113
EDE1	chrII	127895	132040	-	4146	12155	11915	10853	9467
PSY4	chrII	132424	133749	+	1326	1855	1788	1659	1377
COR1	chrII	134143	135516	-	1374	25060	27199	19916	20075
YBL044W	chrII	135998	136366	+	369	8	6	6	4
ECM13	chrII	136688	137461	+	774	1655	1720	1526	1310
FUI1	chrII	138341	140260	-	1920	4727	4302	4085	3718
PRE7	chrII	141247	141972	+	726	7936	8064	8132	6409
ERD2	chrII;chrII	142112;142847	142749;142868	-;-	660	4431	4649	4674	3535
YBL039W-A	chrII	143393	143572	+	180	333	386	337	248
URA7	chrII	143989	145728	-	1740	7462	6868	6188	5443
MRPL16	chrII	146187	146885	+	699	3611	3805	3155	2737
APL3	chrII	147209	150286	+	3078	2460	2621	2087	1881
YBL036C	chrII	150447	151220	-	774	3161	3074	3095	2557
POL12	chrII	151493	153610	-	2118	1855	1927	1431	1419
STU1	chrII	153848	158389	-	4542	2131	2152	1736	1567
RIB1	chrII	158656	159693	-	1038	2533	2553	2392	1794
HEK2	chrII	160184	161329	+	1146	4464	4559	3997	3283
SHE1	chrII	161699	162715	+	1017	723	767	749	600
PET9	chrII	163041	163997	-	957	43785	47421	35050	33729
YBL029C-A	chrII	164488	164772	-	285	1300	1362	1323	1019
YBL029W	chrII	166134	167264	+	1131	1013	1184	1233	854
YBL028C	chrII	167518	167838	-	321	2211	2242	2038	1661
RPL19B	chrII;chrII	168423;168809	168424;169376	+;+	570	57270	55307	52534	44465
LSM2	chrII;chrII	170623;170805	170676;171038	+;+	288	2710	2700	2518	2104
RRN10	chrII	171481	171918	+	438	574	613	551	443
NCL1	chrII	172534	174588	+	2055	7590	7642	6968	5654
MCM2	chrII	174920	177526	-	2607	2469	2527	2210	1766
PIM1	chrII	177874	181275	-	3402	8244	8587	6710	6337
HAP3	chrII	181660	182094	-	435	837	817	727	585
RFT1	chrII	182401	184125	+	1725	2359	2496	2118	1875
APN2	chrII	184353	185915	+	1563	970	1081	904	795
POP8	chrII;chrII	185998;186428	186352;186474	-;-	402	739	878	793	699
PEP1	chrII	186844	191583	-	4740	6979	7553	6319	5555
FUS3	chrII	192451	193512	+	1062	3279	3191	3251	2628
ACH1	chrII	194122	195702	+	1581	3709	4076	3241	3039
RRN6	chrII	199064	201748	-	2685	1783	1776	1494	1302
FMT1	chrII	202056	203261	+	1206	169	184	135	107
SCT1	chrII	203538	205817	+	2280	4488	4666	4226	3490
YBL010C	chrII	206107	206949	-	843	930	1009	889	712
ALK2	chrII	207194	209224	+	2031	2250	2234	1837	1777
YBL008W-A	chrII	209409	209648	+	240	5	3	3	4
HIR1	chrII	209653	212175	+	2523	1896	1905	1486	1466
SLA1	chrII	212632	216366	-	3735	9591	8562	8096	6868
LDB7	chrII	216587	217129	-	543	1855	1817	1758	1422
PDR3	chrII	217470	220400	+	2931	1846	2058	1704	1515
YBL005W-A	chrII	221330	222652	+	1323	0	0	0	0
YBL005W-B	chrII;chrII	221330;222636	222634;226598	+;+	5268	2475	2819	2676	2232
UTP20	chrII	227636	235117	+	7482	5552	5592	4455	4151
HTA2	chrII	235394	235792	-	399	23043	24447	23622	19725
HTB2	chrII	236492	236887	+	396	17615	18844	16486	14170
ECM15	chrII	237153	237467	-	315	4595	4535	4530	3458
NTH2	chrII	238941	241283	-	2343	2646	2722	2342	2031
RER2	chrII	241708	242568	-	861	1974	2002	1769	1319
COQ1	chrII	242809	244230	+	1422	4412	4656	3819	3466
GPI18	chrII	244366	245667	-	1302	2032	2154	2151	1631
RCR1	chrII	245906	246547	+	642	1968	1818	1978	1440
UGA2	chrII	247010	248503	+	1494	1308	1339	1466	1039
DSF2	chrII	248806	251016	-	2211	2350	2477	2364	1858
FLR1	chrII	252563	254209	-	1647	1078	1254	1035	886
HHF1	chrII	255373	255684	-	312	27779	29013	29372	24139
HHT1	chrII	256331	256741	+	411	30060	31815	32534	24633
IPP1	chrII	257112	257975	-	864	25908	27225	26728	20344
YBR012W-A	chrII	259869	261191	+	1323	0	0	0	0
YBR012W-B	chrII;chrII	259869;261175	261173;265140	+;+	5271	184	249	137	156
YBR013C	chrII	265492	265881	-	390	0	0	0	0
GRX7	chrII	266725	267336	-	612	2797	2698	2519	2139
MNN2	chrII	267710	269503	-	1794	8587	9027	7396	6410
YBR016W	chrII	270247	270633	+	387	2289	2167	2054	1547
KAP104	chrII	270947	273703	-	2757	5409	5742	4805	4112
GAL7	chrII	274427	275527	-	1101	33	40	25	37
GAL10	chrII	276253	278352	-	2100	315	374	271	275
GAL1	chrII	279021	280607	+	1587	335	357	273	247
FUR4	chrII	281443	283344	+	1902	1946	2073	1912	1461
POA1	chrII	283738	284271	+	534	1068	1162	973	878
CHS3	chrII	284428	287925	-	3498	8069	8140	7202	6294
SCO2	chrII	289445	290350	+	906	1598	1765	1586	1239
OLA1	chrII	290681	291865	-	1185	28163	30038	26434	23172
ETR1	chrII	292877	294019	-	1143	4962	5385	5038	4041
YBR027C	chrII	294024	294356	-	333	3	8	8	5
YPK3	chrII	294425	296002	-	1578	2080	2215	1785	1626
CDS1	chrII	296369	297742	-	1374	7008	7329	6840	5488
RKM3	chrII	298292	299950	+	1659	1626	1711	1500	1318
RPL4A	chrII	300166	301254	+	1089	39497	38828	35146	29697
YBR032W	chrII	301519	301821	+	303	147	144	134	97
EDS1	chrII	301944	304703	+	2760	658	692	611	482
HMT1	chrII	304930	305976	-	1047	7381	6995	7227	5356
PDX3	chrII	306269	306955	-	687	5583	5760	6110	4374
snR161	chrII	307185	307345	-	161	32	29	29	20
TLC1	chrII	307587	308887	+	1301	1844	2277	1841	1694
CSG2	chrII	309081	310313	-	1233	7380	7441	7000	6053
SCO1	chrII	310565	311452	-	888	2024	2253	1791	1659
CHS2	chrII	311898	314789	+	2892	4813	5081	4425	3672
ATP3	chrII	315575	316510	+	936	17184	17512	15697	13790
FIG1	chrII	316968	317864	+	897	7	19	8	5
FAT1	chrII	318266	320275	+	2010	4202	4560	3952	3562
CST26	chrII	320416	321609	-	1194	1996	2018	1985	1640
QDR3	chrII	321876	323945	-	2070	2594	2590	2676	2001
TCM62	chrII	324341	326059	-	1719	2350	2727	2017	1859
GIP1	chrII	328173	330092	-	1920	381	469	310	316
ZTA1	chrII	330507	331511	-	1005	896	996	932	723
FMP23	chrII	331833	332360	+	528	82	86	118	54
RPS11B	chrII;chrII	332831;333387	332875;333812	+;+	471	41415	42356	41572	33615
REB1	chrII	334386	336818	-	2433	5173	5374	4440	3817
REG2	chrII	337183	338199	-	1017	64	55	53	45
RFS1	chrII	338720	339352	-	633	5542	5997	5332	4441
YBR053C	chrII	339675	340751	-	1077	3438	3894	3502	2944
YRO2	chrII	343101	344135	+	1035	12028	13400	11342	10239
PRP6	chrII	344602	347301	-	2700	2104	2187	1921	1650
YBR056W	chrII	347879	349384	+	1506	4311	4500	4370	3376
YBR056W-A	chrII	351255	351455	+	201	689	578	614	533
MUM2	chrII	352193	353293	-	1101	1956	1969	1893	1522
UBP14	chrII	353672	356017	-	2346	3081	3205	2589	2397
TSC3	chrII	356324	356566	-	243	2965	2874	3055	2295
AKL1	chrII	356861	360187	-	3327	4789	5066	4283	3664
ORC2	chrII	360652	362514	-	1863	1678	1765	1590	1280
TRM7	chrII	364787	365719	-	933	1971	1913	1771	1547
YBR062C	chrII;chrII	365976;366585	366502;366600	-;-	543	1156	1187	1134	859
YBR063C	chrII	366970	368184	-	1215	1265	1376	1155	976
ECM2	chrII	368584	369678	-	1095	804	835	767	591
NRG2	chrII	370037	370699	-	663	1501	1484	2271	1056
TIP1	chrII	372103	372735	-	633	6288	6944	12326	5392
BAP2	chrII	373861	375690	-	1830	17488	17660	16618	13555
TAT1	chrII	376574	378433	-	1860	11170	11581	10576	8470
ALG14	chrII	379221	379934	-	714	1126	1163	1155	927
YBR071W	chrII	380411	381046	+	636	7285	7390	6944	5729
HSP26	chrII	382030	382674	+	645	6229	8053	10493	5756
YBR072C-A	chrII	382860	383021	-	162	4	4	7	6
RDH54	chrII	383112	385988	+	2877	7109	7484	6387	5529
PFF1	chrII	386286	389216	+	2931	3321	3593	3047	2738
ECM8	chrII	390227	391291	+	1065	236	290	242	199
SLM4	chrII	391805	392293	-	489	1532	1662	1716	1245
ECM33	chrII;chrII	393123;393511	393180;394742	+;+	1290	51944	54537	47115	41538
RPG1	chrII	395383	398277	-	2895	15805	16441	12942	11759
SEC18	chrII	398614	400890	-	2277	5601	6024	5092	4369
SPT7	chrII	401253	405251	-	3999	3316	3503	2845	2460
UBC4	chrII;chrII	406628;407123	407027;407169	-;-	447	21318	21301	21330	16794
TEC1	chrII	409169	410629	+	1461	2417	2682	2048	2032
MIS1	chrII	411054	413981	+	2928	10766	10949	8405	7941
RPL19A	chrII;chrII	414186;415260	414753;415261	-;-	570	44453	41954	41110	33474
AAC3	chrII	415983	416906	+	924	93	99	566	59
YBR085C-A	chrII	418907	419164	-	258	8031	7541	9029	5969
IST2	chrII	420201	423041	-	2841	13057	13030	12502	9915
RFC5	chrII	423765	424829	+	1065	2359	2374	2158	1865
POL30	chrII	424990	425766	-	777	5662	6001	5580	4879
NHP6B	chrII	426190	426489	-	300	2607	2847	2899	2069
YBR090C	chrII;chrII	426333;426874	426516;427058	-;-	369	97	113	116	70
TIM12	chrII	427155	427484	-	330	802	858	751	581
PHO3	chrII	427698	429101	-	1404	15523	20660	15125	16713
PHO5	chrII	429548	430951	-	1404	9676	5939	10970	8632
PBY1	chrII	432036	434297	+	2262	2930	2873	2770	2259
RXT2	chrII	434406	435698	-	1293	1803	1845	1687	1327
YBR096W	chrII	436021	436713	+	693	4073	4194	4301	3545
VPS15	chrII	436951	441315	+	4365	1746	1889	1556	1411
MMS4	chrII	441515	443590	+	2076	945	1155	898	798
FES1	chrII	443821	444693	-	873	4649	4683	4202	3680
EXO84	chrII	445062	447323	-	2262	2246	2356	2127	1771
SIF2	chrII	447709	449316	+	1608	2225	2307	2233	1734
YMC2	chrII	449667	450656	+	990	2085	2001	2192	1608
VID24	chrII	450881	451969	-	1089	1295	1287	1448	932
PHO88	chrII	452658	453224	+	567	19176	18842	18707	15344
IML3	chrII	453793	454530	-	738	1004	1155	761	686
AIM3	chrII	454822	457665	+	2844	1681	1743	1526	1323
CMD1	chrII	457919	458362	-	444	10616	10836	11435	8710
ALG1	chrII	458872	460221	+	1350	2906	2962	2799	2119
YSA1	chrII	461178	461873	-	696	5324	5456	5506	4224
SUS1	chrII;chrII;chrII	462139;462290;462500	462209;462429;462579	+;+;+	291	1033	1116	1009	900
CYC8	chrII	462870	465770	-	2901	6088	6529	5513	4680
RAD16	chrII	467248	469620	+	2373	2228	2103	2089	1551
LYS2	chrII	469748	473926	-	4179	8949	8814	10065	6681
TKL2	chrII	474392	476437	-	2046	722	635	746	421
TEF2	chrII	477671	479047	+	1377	138911	137890	130660	101111
MUD1	chrII;chrII	479338;479435	479345;480323	+;+	897	1239	1323	1146	956
CBP6	chrII	480435	480923	-	489	2051	2188	1777	1508
GRS1	chrII	481364	483367	-	2004	27688	27808	23823	20564
MRPL36	chrII	483970	484503	-	534	4017	4456	3705	3359
TFC1	chrII	484742	486691	-	1950	1673	1674	1543	1292
PTC4	chrII	487199	488380	-	1182	2060	2047	1797	1455
TPS1	chrII	488905	490392	-	1488	13671	14827	13797	11141
MEO1	chrII	490850	491056	+	207	4581	5214	5279	3925
VMA2	chrII	491269	492822	-	1554	25362	26710	25617	19902
ATG14	chrII	493081	494115	-	1035	315	356	362	232
OPY1	chrII	494353	495339	-	987	1460	1518	1328	1068
SHE3	chrII	495592	496869	-	1278	3106	3201	2772	2342
CCZ1	chrII	497163	499277	+	2115	732	784	683	505
AGP2	chrII	499652	501442	-	1791	1671	1909	1639	1367
HSL7	chrII	501804	504287	-	2484	3757	3911	3279	2904
CKS1	chrII	504854	505306	+	453	2125	2163	2139	1620
MEC1	chrII	505668	512774	+	7107	1419	1547	1341	1174
YBR137W	chrII	513044	513583	+	540	2382	2468	2143	1809
YBR138C	chrII	513762	515336	-	1575	1278	1320	1266	1055
YBR139W	chrII	515664	517190	+	1527	6327	7044	6669	5302
IRA1	chrII	517350	526628	-	9279	5528	6174	5092	4468
BMT2	chrII	527025	528038	-	1014	842	776	709	564
MAK5	chrII	528317	530638	+	2322	4354	4106	3527	3094
SUP45	chrII	530869	532182	-	1314	17843	17939	16970	13798
YBR144C	chrII	533235	533549	-	315	13	13	10	4
ADH5	chrII	533762	534817	+	1056	1043	1113	1373	890
MRPS9	chrII	535260	536096	+	837	6779	7326	5661	5340
RTC2	chrII	536575	537465	+	891	370	311	855	290
YSW1	chrII	537876	539705	+	1830	132	120	197	101
ARA1	chrII	539987	541021	+	1035	10682	11308	10469	8776
TBS1	chrII	541209	544493	-	3285	962	915	841	684
APD1	chrII	545028	545978	+	951	5304	5531	5281	4177
SPP381	chrII	546376	547251	+	876	466	473	415	337
RIB7	chrII	547460	548194	+	735	1280	1386	1145	1070
RPB5	chrII	548362	549009	-	648	6886	6756	6409	5135
CNS1	chrII	549771	550928	+	1158	1880	1757	1638	1187
SLI15	chrII	551104	553200	-	2097	1164	1295	1036	796
ICS2	chrII	553543	554310	-	768	1815	1913	1945	1588
AMN1	chrII	556549	558198	+	1650	10270	10950	9486	8021
IFA38	chrII	558685	559728	+	1044	6935	6946	6435	5448
CDC28	chrII	560078	560974	+	897	3434	3344	3299	2497
CSH1	chrII	561634	562764	+	1131	1511	1595	1518	1162
TOS1	chrII	563203	564570	-	1368	30423	29886	29944	23896
YSY6	chrII	565231	565428	+	198	3887	4006	3911	2877
EXO5	chrII	565723	567480	+	1758	1509	1613	1355	1184
ARL1	chrII	567875	568426	-	552	3626	3869	3694	2816
UBS1	chrII	568852	569685	+	834	908	953	919	747
TYR1	chrII	569842	571200	-	1359	3355	3433	3252	2387
POP7	chrII	571468	571890	-	423	702	750	754	564
PEX32	chrII	572371	573612	+	1242	843	921	782	659
SSE2	chrII	573915	575996	-	2082	3548	3698	3969	2606
NPL4	chrII	576344	578086	-	1743	2464	2468	2187	1817
SEC66	chrII	578364	578984	+	621	3956	4046	3706	2791
SMY2	chrII	579150	581372	-	2223	5437	5587	5166	4195
UMP1	chrII	581726	582172	-	447	3777	4016	3713	3246
SWD3	chrII	582408	583355	+	948	1028	1038	1002	856
ECM31	chrII	583720	584658	+	939	943	997	897	683
EHT1	chrII	584807	586162	-	1356	13661	14440	12470	10749
FZO1	chrII	586547	589114	-	2568	3000	3093	2414	2341
DTR1	chrII	589741	591459	+	1719	116	116	86	82
RPS6B	chrII;chrII	591712;592769	592416;592774	-;-	711	39085	37483	37477	31024
SMP1	chrII	593506	594864	-	1359	797	778	690	587
YBR182C-A	chrII	595361	595555	-	195	25	46	31	26
YPC1	chrII	596115	597065	+	951	1774	2101	1648	1560
YBR184W	chrII	597363	598934	+	1572	301	311	267	221
MBA1	chrII	599123	599959	-	837	2436	2725	1984	1976
PCH2	chrII;chrII	600553;602217	602103;602360	+;+	1695	272	322	272	206
GDT1	chrII	602634	603476	+	843	4944	5277	4754	4208
NTC20	chrII	603685	604107	-	423	798	902	767	571
RPS9B	chrII;chrII	604508;604928	604514;605508	+;+	588	65413	65701	62085	54797
RPL21A	chrII;chrII	606270;606669	606280;607140	+;+	483	44005	43970	44318	35682
RIM2	chrII	607652	608785	+	1134	3306	3674	2791	2490
MED8	chrII	609082	609753	-	672	1023	1047	983	781
AIM4	chrII	610038	610409	+	372	568	598	572	425
MSI1	chrII	610614	611882	-	1269	1412	1659	1267	1240
PGI1	chrII	612236	613900	-	1665	67169	69143	70126	55352
YBR196C-A	chrII	614024	614173	-	150	59	53	63	47
YBR196C-B	chrII	614526	614630	-	105	112	129	110	99
YBR197C	chrII	615203	615856	-	654	877	1027	921	726
TAF5	chrII	616127	618523	-	2397	4205	4309	3652	3193
KTR4	chrII	618909	620303	+	1395	6853	7139	7105	5643
BEM1	chrII	620872	622527	+	1656	2337	2574	2070	1785
YBR200W-A	chrII	622983	623147	+	165	10	13	6	11
DER1	chrII	623576	624211	+	636	1437	1622	1427	1093
YBR201C-A	chrII	624493	624696	-	204	536	620	1080	503
MCM7	chrII	625772	628309	+	2538	4016	4252	3793	3101
COS111	chrII	629168	631942	+	2775	1533	1477	1781	1135
LDH1	chrII	632254	633381	-	1128	1678	1803	1649	1297
KTR3	chrII	633622	634836	+	1215	5017	5104	4505	3929
FTH1	chrII	635146	636543	+	1398	3908	3501	3355	2544
DUR1,2	chrII	636703	642210	-	5508	5478	5937	5024	5151
YBR209W	chrII	642583	642900	+	318	81	105	111	54
ERV15	chrII	645550	645978	+	429	1032	1154	982	800
AME1	chrII	646158	647132	-	975	645	688	641	546
NGR1	chrII	647886	649904	+	2019	3642	3822	3348	2799
MET8	chrII	650368	651192	+	825	326	402	281	304
SDS24	chrII	651415	652998	+	1584	3590	3884	4078	2972
HPC2	chrII;chrII	653356;653453	653368;655317	+;+	1878	2246	2152	1933	1652
YBP1	chrII	655576	657600	-	2025	2184	2382	2027	1715
ATG12	chrII	657832	658392	+	561	472	489	422	354
PYC2	chrII	658707	662249	-	3543	13161	12703	12815	10046
YBR219C	chrII;chrII	662499;663003	662581;663303	-;-	384	3	2	6	2
YBR220C	chrII	662995	664677	-	1683	2239	2278	1811	1670
PDB1	chrII	665153	666253	-	1101	16570	17626	14979	13274
YBR221W-A	chrII	666538	666642	+	105	1	0	0	1
PCS60	chrII	666720	668351	-	1632	3506	3431	3396	2679
TDP1	chrII	668663	670297	-	1635	715	746	664	619
YBR225W	chrII	670627	673329	+	2703	1678	1738	1462	1201
MCX1	chrII	673572	675134	-	1563	2435	2621	2339	1984
SLX1	chrII	675313	676227	+	915	749	780	721	621
ROT2	chrII	676357	679221	-	2865	3680	3839	3206	2912
OM14	chrII;chrII	679549;680040	679942;680050	-;-	405	3214	3531	2798	2440
YBR230W-A	chrII	680362	680562	+	201	1587	1756	1908	1266
LSR1	chrII	680688	681862	-	1175	403	493	489	322
SWC5	chrII	682179	683090	-	912	990	1064	964	720
PBP2	chrII	683428	684669	+	1242	1588	1592	1314	1163
DAD3	chrII	684977	685261	+	285	626	679	633	537
ARC40	chrII	685438	686592	-	1155	7429	7896	7361	5942
VHC1	chrII	686901	690263	+	3363	2285	2425	2046	1812
ABD1	chrII	690383	691693	-	1311	2940	3173	3001	2433
PRP5	chrII	691969	694518	+	2550	2022	2085	1875	1453
YBR238C	chrII	695107	697302	-	2196	2547	2392	2711	1631
ERT1	chrII	698354	699943	-	1590	1048	1094	1003	796
THI2	chrII	700490	701842	-	1353	755	1166	728	875
YBR241C	chrII	702589	704055	-	1467	1088	1230	1085	864
YBR242W	chrII	704670	705386	+	717	2494	2545	2150	1957
ALG7	chrII	705447	706793	-	1347	2482	2783	2427	1926
GPX2	chrII	707528	708016	+	489	286	337	256	236
ISW1	chrII	708150	711539	-	3390	4649	4664	4164	3443
RRT2	chrII	711591	712754	+	1164	2253	2348	2115	1749
ENP1	chrII	713004	714455	-	1452	3800	3902	3246	2807
HIS7	chrII	714807	716465	-	1659	5816	5847	6299	4709
ARO4	chrII	716882	717994	-	1113	17398	16873	17457	12723
SPO23	chrII	719033	720604	+	1572	87	109	78	69
MRPS5	chrII	721390	722313	+	924	2727	3142	2299	2237
DUT1	chrII	722611	723054	+	444	2286	2371	2390	1774
SRB6	chrII	723270	723635	+	366	1041	1116	1020	882
TRS20	chrII	723736	724263	-	528	938	911	918	674
MTC4	chrII	724456	726540	+	2085	1437	1492	1439	1052
RCF3	chrII;chrII	726618;727012	726917;727074	-;-	363	709	774	700	569
RIB5	chrII	727386	728102	-	717	5000	4802	5967	3923
POP4	chrII	728885	729724	+	840	1089	1044	1007	782
SHG1	chrII	729734	730162	-	429	562	582	572	443
YBR259W	chrII	730387	732453	+	2067	1046	1160	927	879
RGD1	chrII	732639	734639	-	2001	2061	2103	1762	1503
TAE1	chrII	734832	735530	-	699	2291	2174	2162	1714
MIC12	chrII	735720	736040	-	321	1734	1779	1717	1313
SHM1	chrII	736264	737736	+	1473	8731	8493	7700	6439
YPT10	chrII	737770	738369	-	600	1137	1096	1093	819
TSC10	chrII	738582	739544	+	963	2882	3134	2683	2233
REI1	chrII	739841	741022	+	1182	3593	3195	3014	2476
MRPL37	chrII	741299	741616	+	318	1596	1641	1366	1129
SDH8	chrII	742160	742576	-	417	1849	1770	1771	1431
BIT2	chrII	742761	744398	-	1638	443	565	395	371
EFM2	chrII	744852	746111	+	1260	1468	1463	1240	1012
HSM3	chrII	746361	747803	-	1443	2129	2220	2015	1737
UBX7	chrII	748061	749371	-	1311	2800	2819	2712	2240
CHK1	chrII	749594	751177	+	1584	1368	1432	1187	1016
RIF1	chrII	751356	757106	-	5751	3344	3320	2790	2457
PPS1	chrII	757620	760043	-	2424	4970	5329	4825	3913
DPB3	chrII	760294	760899	+	606	889	846	827	641
PAF1	chrII	761257	762594	+	1338	4398	4415	4097	3202
SAF1	chrII	762784	764697	-	1914	1132	1332	1085	942
DUG2	chrII	764970	767606	-	2637	3067	3204	2633	2298
MRPL27	chrII	768240	768680	+	441	3159	3259	2746	2292
SSH1	chrII	768943	770415	-	1473	11239	12086	10853	9122
YBR284W	chrII	771239	773632	+	2394	272	325	321	216
YBR285W	chrII	773922	774356	+	435	313	373	356	236
APE3	chrII	774700	776313	+	1614	30267	30055	35220	24734
YBR287W	chrII	776571	777854	+	1284	6984	6444	6743	5664
APM3	chrII	778012	779463	-	1452	3047	3202	2914	2344
SNF5	chrII	779667	782384	+	2718	2117	2284	1875	1577
BSD2	chrII	782591	783556	+	966	2917	2911	2931	2199
CTP1	chrII	783673	784572	-	900	978	903	1485	723
YBR292C	chrII	784702	785073	-	372	50	75	49	44
VBA2	chrII	787006	788430	+	1425	769	907	719	612
SUL1	chrII	789235	791814	+	2580	814	997	882	753
PCA1	chrII	792849	796499	+	3651	1881	1740	1970	1335
PHO89	chrII	796798	798522	-	1725	804	330	2153	370
YBR296C-A	chrII	800123	800242	-	120	1	6	10	2
MAL33	chrII	800523	801929	+	1407	275	329	294	237
MAL31	chrII	802631	804475	-	1845	484	567	463	408
YBR298C-A	chrII	805035	805256	-	222	2	4	3	1
MAL32	chrII	805351	807105	+	1755	96	72	71	60
PAU24	chrII	809057	809419	+	363	1	4	2	1
COS2	chrII	810340	811479	-	1140	133	132	115	89
GEX1	chrIII	6479	8326	-	1848	2	0	1	1
VBA3	chrIII	9706	11082	+	1377	0	1	0	1
YCL068C	chrIII	11503	12285	-	783	81	68	47	46
HMLALPHA2	chrIII	12386	13018	-	633	0	0	0	0
HMLALPHA1	chrIII	13282	13809	+	528	0	0	0	1
CHA1	chrIII	15798	16880	-	1083	445	397	454	336
VAC17	chrIII	17290	18561	+	1272	1675	1736	1639	1390
MRC1	chrIII	18816	22106	-	3291	2297	2363	1966	1787
KRR1	chrIII	22429	23379	-	951	3853	3614	3471	2714
FYV5	chrIII	23523	23981	-	459	21	18	17	15
ADF1	chrIII	23584	23925	+	342	0	0	0	0
MIC10	chrIII	24032	24325	-	294	4295	4655	4418	3493
PRD1	chrIII	24768	26906	+	2139	6935	7600	6327	5581
PEX34	chrIII	26925	27359	-	435	671	634	678	484
KAR4	chrIII	27929	28936	+	1008	1391	1457	1295	1053
RDT1	chrIII	30910	30996	+	87	1298	1312	1304	962
SPB1	chrIII	31449	33974	+	2526	7215	6766	6211	4794
PBN1	chrIII	34143	35393	-	1251	3779	3853	3831	3196
LRE1	chrIII	35865	37616	+	1752	2031	2169	1913	1580
APA1	chrIII	37836	38801	-	966	9554	10302	9921	7841
YCL049C	chrIII	39786	40724	-	939	2644	2680	2969	2146
YCL048W-A	chrIII	41488	41727	+	240	425	366	545	309
SPS22	chrIII	42165	43556	+	1392	43	50	47	37
POF1	chrIII	43661	44437	-	777	1070	1217	952	866
EMC1	chrIII	44623	46905	-	2283	7948	8399	7201	6662
MGR1	chrIII	47111	48364	-	1254	2635	2694	2081	1753
PDI1	chrIII	48653	50221	-	1569	40021	40662	36238	29027
YCL042W	chrIII	50584	50943	+	360	49	45	50	23
GLK1	chrIII	50838	52340	+	1503	16385	18212	17503	13520
GID7	chrIII	52645	54882	+	2238	1775	1836	1683	1415
ATG22	chrIII	54941	56527	-	1587	1870	1754	2394	1369
SRO9	chrIII	57374	58678	-	1305	1033	910	924	642
GFD2	chrIII	59026	60726	+	1701	2246	2284	1668	1641
GRX1	chrIII	60841	61173	-	333	6317	6830	7533	5164
LSB5	chrIII	61658	62722	+	1065	3373	3424	3369	2464
MXR2	chrIII	62776	63282	-	507	1568	1454	1652	1158
STE50	chrIII	63441	64481	+	1041	1567	1643	1543	1260
RRP7	chrIII	64675	65568	-	894	4594	4541	4388	3374
HIS4	chrIII	65934	68333	-	2400	16639	14307	20831	13679
BIK1	chrIII	68599	69921	-	1323	1521	1562	1293	1175
RNQ1	chrIII	70150	71367	+	1218	5303	5008	4674	3975
FUS1	chrIII	71803	73341	+	1539	164	263	199	175
HBN1	chrIII	73405	73986	-	582	413	535	421	390
FRM2	chrIII	74704	75285	-	582	33	49	37	25
AGP1	chrIII	76018	77919	-	1902	14745	15692	14434	12478
KCC4	chrIII	79162	82275	+	3114	2903	3105	2415	2226
YCL021W-A	chrIII	83620	83997	+	378	380	479	367	374
YCL020W	chrIII	85102	86418	+	1317	0	0	0	0
YCL019W	chrIII;chrIII	85102;86393	86391;90415	+;+	5313	1970	1945	1453	1296
LEU2	chrIII	91324	92418	+	1095	5953	6437	6787	5488
NFS1	chrIII	92777	94270	-	1494	5781	6001	5284	4359
DCC1	chrIII	94621	95763	-	1143	893	908	787	721
BUD3	chrIII	96281	101191	+	4911	3229	2945	2856	2143
YCL011C-A	chrIII;chrIII	101317;101701	101633;101788	-;-	405	1020	1022	984	698
GBP2	chrIII	102075	103358	-	1284	8393	8548	7425	6308
SGF29	chrIII	103571	104350	-	780	1331	1410	1274	1054
ILV6	chrIII	104619	105548	-	930	18215	17812	19296	13800
STP22	chrIII	105696	106853	-	1158	1521	1662	1457	1193
VMA9	chrIII;chrIII;chrIII	107023;107111;107288	107033;107191;107417	+;+;+	222	3864	4190	4175	3087
snR43	chrIII	107504	107712	-	209	100	93	94	69
LDB16	chrIII	108021	108791	+	771	1147	1192	1157	904
PGS1	chrIII	109105	110670	+	1566	937	1075	836	748
YCL002C	chrIII;chrIII	110808;111634	111557;111675	-;-	792	1188	1356	1127	973
RER1	chrIII	111916	112482	+	567	3183	3514	3385	2632
YCL001W-A	chrIII	113080	113541	+	462	25	55	34	21
YCL001W-B	chrIII	113770	114024	+	255	56	59	59	52
YCR001W	chrIII	115685	115999	+	315	58	95	53	53
CDC10	chrIII	117380	118348	-	969	4911	5041	4724	3856
MRPL32	chrIII	118620	119171	+	552	2341	2532	2069	1868
YCP4	chrIII	119575	120318	-	744	8534	8863	9058	6698
CIT2	chrIII	120946	122328	-	1383	17016	16764	17560	14194
YCR006C	chrIII	122530	123003	-	474	96	111	70	82
YCR007C	chrIII	126011	126730	-	720	241	274	210	187
SAT4	chrIII	128470	130281	+	1812	5281	5388	4576	3878
RVS161	chrIII	130745	131542	-	798	6523	6722	6783	5454
ADY2	chrIII	132273	133124	-	852	105	115	137	79
ADP1	chrIII	133724	136873	-	3150	5509	5729	5247	4242
PGK1	chrIII	137746	138996	+	1251	238389	252055	245661	196951
POL4	chrIII	139185	140933	-	1749	975	960	883	726
CTO1	chrIII	141217	142170	-	954	694	704	667	511
snR33	chrIII	142364	142546	-	183	322	341	293	206
YCR016W	chrIII	143634	144506	+	873	2687	2785	2576	1809
CWH43	chrIII	144773	147634	-	2862	6360	7041	6067	5226
SRD1	chrIII	148238	148903	-	666	560	599	611	466
MAK32	chrIII	152837	153928	+	1092	949	1013	905	761
PET18	chrIII	154012	154659	-	648	1090	2374	1329	1738
MAK31	chrIII	154830	155096	-	267	756	756	762	664
HTL1	chrIII	155320	155556	+	237	757	786	750	586
HSP30	chrIII	156109	157107	-	999	480	648	599	550
YCR022C	chrIII	157421	157765	-	345	44	53	31	33
YCR023C	chrIII	158538	160373	-	1836	2804	3075	2467	2195
SLM5	chrIII	160744	162222	-	1479	1982	2191	1726	1453
YCR024C-B	chrIII	162599	162865	-	267	14809	16617	16561	12150
PMP1	chrIII	162945	163067	-	123	11944	12479	12195	10109
YCR025C	chrIII	163446	163856	-	411	134	120	173	90
NPP1	chrIII	164111	166339	-	2229	3417	3335	3265	2555
RHB1	chrIII	167370	167999	-	630	1066	1129	1009	881
FEN2	chrIII	170886	172424	-	1539	1428	1413	1204	1111
RIM1	chrIII;chrIII	172950;173199	173115;173440	-;-	408	5885	6366	5856	4674
SYP1	chrIII	173826	176438	-	2613	6324	5915	5763	4844
snR65	chrIII	177183	177282	+	100	39	41	41	31
RPS14A	chrIII;chrIII	177500;178214	177906;178220	-;-	414	47190	48478	47829	37984
snR189	chrIII	178610	178798	-	189	41	56	49	36
BPH1	chrIII	179520	186023	+	6504	1984	2124	1826	1615
SNT1	chrIII	186489	190169	+	3681	4022	4269	3450	3005
ELO2	chrIII	190592	191635	+	1044	9773	10388	9298	7550
RRP43	chrIII	191834	193018	-	1185	3461	3401	3174	2576
RBK1	chrIII	193297	194298	+	1002	3521	3616	3471	2872
PHO87	chrIII	194414	197185	-	2772	3068	3282	2836	2482
BUD5	chrIII	197621	199549	-	1929	448	453	426	409
MATALPHA2	chrIII	199546	200178	-	633	0	0	0	0
MATALPHA1	chrIII	200442	200969	+	528	0	0	0	0
YCR041W	chrIII	200911	201243	+	333	1	1	3	1
TAF2	chrIII	201174	205397	-	4224	3495	3678	3147	2579
YCR043C	chrIII	206261	206644	-	384	3068	3168	3074	2336
PER1	chrIII	206877	207950	-	1074	2186	2145	2135	1658
RRT12	chrIII	208135	209610	-	1476	847	928	747	668
IMG1	chrIII	209914	210423	-	510	2800	2977	2397	2127
BUD23	chrIII	210718	211545	-	828	2512	2481	2387	1715
ARE1	chrIII	211929	213761	+	1833	1265	1300	1235	916
YCR050C	chrIII	213464	213772	-	309	1	5	2	0
YCR051W	chrIII	214071	214739	+	669	3282	3091	3141	2330
RSC6	chrIII	214994	216445	+	1452	4605	4460	4096	3326
THR4	chrIII	216697	218241	+	1545	16509	16616	15300	13412
CTR86	chrIII	218376	220067	-	1692	1072	1139	828	787
PWP2	chrIII	220457	223228	-	2772	5145	4896	4204	3569
YIH1	chrIII	223454	224230	-	777	2395	2350	2420	1923
TAH1	chrIII	224399	224734	+	336	1212	1158	1226	846
YCR062W	chrIII	225563	227458	+	1896	1097	1229	1162	903
BUD31	chrIII	228318	228791	+	474	264	256	221	172
HCM1	chrIII	229310	231004	+	1695	2089	2420	1890	1676
RAD18	chrIII	231500	232963	+	1464	849	831	794	695
SED4	chrIII	233125	236322	-	3198	4524	4504	3631	3540
ATG15	chrIII	237214	238776	+	1563	933	944	802	591
CPR4	chrIII	239055	240011	+	957	3978	4509	4633	3332
IMG2	chrIII	240103	240543	-	441	2075	2221	1804	1491
RSA4	chrIII	240805	242352	-	1548	2331	1968	1853	1518
SSK22	chrIII	242588	246583	-	3996	2259	2313	2506	1791
SOL2	chrIII	246963	247910	+	948	1954	1864	1771	1475
ERS1	chrIII	248033	248815	-	783	822	890	837	691
EGO2	chrIII	248975	249202	+	228	577	608	630	509
FUB1	chrIII	249293	250045	-	753	961	902	894	650
PAT1	chrIII	250238	252628	-	2391	7287	7588	6434	5461
PTC6	chrIII	252845	254173	+	1329	1417	1549	1411	1127
SRB8	chrIII	254371	258654	+	4284	1199	1252	1026	956
AHC2	chrIII	258883	259269	+	387	2456	2494	2455	1823
TRX3	chrIII	259578	259961	+	384	1142	1100	1187	821
TUP1	chrIII	260311	262452	-	2142	12020	12488	10757	9342
YCR085W	chrIII	262916	263269	+	354	32	47	27	29
CSM1	chrIII	263392	263964	+	573	728	809	791	559
YCR087C-A	chrIII	264006	264467	-	462	1242	1168	1093	862
ABP1	chrIII	265068	266846	+	1779	8828	8941	8351	6779
FIG2	chrIII	267434	272263	+	4830	985	1003	849	768
YCR090C	chrIII	272315	272863	-	549	1485	1630	1495	1244
KIN82	chrIII	274404	276566	+	2163	607	638	620	476
MSH3	chrIII	276764	279820	-	3057	1772	1850	1524	1252
CDC39	chrIII	280117	286443	+	6327	7529	8004	6287	5840
CDC50	chrIII	286762	287937	+	1176	2082	2132	2022	1631
OCA4	chrIII	288170	289258	-	1089	1253	1301	1288	964
YCR095W-A	chrIII	289639	289797	+	159	91	81	57	50
HMRA2	chrIII	293179	293538	-	360	2	1	3	3
HMRA1	chrIII;chrIII;chrIII	293835;293994;294292	293939;294239;294321	+;+;+	381	1713	1745	1988	1279
GIT1	chrIII	297049	298605	-	1557	4659	3211	5045	3440
YCR099C	chrIII	300832	301299	-	468	721	784	993	661
YCR100C	chrIII	301271	302221	-	951	912	978	1155	768
YCR101C	chrIII	302482	303030	-	549	440	497	522	386
YCR102C	chrIII	304361	305467	-	1107	260	309	306	202
PAU3	chrIII	307801	308175	+	375	10	15	20	12
ADH7	chrIII	309070	310155	+	1086	272	306	259	207
RDS1	chrIII	310958	313456	+	2499	827	871	701	643
AAD3	chrIII	313890	314981	+	1092	754	842	695	609
YCR108C	chrIII	315997	316188	-	192	0	1	0	1
COS7	chrIV	1802	2953	+	1152	470	476	404	371
MPH2	chrIV	5985	7814	+	1830	7	7	6	2
SOR2	chrIV	8683	9756	-	1074	2	5	1	2
HXT15	chrIV	11657	13360	-	1704	157	144	100	78
THI13	chrIV	16204	17226	+	1023	51	47	38	36
AAD4	chrIV	17577	18566	-	990	376	382	535	274
YDL242W	chrIV	18959	19312	+	354	64	83	63	55
YDL241W	chrIV	20635	21006	+	372	162	141	285	136
LRG1	chrIV	22823	25876	+	3054	1952	2088	1712	1540
ADY3	chrIV	26403	28775	-	2373	866	956	750	667
GUD1	chrIV	28985	30454	-	1470	508	620	502	445
AIM6	chrIV	30657	31829	+	1173	3507	3711	3312	2918
PHO13	chrIV	32296	33234	+	939	6315	5943	5942	4948
YPD1	chrIV	33415	33918	-	504	3881	3745	3736	2849
GYP7	chrIV	34237	36477	-	2241	2721	2662	2720	2082
MFG1	chrIV	36797	38173	+	1377	1017	1073	959	743
OST4	chrIV	38487	38597	+	111	1504	1631	1705	1309
BRE4	chrIV	38867	42244	-	3378	2823	3068	2550	2189
PTP1	chrIV	42700	43707	+	1008	1015	1009	1060	737
SSB1	chrIV	44065	45906	+	1842	80389	81398	71296	63350
HO	chrIV	46271	48031	-	1761	3900	3975	2983	2903
GCS1	chrIV	51115	52173	-	1059	4652	4934	4189	3672
SHS1	chrIV	52445	54100	+	1656	3968	4028	3437	3017
WHI4	chrIV	54397	56346	-	1950	4035	4308	3993	3261
HBT1	chrIV	57265	60405	-	3141	1295	1239	1371	916
FMP45	chrIV	60872	61801	-	930	694	651	755	408
CDC13	chrIV	62244	65018	-	2775	927	1048	758	739
DTD1	chrIV;chrIV	65242;65378	65306;65765	+;+	453	1790	1839	1586	1412
YDL218W	chrIV	66493	67446	+	954	199	227	207	183
TIM22	chrIV	67983	68606	-	624	1588	1836	1488	1231
RRI1	chrIV	68997	70319	-	1323	667	726	616	572
GDH2	chrIV	70640	73918	-	3279	3228	3637	3431	2567
PRR2	chrIV	74446	76545	-	2100	177	207	179	133
NOP6	chrIV	77289	77966	-	678	3956	3537	3613	2607
SHR3	chrIV	78426	79058	+	633	8287	8093	8160	6473
YDL211C	chrIV	79294	80412	-	1119	696	680	613	473
UGA4	chrIV	84270	85985	+	1716	152	194	165	149
CWC2	chrIV	86207	87226	-	1020	953	1067	1013	778
NHP2	chrIV	87512	87982	+	471	8253	7626	7704	5925
GLE1	chrIV	88248	89864	+	1617	2747	2844	2572	1996
YDL206W	chrIV	90176	92464	+	2289	1449	1609	1264	1145
HEM3	chrIV	92762	93745	-	984	3684	3750	3337	2799
RTN2	chrIV	94605	95786	+	1182	1825	2131	1813	1438
ACK1	chrIV	96082	97953	-	1872	1612	1722	1451	1235
MRPL11	chrIV	98475	99224	+	750	3783	3928	3082	2855
TRM8	chrIV	99561	100421	+	861	2613	2651	2255	1993
MGT1	chrIV	100501	101067	-	567	845	859	861	635
YDL199C	chrIV	101290	103353	-	2064	567	608	602	476
GGC1	chrIV	103649	104551	-	903	7494	7372	7122	6021
ASF2	chrIV	104917	106494	-	1578	1202	1215	1019	937
SEC31	chrIV	107208	111029	+	3822	12053	12555	9975	9011
SNF3	chrIV	111580	114234	+	2655	565	652	481	436
NUS1	chrIV	114672	115799	+	1128	2475	2652	2273	1797
ARF1	chrIV	116321	116866	+	546	22647	23422	23733	18359
RPL35A	chrIV;chrIV	117664;118158	117666;118517	+;+	363	14793	15684	14854	11151
UFD2	chrIV	118707	121592	-	2886	4557	4714	4149	3770
RBS1	chrIV	122216	123589	+	1374	2672	2716	2382	2065
PPH22	chrIV	123865	124998	-	1134	3660	3886	3446	2762
YDL186W	chrIV	125616	126449	+	834	108	128	170	82
VMA1	chrIV	126787	130002	+	3216	29436	32051	30800	24301
RPL41A	chrIV	130407	130484	-	78	33300	33495	35678	22634
YDL183C	chrIV	130871	131833	-	963	506	569	507	388
LYS20	chrIV	133437	134723	+	1287	4847	3708	5760	3408
INH1	chrIV	135179	135436	+	258	5275	5306	4549	4157
YDL180W	chrIV	135896	137539	+	1644	2071	2371	1888	1806
PCL9	chrIV	138291	139205	+	915	3897	3662	3699	3110
DLD2	chrIV	139522	141114	+	1593	4942	5508	4164	3995
YDL177C	chrIV	141209	141721	-	513	593	659	607	488
YDL176W	chrIV	142097	144223	+	2127	1312	1415	1311	1037
AIR2	chrIV	144484	145518	-	1035	1232	1315	1157	1002
DLD1	chrIV	145826	147589	-	1764	7841	7900	6385	5947
PAR32	chrIV	148191	149078	+	888	5874	5494	5480	4338
GLT1	chrIV	149203	155640	-	6438	8535	9505	7800	7028
UGA3	chrIV	156318	157904	+	1587	1850	1904	2164	1419
UGX2	chrIV	158064	158735	-	672	378	432	449	263
SFA1	chrIV	159604	160764	+	1161	4879	4984	4531	3795
NRP1	chrIV	160995	163154	-	2160	3836	3589	3268	2619
FAP7	chrIV	163449	164042	-	594	2410	2340	2400	1845
CDC36	chrIV	164290	164865	+	576	1576	1645	1662	1417
CDC9	chrIV	164987	167254	-	2268	2799	2904	2358	2075
ENT1	chrIV	167714	169078	+	1365	3936	3779	3532	2929
MHF2	chrIV	169366	169608	-	243	492	540	502	379
DHH1	chrIV	170410	171930	-	1521	2635	2771	2318	2014
YDL159W-B	chrIV	172182	172313	+	132	49	42	29	20
STE7	chrIV	172481	174028	+	1548	1312	1314	1205	908
YDL157C	chrIV	174232	174588	-	357	2657	2687	2841	1986
CMR1	chrIV	174918	176486	+	1569	687	648	534	480
CLB3	chrIV	176773	178056	+	1284	2430	2546	2236	1883
MSH5	chrIV	178334	181039	+	2706	563	654	546	470
SAS10	chrIV	181186	183018	-	1833	5395	5066	4791	3832
RPC53	chrIV	183343	184611	+	1269	3844	3696	3471	2610
ATG9	chrIV	184925	187918	+	2994	1007	1118	928	822
NOP14	chrIV	188154	190586	-	2433	4770	4595	3734	3395
RPN5	chrIV	190924	192261	+	1338	10916	11233	10206	8417
LDB17	chrIV	192750	194225	+	1476	1017	1097	1078	860
COP1	chrIV	194571	198176	-	3606	15918	16020	13527	12043
YDL144C	chrIV	198662	199732	-	1071	3146	3082	2817	2287
CCT4	chrIV	199996	201582	+	1587	11257	11415	9772	8859
CRD1	chrIV	201719	202570	-	852	1042	1083	1090	846
BPL1	chrIV	203039	205111	+	2073	2301	2393	1936	1742
RPO21	chrIV	205360	210561	-	5202	11787	12526	10250	9421
SCM3	chrIV	211375	212046	-	672	492	501	499	385
RGT2	chrIV	213351	215642	+	2292	1860	1949	1700	1440
ARF2	chrIV	216529	217074	+	546	14077	14926	14969	11110
RPL35B	chrIV;chrIV	217600;218008	217602;218367	+;+	363	19325	18800	18556	15035
RDI1	chrIV	218680	219288	-	609	3675	3716	3384	2695
PPH21	chrIV	219662	220771	-	1110	5605	5920	5660	4450
RPL41B	chrIV	221724	221801	-	78	26686	26056	32220	20770
SRF1	chrIV	222427	223740	+	1314	1778	1850	1751	1398
CDC53	chrIV	224304	226751	+	2448	5381	5563	4869	4121
LYS21	chrIV	227393	228715	+	1323	8019	7904	8272	6220
STF1	chrIV	229171	229431	+	261	3749	3786	4083	3039
RPP1B	chrIV;chrIV	229906;230321	230019;230527	+;+	321	29410	30896	31749	24045
YDL129W	chrIV	231024	231899	+	876	403	402	363	292
VCX1	chrIV	232652	233887	+	1236	8135	8225	7625	6038
PCL2	chrIV	234927	235853	+	927	1392	1460	1288	1093
CDC48	chrIV	236157	238664	-	2508	29468	31159	27027	22873
HNT1	chrIV;chrIV	239019;239510	239398;239606	-;-	477	8483	9243	9025	6776
YDL124W	chrIV	240259	241197	+	939	16810	18644	18426	12632
SNA4	chrIV	241418	241840	+	423	984	1068	981	787
UBP1	chrIV	242552	244981	+	2430	6802	6968	6089	5139
YDL121C	chrIV	245133	245582	-	450	2180	2056	2023	1511
YFH1	chrIV	245923	246447	+	525	2940	2998	2722	2248
HEM25	chrIV	246689	247612	-	924	1573	1576	1654	1234
CYK3	chrIV	248581	251238	+	2658	4361	4336	3908	3430
NUP84	chrIV	251566	253746	+	2181	3420	3615	3070	2669
IWR1	chrIV;chrIV	253995;255045	254974;255126	-;-	1062	1697	1840	1626	1240
YDL114W	chrIV	255604	256530	+	927	11	8	4	3
ATG20	chrIV	256633	258555	-	1923	1671	1708	1557	1332
TRM3	chrIV	258915	263225	+	4311	4351	4298	3547	3208
RRP42	chrIV	263313	264110	-	798	3000	2908	2710	2253
TMA17	chrIV	264512	264964	-	453	3563	3648	3129	2767
YDL109C	chrIV	265258	267201	-	1944	568	611	492	407
KIN28	chrIV;chrIV	267698;267807	267725;268699	+;+	921	1249	1322	1277	997
MSS2	chrIV	268921	269976	+	1056	1233	1304	1003	990
PHO2	chrIV	270222	271901	-	1680	1910	1913	1713	1426
NSE4	chrIV	272389	273597	+	1209	653	692	539	477
QRI7	chrIV	273653	274876	-	1224	602	684	571	506
QRI1	chrIV	275148	276581	-	1434	3671	3814	3260	2921
POL3	chrIV	276872	280165	+	3294	2395	2495	2143	1769
DUN1	chrIV	280307	281848	-	1542	2086	2144	1932	1494
GET3	chrIV	282112	283176	-	1065	11225	11521	10482	8659
BUG1	chrIV	283419	284444	+	1026	3755	4125	3901	2851
SNU23	chrIV	284581	285165	-	585	557	595	432	405
RPN6	chrIV	285391	286695	-	1305	10058	10713	9375	7950
PMT1	chrIV	287059	289512	+	2454	15595	16619	12854	11365
PMT5	chrIV	289909	292140	+	2232	1539	1911	1690	1281
SRP14	chrIV	292781	293221	+	441	3223	3260	3315	2592
UBX3	chrIV	293392	294759	-	1368	1502	1616	1378	1226
RAM1	chrIV	295034	296329	-	1296	1013	1040	905	766
NUR1	chrIV	296820	298274	+	1455	1294	1289	1326	959
ASM4	chrIV	298417	300003	-	1587	2860	2982	2693	2390
LUC7	chrIV	300214	300999	-	786	466	466	403	320
YDL086W	chrIV	301413	302234	+	822	6863	6894	6103	5378
YDL085C-A	chrIV	302464	302670	-	207	1360	1623	1725	1117
NDE2	chrIV	303211	304848	+	1638	211	224	256	171
SUB2	chrIV	305237	306577	+	1341	24210	25199	22902	19648
RPS16B	chrIV;chrIV	306926;307766	307333;307789	-;-	432	31644	30723	30452	26147
RPL13A	chrIV;chrIV	308424;308793	308427;309388	+;+	600	27473	26998	24621	20231
RPP1A	chrIV	309802	310122	-	321	39424	43306	40770	35236
THI3	chrIV	310642	312471	-	1830	2100	2410	1948	1985
MRK1	chrIV;chrIV	312951;314337	314044;314748	-;-	1506	588	846	632	601
MDH3	chrIV	315357	316388	-	1032	6817	7318	6842	5638
VAM6	chrIV	316971	320120	-	3150	1800	1807	1465	1381
RXT3	chrIV	320668	321552	-	885	1567	1661	1510	1195
RPL31A	chrIV;chrIV	322226;322704	322282;322988	+;+	342	44139	43511	44084	35174
snR63	chrIV	323217	323471	-	255	327	402	314	272
BRE1	chrIV	324047	326149	-	2103	4899	5410	4523	3861
AHK1	chrIV	326613	329567	+	2955	2441	2664	2084	1839
YET3	chrIV	329836	330447	-	612	8422	8649	9480	6912
BDF2	chrIV	331024	332940	+	1917	7135	7882	7141	5685
CBS1	chrIV	333121	333810	-	690	730	841	745	556
COX9	chrIV	334217	334396	-	180	7352	7520	7420	5546
IDP1	chrIV	334835	336121	+	1287	9398	9070	9375	7136
PEX19	chrIV	336249	337277	-	1029	3084	3095	3039	2294
UBC9	chrIV;chrIV	337487;337635	337524;338070	+;+	474	2762	2872	2611	2175
SYO1	chrIV	338272	340134	-	1863	3125	2975	2581	2268
RPS29B	chrIV	340628	340798	-	171	19572	19430	20139	15848
TSR1	chrIV	341619	343985	+	2367	4895	4683	3809	3459
RAD59	chrIV	344237	344953	-	717	477	522	606	374
USO1	chrIV	345665	351037	+	5373	4368	4523	3915	3213
YDL057W	chrIV	351434	352420	+	987	605	614	627	462
MBP1	chrIV	352877	355378	+	2502	2528	2696	2147	2010
PSA1	chrIV	355674	356759	-	1086	97886	100367	90368	76261
MCH1	chrIV	359825	361285	-	1461	1428	1435	1459	1152
PBP4	chrIV	361699	362256	-	558	2917	3347	3053	2413
SLC1	chrIV	362672	363583	-	912	3401	3584	3348	2677
LHP1	chrIV	363952	364779	+	828	5843	5522	5336	4162
KNH1	chrIV	365068	365874	-	807	960	894	994	685
STP4	chrIV	366739	368211	-	1473	4684	4323	4629	3591
SIT4	chrIV	369771	370706	+	936	4832	4744	4227	3416
NPC2	chrIV	371240	371761	+	522	8477	8362	8882	6630
MRP10	chrIV	372248	372535	+	288	2297	2481	2043	1873
FAD1	chrIV	372688	373608	-	921	1443	1516	1403	1184
MTF2	chrIV	373967	375289	-	1323	1217	1273	1005	934
PRP11	chrIV	375680	376480	-	801	1425	1442	1253	1095
SIR2	chrIV	376757	378445	-	1689	1767	1805	1398	1207
NAT1	chrIV	378874	381438	-	2565	7310	7665	6460	5558
PRM7	chrIV	381985	384081	-	2097	604	569	512	429
BSC1	chrIV	384601	385587	-	987	184	179	101	141
PUS9	chrIV	387513	388901	-	1389	1368	1449	1229	1083
GPR1	chrIV	389172	392057	-	2886	3728	3976	3864	3003
SLM3	chrIV	392659	393912	-	1254	768	809	701	605
DBP10	chrIV	394217	397204	+	2988	5671	5259	4748	3730
PRP9	chrIV	397537	399129	+	1593	1102	1124	974	842
ARP2	chrIV;chrIV	399340;399485	399361;400638	+;+	1176	9739	9897	9166	8036
MPS1	chrIV	400997	403291	-	2295	2123	2339	2099	1728
MRX9	chrIV	403695	404957	-	1263	2508	2989	2492	2192
RTK1	chrIV	405344	407206	-	1863	2621	2562	2528	1981
DIA3	chrIV	408451	409857	-	1407	114	101	160	73
YDL022C-A	chrIV	409808	410056	-	249	0	4	1	0
GPD1	chrIV	411825	413000	+	1176	11763	12751	10246	9071
GPM2	chrIV	413953	414888	+	936	680	869	928	557
RPN4	chrIV	415113	416708	-	1596	3081	3328	3148	2543
OSH2	chrIV	417663	421514	-	3852	5265	5232	4749	4041
ERP3	chrIV	422833	423510	-	678	1230	1322	1087	971
CDC7	chrIV	424209	425732	+	1524	902	1040	894	789
TSC13	chrIV	426002	426934	-	933	9190	9922	8819	7416
NOP1	chrIV	427364	428347	+	984	23397	23090	19883	17497
SLX5	chrIV	429067	430926	+	1860	1560	1590	1431	1197
YDL012C	chrIV;chrIV	431108;431473	431386;431517	-;-	324	2032	2129	1845	1599
GRX6	chrIV	432330	433025	+	696	1587	1648	1453	1235
YDL009C	chrIV	432925	433248	-	324	327	358	403	302
APC11	chrIV	433497	433994	+	498	1025	1086	995	828
YDL007C-A	chrIV	436567	436824	-	258	1	1	0	1
RPT2	chrIV	438047	439360	+	1314	11141	11085	10386	8572
PTC1	chrIV	439909	440754	+	846	1485	1461	1383	1134
MED2	chrIV	441014	442309	-	1296	2614	2690	2379	1917
ATP16	chrIV	443029	443511	+	483	13001	13303	12058	10164
MCD1	chrIV	444683	446383	+	1701	4474	4642	3706	3561
NHP10	chrIV	446967	447578	-	612	1796	1784	1683	1320
RMD1	chrIV	447984	449276	+	1293	1489	1487	1374	1090
NTH1	chrIV	450220	452475	-	2256	10171	10479	10677	7687
YRB1	chrIV	453045	453650	+	606	16955	16527	18598	12935
RCR2	chrIV	454122	454754	+	633	1162	1228	1227	966
YDR003W-A	chrIV	454782	454904	+	123	317	367	364	276
RAD57	chrIV	455201	456583	+	1383	1703	1769	1455	1430
MAF1	chrIV;chrIV	456836;458098	458017;458103	-;-	1188	2459	2576	2407	2024
SOK1	chrIV	458542	461247	-	2706	4076	3955	3742	2988
TRP1	chrIV	461842	462516	+	675	615	634	602	478
GAL3	chrIV	463434	464996	+	1563	117	130	120	92
YDR010C	chrIV	465051	465383	-	333	30	35	31	15
SNQ2	chrIV	465919	470424	+	4506	5086	5442	4661	3977
RPL4B	chrIV	471853	472941	+	1089	46108	46410	40701	36478
PSF1	chrIV	473157	473783	+	627	984	1029	964	809
RAD61	chrIV	474046	475989	+	1944	664	654	549	497
HED1	chrIV	477797	478285	+	489	56	46	41	38
DAD1	chrIV	478474	478758	-	285	739	819	797	688
KCS1	chrIV	479115	482267	-	3153	3838	3777	3472	2952
YDR018C	chrIV	482670	483860	-	1191	135	144	150	104
GCV1	chrIV	484163	485365	-	1203	2505	2119	3944	1833
DAS2	chrIV	485746	486444	-	699	762	769	736	567
FAL1	chrIV	486804	488003	+	1200	769	745	679	560
ATG31	chrIV	488072	488662	-	591	407	534	376	336
SES1	chrIV	489508	490896	+	1389	22478	22702	20923	17723
RPS11A	chrIV;chrIV	491515;491899	491559;492324	+;+	471	35464	35753	34854	29223
NSI1	chrIV	492556	494268	-	1713	2661	2650	2410	1919
VPS54	chrIV	494649	497318	-	2670	2587	2722	2430	1957
REG1	chrIV	497835	500879	-	3045	8931	9191	8097	6815
YDR029W	chrIV	501100	501414	+	315	548	507	410	375
RAD28	chrIV	501753	503273	-	1521	708	773	806	569
MIX14	chrIV	503498	503863	+	366	970	1048	1038	845
PST2	chrIV	504099	504695	-	597	11575	11894	12434	9298
MRH1	chrIV	508147	509109	+	963	63070	66183	60469	51513
LYS14	chrIV	509737	512109	-	2373	2665	2740	2787	2167
YDR034C-D	chrIV;chrIV	514043;518064	518062;519356	-;-	5313	820	803	622	483
YDR034C-C	chrIV	518040	519356	-	1317	0	0	0	0
YDR034C-A	chrIV	520516	520692	-	177	10	6	7	5
YDR034W-B	chrIV	521314	521469	+	156	168	159	264	129
ARO3	chrIV	521816	522928	+	1113	11011	10507	11654	8573
EHD3	chrIV	523211	524713	-	1503	2754	2994	2283	2160
KRS1	chrIV	525440	527215	+	1776	32852	31611	30395	25213
ENA5	chrIV	527422	530697	-	3276	569	554	433	407
ENA2	chrIV	531307	534582	-	3276	320	329	353	229
ENA1	chrIV	535192	538467	-	3276	878	727	1102	535
RSM10	chrIV	539803	540414	+	612	3860	3929	3813	2981
YDR042C	chrIV	540601	541203	-	603	98	88	86	67
snR47	chrIV	541602	541700	-	99	181	240	141	116
NRG1	chrIV	542674	543369	-	696	1445	1624	1676	1294
HEM13	chrIV	546642	547628	+	987	2127	2203	7153	1772
RPC11	chrIV	547978	548310	-	333	1790	1876	1807	1401
BAP3	chrIV	548762	550576	-	1815	10618	11336	9522	8754
HEM12	chrIV	551860	552948	+	1089	5218	5393	4784	3809
VMS1	chrIV	553254	555152	+	1899	1893	1872	1662	1395
TPI1	chrIV	555726	556472	-	747	128483	141146	141669	119742
DET1	chrIV	557056	558060	-	1005	2225	2239	2026	1699
DBF4	chrIV	558511	560625	-	2115	3720	3924	3168	2905
CDC34	chrIV	561440	562327	-	888	4981	4945	5003	3735
PST1	chrIV	563527	564861	+	1335	35674	34294	34752	29133
EMC10	chrIV	565023	565640	-	618	3226	3410	3884	2700
YOS9	chrIV	565927	567555	+	1629	1637	1821	1699	1324
TGL2	chrIV	567723	568703	-	981	710	845	834	610
UBC5	chrIV;chrIV	569234;569724	569633;569770	-;-	447	1224	1202	1310	944
MAK21	chrIV	570649	573726	+	3078	8854	8396	7137	6238
YDR061W	chrIV	574164	575783	+	1620	3146	3350	2813	2574
LCB2	chrIV	576474	578159	+	1686	8692	9006	8033	6707
AIM7	chrIV	578663	579112	+	450	2291	2480	2368	1796
RPS13	chrIV;chrIV	579458;580018	579478;580452	+;+	456	49186	49625	48577	40924
RRG1	chrIV	580687	581784	+	1098	575	622	508	474
RTR2	chrIV	581908	582498	-	591	456	486	460	388
OCA6	chrIV	582791	583465	-	675	1203	1380	1309	925
DOS2	chrIV	583713	584645	+	933	2493	2713	2535	1903
DOA4	chrIV	584939	587719	-	2781	1496	1733	1292	1173
FMP16	chrIV	588098	588379	-	282	429	493	454	331
PAA1	chrIV	588827	589402	-	576	7418	7298	7117	5720
IPT1	chrIV	589761	591344	-	1584	6880	7365	5945	5170
SNF11	chrIV	592439	592948	+	510	1050	1185	1005	883
TPS2	chrIV	593893	596583	+	2691	10121	11576	9801	8435
PPH3	chrIV	597156	598082	+	927	1557	1476	1445	1085
RAD55	chrIV	598468	599688	+	1221	544	595	502	385
SED1	chrIV	600793	601809	+	1017	270209	285206	289851	224639
SHU2	chrIV	602198	602869	-	672	337	362	323	231
PET100	chrIV	603064	603399	+	336	1208	1303	1203	977
TFB5	chrIV	603593	603811	-	219	621	619	657	459
VPS41	chrIV	604008	606986	+	2979	1809	1769	1633	1401
PDC2	chrIV	607304	610081	-	2778	2558	2631	2265	1920
STN1	chrIV	610441	611925	+	1485	723	791	647	557
RRP8	chrIV	612073	613251	+	1179	3226	3038	2800	2203
TVP23	chrIV	613405	614004	-	600	1820	1944	1766	1560
AFR1	chrIV	614288	616150	-	1863	2769	2836	2688	2106
SSS1	chrIV	616928	617170	-	243	9690	10035	10518	6829
RRP1	chrIV	617470	618306	-	837	2775	2710	2318	1972
SLU7	chrIV	618497	619645	-	1149	1500	1508	1286	996
VTC5	chrIV	622112	624721	+	2610	2315	2340	2398	1835
YDR090C	chrIV	625066	625998	-	933	1370	1500	1350	1095
RLI1	chrIV	626708	628534	-	1827	10323	10763	8997	8128
UBC13	chrIV;chrIV	629876;630174	629905;630605	+;+	462	2470	2777	2589	2093
DNF2	chrIV	631282	636120	+	4839	4693	4636	3763	3289
GIS1	chrIV	637139	639823	+	2685	2247	2500	2015	1761
MSH6	chrIV	640109	643837	-	3729	2785	2908	2393	2125
GRX3	chrIV	644178	644930	-	753	4274	4540	4157	3332
YDR098C-B	chrIV;chrIV	645858;649822	649820;651126	-;-	5268	29	44	20	27
YDR098C-A	chrIV	649804	651126	-	1323	0	0	0	0
BMH2	chrIV	653607	654428	+	822	19939	19904	18549	14676
TVP15	chrIV	655013	655444	+	432	1916	2065	1998	1680
ARX1	chrIV	655686	657467	-	1782	6338	6068	5319	4581
YDR102C	chrIV	657648	657980	-	333	25	29	28	18
STE5	chrIV	658350	661103	+	2754	2717	2945	2511	2147
SPO71	chrIV	661173	664910	-	3738	1169	1187	954	868
TMS1	chrIV	665349	666770	-	1422	2340	2506	2238	1835
ARP10	chrIV	667004	667858	+	855	140	143	138	111
TMN2	chrIV	669016	671034	-	2019	1452	1508	1493	1150
TRS85	chrIV	671269	673365	+	2097	1422	1558	1304	1032
YDR109C	chrIV	673520	675667	-	2148	1394	1463	1273	1030
FOB1	chrIV	676102	677802	+	1701	1925	1978	1711	1459
ALT2	chrIV	678241	679764	-	1524	2122	2190	1812	1596
PDS1	chrIV	680496	681617	-	1122	1656	1873	1640	1321
YDR114C	chrIV	681924	682226	-	303	8	7	7	0
MRX14	chrIV	682175	682492	+	318	2075	2191	1914	1654
MRPL1	chrIV	682724	683581	-	858	3591	3927	3108	2896
TMA64	chrIV	683946	685643	-	1698	2584	2844	2548	2052
APC4	chrIV	685882	687840	+	1959	1012	1106	909	817
VBA4	chrIV	688227	690533	+	2307	4609	4802	3847	3568
COX26	chrIV	691014	691214	+	201	505	939	593	598
TRM1	chrIV	691549	693261	-	1713	4252	4084	3405	2980
DPB4	chrIV	693585	694175	+	591	1632	1631	1650	1144
KIN1	chrIV	694700	697894	+	3195	4618	4922	4615	3589
INO2	chrIV	698554	699468	-	915	1406	1307	1280	879
YDR124W	chrIV	700315	701289	+	975	644	743	622	509
ECM18	chrIV	701397	702758	-	1362	426	481	332	321
SWF1	chrIV	703234	704244	+	1011	568	633	621	442
ARO1	chrIV	704484	709250	+	4767	14254	15229	13993	11627
MTC5	chrIV	709549	712995	+	3447	2530	2591	2175	2025
SAC6	chrIV;chrIV	713340;715359	715247;715379	-;-	1929	12932	13541	11817	9745
FIN1	chrIV	715747	716622	-	876	973	1010	883	761
YDR131C	chrIV	716790	718460	-	1671	745	816	625	600
YDR132C	chrIV	718816	720303	-	1488	713	842	585	648
YCF1	chrIV	723004	727551	-	4548	8621	8915	7431	6552
RGP1	chrIV	728259	730250	+	1992	2024	2089	1761	1604
HPR1	chrIV	730578	732836	+	2259	1903	2056	1685	1462
RUB1	chrIV;chrIV	733618;733776	733702;733924	-;-	234	1926	1825	1981	1498
MTQ2	chrIV	734138	734803	+	666	1161	1146	1101	838
DOP1	chrIV	734901	739997	-	5097	3632	3639	3326	2798
PEX7	chrIV	740473	741600	-	1128	1185	1216	1090	950
SAN1	chrIV	742042	743874	-	1833	2664	2747	2386	1967
MKC7	chrIV	744311	746101	-	1791	3764	3470	3224	2692
TAF12	chrIV	746738	748357	+	1620	5015	4996	4445	3678
SWI5	chrIV	748613	750742	-	2130	4383	4504	4123	3423
EKI1	chrIV	751631	753235	+	1605	1571	1759	1508	1226
KGD2	chrIV	753675	755066	-	1392	9268	10095	8178	7410
NUM1	chrIV	755628	763874	+	8247	4845	5066	4570	3690
CTH1	chrIV	764178	765155	-	978	2453	2301	2424	1787
GIR2	chrIV	765706	766503	+	798	3577	3388	3344	2526
ENT5	chrIV	766736	767971	-	1236	4247	4176	4125	3119
CPR1	chrIV	768512	769000	-	489	61900	60804	60780	49274
RPA14	chrIV	769525	769938	+	414	1466	1463	1414	952
YDR157W	chrIV	769931	770332	+	402	59	45	47	34
HOM2	chrIV	770357	771454	+	1098	24761	23396	25945	19525
SAC3	chrIV	771877	775782	+	3906	2868	2820	2464	2207
SSY1	chrIV	776163	778721	+	2559	1861	2035	1748	1500
ACL4	chrIV	779043	780206	+	1164	2771	2629	2474	2028
NBP2	chrIV	780390	781100	-	711	2176	2026	2151	1610
CWC15	chrIV	781423	781950	+	528	1448	1431	1373	1015
SEC1	chrIV	782041	784215	-	2175	2681	2694	2279	2092
TRM82	chrIV	784871	786205	+	1335	4149	3929	3466	3012
SEC5	chrIV	786306	789221	-	2916	2392	2440	2140	1876
TAF10	chrIV	789449	790069	+	621	2328	2373	2375	1843
CDC37	chrIV	790328	791848	+	1521	5772	5815	5146	4356
STB3	chrIV	792348	793889	-	1542	2884	3082	2538	2154
YDR169C-A	chrIV	794574	794723	-	150	30	25	18	22
SEC7	chrIV	796193	802222	-	6030	9352	10100	8913	7359
YDR170W-A	chrIV	803195	804517	+	1323	331	330	285	247
HSP42	chrIV	806621	807748	+	1128	4653	5612	5094	3842
SUP35	chrIV	808324	810381	+	2058	16172	15931	13833	12053
ARG82	chrIV	810565	811632	-	1068	674	745	589	489
HMO1	chrIV	812110	812850	+	741	9048	9484	8742	7138
RSM24	chrIV	813193	814152	-	960	3605	3848	3091	2848
NGG1	chrIV	814452	816560	+	2109	2715	2875	2435	2097
UBC1	chrIV	816878	817525	+	648	4688	4954	4667	3856
SDH4	chrIV	817950	818495	+	546	5299	5805	5302	4191
CSN9	chrIV	818708	819196	-	489	550	504	605	387
NVJ3	chrIV	819433	820824	+	1392	941	949	910	773
SCC2	chrIV	821295	825776	+	4482	1443	1548	1212	1106
SAS4	chrIV	825910	827355	-	1446	1578	1632	1540	1259
CDC1	chrIV	827582	829057	+	1476	3947	4152	3801	3094
YDR182W-A	chrIV	829151	829354	+	204	40	44	25	28
PLP1	chrIV	829585	830277	+	693	988	1027	930	788
ATC1	chrIV	830629	831513	-	885	2071	1895	1868	1470
UPS3	chrIV	831934	832473	-	540	426	426	359	333
SND1	chrIV	832859	835492	-	2634	4342	4453	4965	3416
CCT6	chrIV	836421	838061	+	1641	11826	11767	10383	8537
SLY1	chrIV	838392	840392	+	2001	4837	5190	4337	3752
RVB1	chrIV	840604	841995	-	1392	8089	8030	7261	5797
HST4	chrIV	842337	843449	+	1113	619	604	583	448
NUP42	chrIV	843569	844861	-	1293	1074	1129	994	843
MSS116	chrIV	845952	847946	-	1995	12382	13211	9804	9553
YDR194W-A	chrIV	848071	848223	+	153	0	3	0	1
REF2	chrIV	848599	850200	+	1602	1892	2018	1871	1470
CAB5	chrIV	850274	850999	-	726	2350	2372	2300	1742
CBS2	chrIV	851228	852397	+	1170	1699	1823	1438	1274
RKM2	chrIV	852533	853972	-	1440	1169	1184	1048	928
VPS64	chrIV	854279	856093	-	1815	2261	2193	1976	1682
SPC19	chrIV	856317	856814	+	498	951	970	939	736
RAV2	chrIV	856898	857953	-	1056	1602	1567	1565	1198
COQ4	chrIV	858137	859144	+	1008	1973	2076	1941	1478
MSC2	chrIV	859346	861520	+	2175	1879	1932	1670	1442
EBS1	chrIV	862054	864708	+	2655	3695	3951	3193	2885
UME6	chrIV	865012	867522	-	2511	1379	1473	1213	1094
MSS4	chrIV	868224	870563	+	2340	4262	4405	3769	3209
YDR209C	chrIV	871036	871449	-	414	2100	2199	1986	1632
YDR210W	chrIV	871074	871301	+	228	0	0	0	0
YDR210W-A	chrIV	872112	873428	+	1317	0	0	0	0
YDR210W-B	chrIV;chrIV	872112;873406	873404;877425	+;+	5313	265	240	179	143
YDR210W-D	chrIV;chrIV	878659;882623	882621;883927	-;-	5268	260	283	290	225
YDR210W-C	chrIV	882605	883927	-	1323	0	0	0	0
GCD6	chrIV	884727	886865	+	2139	6190	6486	5873	4824
TCP1	chrIV	887232	888911	+	1680	8979	9513	8264	7201
UPC2	chrIV	889751	892492	+	2742	761	836	1117	669
AHA1	chrIV	892875	893927	+	1053	10964	11384	10327	8335
YDR215C	chrIV	894089	894502	-	414	40	40	31	26
ADR1	chrIV	895035	899006	+	3972	3603	3574	2891	2486
RAD9	chrIV	899551	903480	-	3930	2030	2086	1685	1471
SPR28	chrIV	903781	905052	-	1272	41	53	32	36
MFB1	chrIV	905455	906852	-	1398	2272	2449	2083	1746
GTB1	chrIV	907330	909438	+	2109	2108	2191	1888	1619
YDR222W	chrIV	910054	911301	+	1248	1537	1559	1332	1124
CRF1	chrIV;chrXIV	912099;711630	913502;712811	+;+	2586	1487	1579	1365	1147
HTB1	chrIV	914317	914712	-	396	35098	36972	36425	28858
HTA1	chrIV	915530	915928	+	399	31960	34252	32788	25910
ADK1	chrIV	916486	917154	+	669	22056	22179	23274	18671
SIR4	chrIV	917571	921647	+	4077	2561	2662	2340	1967
PCF11	chrIV	921926	923806	-	1881	1837	2008	1576	1341
IVY1	chrIV	924785	926146	+	1362	1928	1990	1834	1414
COX20	chrIV	926293	926910	-	618	2012	2053	2072	1511
HEM1	chrIV	927452	929098	+	1647	6359	6621	6309	4980
RTN1	chrIV	929470	930357	-	888	18611	19647	17570	14455
LYS4	chrIV	931129	933210	+	2082	5251	4961	5710	3940
PRP42	chrIV	933504	935138	+	1635	1639	1848	1513	1367
FMN1	chrIV	935236	935892	-	657	1189	1351	1193	898
MRPL7	chrIV	936615	937493	+	879	4530	4838	3674	3488
SEC26	chrIV	937895	940816	-	2922	15171	15919	13503	11772
YDR239C	chrIV	941057	943420	-	2364	1449	1340	1163	1011
SNU56	chrIV	943674	945152	-	1479	985	1009	1003	823
AMD2	chrIV	946807	948456	+	1650	1099	1185	1202	884
PRP28	chrIV	948518	950284	-	1767	1044	970	863	748
PEX5	chrIV	950563	952401	+	1839	1981	2018	1682	1517
MNN10	chrIV	952800	953981	+	1182	6482	6448	6339	4954
TRS23	chrIV	954288	954947	+	660	1280	1223	1190	933
YDR246W-A	chrIV	955133	955333	+	201	81	97	88	70
VHS1	chrIV	956013	957398	+	1386	1318	1334	1368	1073
YDR248C	chrIV	957758	958339	-	582	1757	1735	1484	1301
YDR249C	chrIV	958681	959802	-	1122	544	599	533	390
PAM1	chrIV	960614	963106	+	2493	5878	5791	5274	4358
BTT1	chrIV	963412	963861	+	450	275	314	225	204
MET32	chrIV	963990	964565	-	576	553	668	658	517
CHL4	chrIV	965113	966489	+	1377	1142	1249	1121	910
RMD5	chrIV	966557	967822	-	1266	1194	1265	1142	821
CTA1	chrIV	968133	969680	-	1548	626	699	531	491
RKM4	chrIV	969990	971474	-	1485	2040	1921	1781	1595
HSP78	chrIV	971808	974243	-	2436	11639	12508	11238	9372
YAP6	chrIV	974631	975782	-	1152	370	317	413	239
SWM1	chrIV	976717	977229	-	513	992	1071	966	738
EXG2	chrIV	977521	979209	-	1689	4542	4680	4496	3365
YDR261W-A	chrIV	981462	982778	+	1317	0	0	0	0
YDR261W-B	chrIV;chrIV	981462;982756	982754;986775	+;+	5313	755	774	566	398
YDR261C-D	chrIV;chrIV	987534;991045	991043;992349	-;-	4815	470	541	493	407
YDR261C-C	chrIV	991027	992349	-	1323	0	0	0	0
YDR262W	chrIV	993134	993952	+	819	2448	2552	2855	1954
DIN7	chrIV	994242	995534	-	1293	606	679	541	404
AKR1	chrIV	996029	998323	-	2295	5280	4969	4942	3707
PEX10	chrIV	998864	999877	+	1014	1031	1022	966	754
HEL2	chrIV	1000104	1002023	-	1920	3350	3648	2986	2762
CIA1	chrIV	1002510	1003502	-	993	1976	1989	1817	1569
MSW1	chrIV	1004004	1005143	+	1140	1321	1453	1137	1037
CCC2	chrIV	1005675	1008689	+	3015	1875	1659	1539	1052
GLO2	chrIV	1009010	1009834	+	825	4124	4262	3957	2996
DON1	chrIV	1010176	1011273	+	1098	300	335	274	220
YDR274C	chrIV	1011589	1011960	-	372	189	164	282	103
BSC2	chrIV	1012252	1012959	+	708	977	1018	1294	779
PMP3	chrIV	1013476	1013643	-	168	16460	16524	16867	13485
MTH1	chrIV	1014401	1015702	-	1302	930	1061	965	813
YDR278C	chrIV	1017001	1017318	-	318	4	4	4	3
RNH202	chrIV	1019368	1020420	+	1053	1414	1490	1405	1142
RRP45	chrIV	1020747	1021664	+	918	2494	2436	2218	1869
PHM6	chrIV	1022007	1022321	-	315	242	102	252	200
MRX10	chrIV	1023511	1024755	-	1245	815	883	734	655
GCN2	chrIV	1025070	1030049	-	4980	3302	3501	3211	2602
DPP1	chrIV	1030550	1031419	-	870	6280	6652	7488	5166
ZIP1	chrIV	1032436	1035063	+	2628	557	751	519	511
YDR286C	chrIV	1035231	1035575	-	345	513	544	439	396
INM2	chrIV	1035995	1036873	+	879	1304	1418	1364	1044
NSE3	chrIV	1037195	1038106	+	912	1321	1344	1224	1000
RTT103	chrIV	1038280	1039509	-	1230	1838	1986	1798	1400
HRQ1	chrIV	1039728	1042961	+	3234	1874	1959	1672	1430
SRP101	chrIV	1043146	1045011	-	1866	5886	5945	5195	4611
SSD1	chrIV	1045640	1049392	-	3753	11804	12826	11589	9396
DPL1	chrIV	1050459	1052228	-	1770	5825	5743	4903	4584
HDA2	chrIV	1052623	1054647	-	2025	1935	2061	1786	1509
MHR1	chrIV	1055212	1055892	+	681	3408	3631	2920	2692
SUR2	chrIV	1056551	1057600	+	1050	4024	4011	5645	3108
ATP5	chrIV	1058176	1058814	-	639	13659	14931	13012	11417
BFR2	chrIV	1059627	1061231	+	1605	4189	4270	3884	3140
PRO1	chrIV	1061505	1062791	-	1287	2918	2877	2485	2135
CFT1	chrIV	1063352	1067425	+	4074	2379	2515	2070	1871
GPI11	chrIV	1067731	1068390	+	660	1695	1868	1677	1352
RSC3	chrIV	1068729	1071386	-	2658	3360	3647	2909	2487
CPR5	chrIV	1071880	1072557	-	678	7515	7548	7339	6065
HNT2	chrIV;chrIV	1072746;1073402	1073312;1073488	-;-	654	1082	1104	1037	794
YDR306C	chrIV	1073735	1075171	-	1437	1515	1563	1513	1088
PMT7	chrIV	1075865	1077853	+	1989	2032	2300	1853	1759
SRB7	chrIV	1078027	1078449	-	423	1282	1446	1333	1117
GIC2	chrIV	1079048	1080199	-	1152	4424	4618	4100	3536
SUM1	chrIV	1081128	1084316	-	3189	4865	5147	4198	3789
TFB1	chrIV	1085065	1086993	+	1929	1701	1799	1616	1322
SSF2	chrIV	1087581	1088942	+	1362	2314	2104	1993	1609
PIB1	chrIV	1089219	1090079	-	861	1024	1110	1008	871
RAD34	chrIV	1090433	1092511	-	2079	641	658	575	503
IPK1	chrIV	1092741	1093586	-	846	769	830	811	591
OMS1	chrIV	1093763	1095178	+	1416	3740	4139	3237	2835
YDR316W-A	chrIV	1096064	1097386	+	1323	0	0	0	0
YDR316W-B	chrIV;chrIV	1096064;1097370	1097368;1101332	+;+	5268	157	25	27	22
HIM1	chrIV	1102184	1103428	+	1245	241	350	242	235
MCM21	chrIV;chrIV	1103758;1103893	1103809;1104947	+;+	1107	991	1078	961	800
YFT2	chrIV	1105003	1105827	-	825	1097	1099	1065	912
SWA2	chrIV	1106095	1108101	-	2007	2348	2553	2174	1686
DAD4	chrIV	1108280	1108498	-	219	1397	1391	1515	1143
ASP1	chrIV	1108702	1109847	+	1146	4899	5112	4422	3771
MRPL35	chrIV	1110589	1111692	+	1104	3966	4416	3220	3250
TIM11	chrIV	1112003	1112293	-	291	6352	6279	5453	4439
PEP7	chrIV	1112480	1114027	-	1548	574	677	593	490
UTP4	chrIV	1114433	1116763	-	2331	5314	5553	4528	3886
YCG1	chrIV	1117126	1120233	+	3108	2167	2363	1786	1651
YSP2	chrIV	1120609	1124925	-	4317	4106	4154	3925	3175
SKP1	chrIV	1125434	1126018	-	585	6227	6253	5949	5073
PEX3	chrIV	1126270	1127595	-	1326	2496	2637	2359	1841
UBX5	chrIV	1127872	1129374	+	1503	1827	1867	1616	1435
GPI8	chrIV	1129588	1130823	+	1236	2395	2294	2199	1857
IRC3	chrIV	1131001	1133070	+	2070	1042	1114	878	820
RQC1	chrIV	1133260	1135431	-	2172	3011	3261	2741	2325
SWR1	chrIV	1135932	1140476	+	4545	3259	3265	2713	2364
MSN5	chrIV	1141168	1144842	+	3675	5789	6018	5287	4380
MRX8	chrIV	1145092	1146036	+	945	705	778	652	558
MRPS28	chrIV	1146319	1147179	+	861	3736	4010	3148	2703
YDR338C	chrIV	1147379	1149466	-	2088	1180	1293	1060	950
FCF1	chrIV	1149951	1150520	-	570	2800	2842	2812	2149
RRS1	chrIV;chrXV	1151803;868340	1153626;868951	-;+	2436	17496	17164	16309	12772
HXT7	chrIV	1154216	1155928	-	1713	5621	6714	5928	4757
HXT6	chrIV	1159608	1161320	-	1713	2318	2779	2269	1794
YDR344C	chrIV	1162006	1162449	-	444	72	71	52	42
HXT3	chrIV	1162957	1164660	-	1704	33145	34606	32509	27700
SVF1	chrIV	1167214	1168659	-	1446	9537	9631	9104	6882
MRP1	chrIV	1169178	1170143	+	966	5750	6333	4836	4498
PAL1	chrIV	1170326	1171825	-	1500	4132	3982	3534	2954
YPS7	chrIV	1172386	1174176	-	1791	4907	4874	4641	3845
ATP22	chrIV	1176120	1178174	-	2055	2564	2678	2424	2067
SBE2	chrIV	1178666	1181260	+	2595	3717	3829	3462	2832
YPQ2	chrIV	1181801	1182754	+	954	2447	2484	2253	1987
TRR1	chrIV	1183299	1184258	+	960	17206	17536	16522	14100
TRP4	chrIV	1184747	1185889	+	1143	4592	4437	4284	3625
SPC110	chrIV	1186107	1188941	+	2835	2414	2635	2190	1910
CNL1	chrIV	1189199	1189567	-	369	1416	1554	1495	985
GGA1	chrIV	1190059	1191732	+	1674	2146	2462	2171	1724
EAF1	chrIV	1191936	1194884	-	2949	1948	2101	1700	1440
BCP1	chrIV	1195412	1196263	-	852	2900	2699	2524	1987
TFC6	chrIV	1196679	1198697	-	2019	1599	1684	1424	1151
ESC2	chrIV	1199183	1200553	+	1371	1021	1112	982	802
SEM1	chrIV	1202128	1202397	+	270	4032	4077	4028	3103
CDC40	chrIV	1202843	1204210	-	1368	1704	1716	1520	1242
ESF1	chrIV	1204497	1206383	-	1887	4852	4403	4068	3292
YDR365W-A	chrIV	1206997	1208319	+	1323	0	0	0	0
YDR365W-B	chrIV;chrIV	1206997;1208303	1208301;1212265	+;+	5268	16	23	25	17
YDR366C	chrIV	1212438	1212836	-	399	15	8	6	8
KEI1	chrIV;chrIV	1212848;1212979	1212877;1213614	+;+	666	2243	2265	2178	1795
YPR1	chrIV	1213904	1214842	+	939	5195	5712	5241	4095
XRS2	chrIV	1215016	1217580	-	2565	945	916	831	733
DXO1	chrIV	1217782	1219110	-	1329	1052	1156	916	847
CTS2	chrIV	1219413	1220948	+	1536	1289	1380	1230	990
VPS74	chrIV	1221112	1222149	-	1038	6525	6595	6591	5288
FRQ1	chrIV	1222759	1223331	+	573	2820	2849	2925	2125
PHO92	chrIV	1223474	1224394	-	921	19	16	18	10
WIP1	chrIV	1224757	1225026	+	270	725	742	729	541
BCS1	chrIV	1225166	1226536	-	1371	3128	3464	2677	2615
ARH1	chrIV	1226822	1228303	+	1482	2682	2827	2436	2064
ATP17	chrIV	1228611	1228916	+	306	8587	9004	8427	6613
LSM6	chrIV	1229349	1229609	-	261	2609	2659	2626	2028
RGA2	chrIV	1230167	1233196	+	3030	2179	2324	1905	1768
SDH6	chrIV	1233278	1233517	-	240	609	665	717	482
ARO10	chrIV	1234218	1236125	+	1908	768	1004	762	726
YRA1	chrIV;chrIV	1236558;1237609	1236842;1238004	+;+	681	11411	11256	10660	8347
YDR381C-A	chrIV;chrIV	1238312;1238825	1238630;1238850	-;-	345	1422	1424	1463	1024
RPP2B	chrIV	1239492	1239824	+	333	53796	54570	50332	41140
NKP1	chrIV	1239960	1240676	-	717	939	871	865	652
ATO3	chrIV	1241204	1242031	-	828	1143	1130	1236	827
EFT2	chrIV	1243230	1245758	+	2529	43654	46713	41931	36554
MUS81	chrIV	1246084	1247982	+	1899	975	1056	988	797
CIN10	chrIV	1248154	1249821	-	1668	1437	1588	1333	1180
RVS167	chrIV	1250186	1251634	+	1449	10740	10942	10040	7931
SAC7	chrIV	1252537	1254501	+	1965	2741	2727	2416	2104
UBA2	chrIV	1254937	1256847	-	1911	3084	3175	2789	2278
YDR391C	chrIV	1257358	1258056	-	699	1391	1483	1469	1154
SPT3	chrIV	1258696	1259709	+	1014	1636	1698	1474	1184
SHE9	chrIV	1259901	1261271	+	1371	2072	2357	1883	1686
RPT3	chrIV	1261681	1262967	+	1287	8796	9047	8037	7034
SXM1	chrIV	1263324	1266158	+	2835	7194	7694	6374	5630
NCB2	chrIV;chrIV	1266366;1266862	1266769;1266898	-;-	441	2580	2344	2645	1908
UTP5	chrIV	1267471	1269402	+	1932	5530	5441	4794	3885
HPT1	chrIV	1270068	1270733	+	666	7888	6970	8160	6085
URH1	chrIV	1271063	1272085	+	1023	2171	2431	1821	1511
DIT2	chrIV	1272234	1273703	-	1470	71	89	58	54
DIT1	chrIV	1274602	1276212	+	1611	137	161	137	121
RPB7	chrIV	1276654	1277169	-	516	3491	3542	3364	2763
MRP20	chrIV	1277646	1278437	+	792	3302	3411	3038	2374
PDR15	chrIV	1279210	1283799	+	4590	1707	1896	1392	1314
TRS120	chrIV	1284069	1287938	-	3870	3488	3641	2880	2624
ADE8	chrIV	1288215	1288859	-	645	2433	2321	2495	1899
SIZ1	chrIV	1289406	1292120	+	2715	1396	1483	1239	1128
STE14	chrIV	1292372	1293091	-	720	1155	1297	1166	896
DFM1	chrIV	1293369	1294394	-	1026	2962	3112	2714	2327
RRP17	chrIV	1294693	1295400	+	708	2715	2681	2575	1916
ERD1	chrIV	1295598	1296686	-	1089	1289	1510	1206	1061
YDR415C	chrIV	1297037	1298161	-	1125	1598	1604	1515	1256
SYF1	chrIV	1298432	1301011	+	2580	1683	1842	1438	1337
RPL12B	chrIV	1301616	1302113	+	498	44764	43974	44264	35062
RAD30	chrIV	1303174	1305072	+	1899	1393	1464	1209	1085
HKR1	chrIV	1306267	1311675	+	5409	4275	4462	4234	3141
ARO80	chrIV	1312040	1314892	+	2853	1296	1390	1257	1119
SIP1	chrIV	1315326	1317773	-	2448	2004	2086	1837	1553
CAD1	chrIV	1318046	1319275	-	1230	1504	1516	1443	1092
DYN2	chrIV;chrIV;chrIV	1319387;1319698;1319817	1319617;1319720;1319841	-;-;-	279	1470	1626	1759	1355
SNX41	chrIV	1320064	1321941	+	1878	1071	1016	1188	874
RPN9	chrIV	1322205	1323386	+	1182	7240	7573	6880	5878
BNA7	chrIV	1323454	1324239	-	786	1491	1584	1190	1114
TIF35	chrIV	1324477	1325301	-	825	13084	12935	12219	9554
CYM1	chrIV	1325501	1328470	-	2970	5695	6056	4675	4672
NPL3	chrIV	1328783	1330027	+	1245	12471	12570	11711	9377
GPI17	chrIV	1331237	1332841	+	1605	3886	4071	3585	3054
PPM1	chrIV	1332983	1333969	-	987	1181	1325	1175	1041
PPZ2	chrIV	1334821	1336953	+	2133	1615	1671	1532	1267
GPI19	chrIV	1337352	1337774	+	423	182	184	199	136
THI74	chrIV	1338274	1339386	+	1113	748	758	656	520
LRS4	chrIV	1339676	1340719	+	1044	955	1018	892	750
DOT1	chrIV	1342493	1344241	+	1749	1807	1826	1427	1269
APT2	chrIV	1344517	1345062	-	546	1952	2003	1961	1425
SSN2	chrIV	1345676	1349938	-	4263	1835	1877	1550	1326
YDR444W	chrIV	1350290	1352353	+	2064	1533	1662	1507	1236
ECM11	chrIV	1353725	1354633	+	909	19	15	20	19
RPS17B	chrIV;chrIV	1354829;1355551	1355236;1355553	-;-	411	31313	30453	31807	26048
ADA2	chrIV	1356065	1357369	+	1305	1291	1425	1177	962
UTP6	chrIV	1357580	1358902	-	1323	2643	2720	2428	1914
RPS18A	chrIV;chrIV	1359923;1360405	1359969;1360798	+;+	441	48827	50215	48107	41149
YHP1	chrIV	1361120	1362181	-	1062	2442	2626	2247	1974
PPN1	chrIV	1362878	1364902	+	2025	7747	8006	7698	6019
TSA2	chrIV	1365072	1365662	-	591	215	308	239	167
GUK1	chrIV	1366264	1366827	-	564	8489	9318	8273	7090
NHX1	chrIV	1367485	1369386	+	1902	3910	4363	3684	3181
TOM1	chrIV	1369790	1379596	+	9807	7479	8144	6847	6052
HEH2	chrIV	1380055	1382046	-	1992	3627	3652	3311	2664
PFA5	chrIV	1382319	1383443	-	1125	1050	1113	986	895
TFB3	chrIV	1383811	1384776	+	966	1626	1618	1547	1311
MFA1	chrIV	1385176	1385286	+	111	3664	4150	4188	3057
YDR461C-A	chrIV	1385524	1385766	-	243	686	556	821	491
MRPL28	chrIV	1386073	1386516	+	444	1712	1850	1551	1335
STP1	chrIV	1386816	1388375	+	1560	3192	3111	3125	2441
SPP41	chrIV	1388872	1393179	+	4308	3871	3901	3650	2851
RMT2	chrIV	1393336	1394574	-	1239	2976	2681	2595	1931
PKH3	chrIV	1395121	1397817	+	2697	2655	2807	2482	2117
TLG1	chrIV	1398026	1398700	-	675	2644	2606	2739	2039
SDC1	chrIV	1399015	1399542	+	528	1389	1482	1440	1209
UGO1	chrIV	1399706	1401214	-	1509	2022	2274	1840	1598
RPL27B	chrIV;chrIV	1401770;1402185	1401800;1402564	+;+	411	23140	22944	22227	18429
snR13	chrIV	1402919	1403042	+	124	71	80	60	30
TRS31	chrIV	1403322	1404173	+	852	1620	1660	1592	1379
PRP3	chrIV	1404445	1405854	-	1410	1444	1410	1319	1065
JIP4	chrIV	1407464	1410094	-	2631	2884	3057	2739	2251
YDR476C	chrIV	1410453	1411127	-	675	1767	1647	1626	1189
SNF1	chrIV	1412373	1414274	+	1902	4511	4588	4181	3465
SNM1	chrIV	1414575	1415171	+	597	383	398	379	310
PEX29	chrIV	1415210	1416874	-	1665	1871	2015	1790	1563
DIG2	chrIV	1417399	1418370	+	972	1086	1105	995	919
PHO8	chrIV	1418550	1420250	-	1701	7723	6027	8220	5898
CWC21	chrIV	1420431	1420838	-	408	921	887	931	636
KRE2	chrIV	1421157	1422485	+	1329	11298	11225	11860	8610
VPS52	chrIV	1422763	1424688	+	1926	1421	1563	1221	1154
VPS72	chrIV	1424820	1427207	-	2388	2858	2949	2695	2174
VPS60	chrIV	1427431	1428120	-	690	2874	2845	3110	2162
RIB3	chrIV	1428354	1428980	-	627	6746	6805	6978	5243
PAC11	chrIV	1429188	1430789	-	1602	701	728	658	497
SLD5	chrIV	1431012	1431896	+	885	727	749	722	510
PKH1	chrIV	1431968	1434268	-	2301	1954	1981	1672	1406
IZH1	chrIV	1434924	1435874	+	951	4794	4801	4694	3482
MZM1	chrIV	1436217	1436588	+	372	1592	1755	1383	1290
RSM28	chrIV	1436930	1438015	+	1086	5320	5555	4120	3880
VPS3	chrIV	1438115	1441150	-	3036	1697	1780	1675	1310
PUF6	chrIV	1441433	1443403	-	1971	6053	6070	5454	4324
ITR1	chrIV	1443713	1445467	-	1755	39711	40585	37137	30532
SEC20	chrIV	1445843	1446994	-	1152	1676	1741	1527	1403
LCD1	chrIV	1447830	1450073	+	2244	1529	1629	1341	1078
RPL37B	chrIV;chrIV	1450198;1450847	1450457;1450853	-;-	267	26181	26501	26975	21689
PLM2	chrIV	1451353	1452918	+	1566	664	743	617	500
SAM2	chrIV	1453310	1454464	-	1155	38648	38624	34481	29415
LPP1	chrIV	1455042	1455866	-	825	1029	1069	905	792
SPG3	chrIV	1456311	1456694	-	384	597	706	604	470
PSP1	chrIV	1456695	1459220	-	2526	4673	5010	4281	3659
GMC1	chrIV	1459728	1461554	-	1827	428	521	346	335
GIN4	chrIV	1462358	1465786	-	3429	5790	5806	4930	4275
GNP1	chrIV	1466453	1468444	-	1992	17946	18589	14438	13095
SMT3	chrIV	1469400	1469705	+	306	6403	6550	6698	4878
SDH7	chrIV	1470017	1470418	+	402	1601	1775	1416	1306
EMI1	chrIV	1470500	1471063	-	564	1429	1394	1404	1092
GRX2	chrIV	1471017	1471448	+	432	4584	4708	4413	3948
YDR514C	chrIV	1471548	1472999	-	1452	2105	2228	1854	1604
SLF1	chrIV	1473429	1474772	+	1344	1950	1990	1599	1537
EMI2	chrIV	1474974	1476476	-	1503	4257	5064	4692	3637
GRH1	chrIV	1477239	1478357	+	1119	3278	3296	3192	2474
EUG1	chrIV	1478608	1480161	+	1554	2505	2810	2877	1920
FPR2	chrIV	1480425	1480832	+	408	3876	4197	3646	2868
URC2	chrIV	1481085	1483403	-	2319	940	1047	938	804
SPS2	chrIV	1483795	1485303	-	1509	105	115	114	86
SPS1	chrIV	1485566	1487038	-	1473	125	143	107	120
AGE1	chrIV	1487542	1488990	-	1449	2735	2913	2600	2119
YDR524W-A	chrIV	1489403	1489492	+	90	15819	17083	17967	11715
YDR524C-B	chrIV	1489598	1489798	-	201	45438	48492	48194	38405
API2	chrIV	1489905	1490234	+	330	8	16	10	7
SNA2	chrIV	1490596	1490835	+	240	1055	1128	1222	860
RBA50	chrIV	1491094	1492413	+	1320	2259	2172	2029	1621
snR84	chrIV	1492477	1493026	-	550	357	437	378	285
HLR1	chrIV	1494586	1495857	+	1272	1594	1932	1503	1225
QCR7	chrIV	1496165	1496548	-	384	15282	15267	13288	11903
APA2	chrIV	1496791	1497768	-	978	1156	1188	1128	929
CAB1	chrIV	1498232	1499335	+	1104	2767	2898	2432	2158
KRE28	chrIV	1499396	1500553	-	1158	995	995	981	760
HSP31	chrIV	1501447	1502160	-	714	3430	4339	3563	3348
FIT1	chrIV	1503314	1504900	-	1587	164	194	135	138
STL1	chrIV	1508005	1509714	+	1710	298	277	289	233
PAD1	chrIV	1510902	1511630	+	729	924	1000	759	727
FDC1	chrIV	1512094	1513605	+	1512	2344	2667	2009	1815
IRC4	chrIV	1517136	1517675	-	540	381	436	337	286
YDR541C	chrIV	1519664	1520698	-	1035	594	904	695	613
PAU10	chrIV	1523249	1523611	+	363	1	5	6	3
YRF1-1	chrIV	1526321	1531711	+	5391	19	30	21	24
YIL177C	chrIX;chrIX	483;4987	4598;6147	-;-	5277	188	183	96	147
PAU14	chrIX	8793	9155	-	363	0	0	0	0
VTH1	chrIX	11492	16141	+	4650	98	128	125	95
IMA3	chrIX	16784	18553	-	1770	0	0	0	0
CSS1	chrIX	23119	26106	-	2988	4103	4101	3947	3378
YIL166C	chrIX	30938	32566	-	1629	320	370	266	230
YIL165C	chrIX	33718	34077	-	360	267	277	437	240
NIT1	chrIX	34087	34686	-	600	440	416	544	327
YIL163C	chrIX	36899	37252	-	354	121	141	127	107
SUC2	chrIX	37385	38983	+	1599	1678	1874	1489	1310
YIL161W	chrIX	39433	40140	+	708	1386	1417	1474	1072
POT1	chrIX	40191	41444	-	1254	210	229	202	166
BNR1	chrIX	41825	45952	+	4128	1146	1260	1024	863
AIM20	chrIX	46201	46815	+	615	1632	1621	1661	1246
COA1	chrIX	46949	47542	-	594	3272	3484	2865	2607
YIL156W-B	chrIX;chrIX	47690;47761	47698;47973	+;+	222	927	955	1128	763
UBP7	chrIX	48091	51306	+	3216	1672	1628	1408	1180
GUT2	chrIX	51759	53708	-	1950	2987	3283	2796	2240
IMP2'	chrIX	53981	55021	-	1041	2991	2879	3040	2428
RRD1	chrIX	55198	56379	+	1182	1825	1872	1711	1359
YIL152W	chrIX	56545	57252	+	708	712	735	727	515
ESL1	chrIX	57338	60694	-	3357	3308	3725	3001	2618
MCM10	chrIX	61013	62728	-	1716	547	479	438	400
MLP2	chrIX	63028	68067	-	5040	5062	5076	4273	3666
RPL40A	chrIX;chrIX	68708;69150	68715;69528	+;+	387	41313	41470	40887	33898
SLN1	chrIX	69791	73453	-	3663	3699	3852	3186	2724
ATG32	chrIX	74184	75773	-	1590	827	907	775	593
PAN6	chrIX	76354	77283	-	930	2815	2781	2648	2212
NDC80	chrIX	78074	80149	+	2076	2233	2369	1998	1616
SSL2	chrIX	80510	83041	-	2532	3347	3295	3069	2465
CCT2	chrIX	83302	84885	+	1584	10265	10607	8942	8274
AXL2	chrIX	85366	87837	+	2472	5740	5618	5061	4218
REV7	chrIX	87979	88716	-	738	503	657	462	374
TPM2	chrIX	89230	89715	-	486	5186	5229	5376	3914
TMA108	chrIX	89948	92788	-	2841	4150	4376	3495	3353
OM45	chrIX	93619	94800	+	1182	4316	4739	4171	3261
VHS2	chrIX	95065	96375	-	1311	2351	2156	2141	1753
YIL134C-A	chrIX	96522	96725	-	204	10	12	9	9
snR68	chrIX	97111	97246	+	136	125	139	127	100
FLX1	chrIX	97395	98330	+	936	983	1097	884	823
RPL16A	chrIX;chrIX	98527;99386	99095;99416	-;-	600	31310	30568	29770	24928
CSM2	chrIX	99860	100501	-	642	247	276	187	175
FKH1	chrIX	100781	102235	-	1455	2229	2345	1960	1616
ASG1	chrIX	102782	105676	+	2895	3394	3537	2933	2489
TAO3	chrIX	106107	113237	-	7131	3857	4203	3662	3104
MET18	chrIX	113806	116904	+	3099	3481	3977	3055	2799
RRT14	chrIX	117024	117644	-	621	1962	1980	1809	1426
STH1	chrIX	117992	122071	+	4080	6724	6791	5733	4816
KGD1	chrIX	122689	125733	+	3045	8160	8930	7169	6437
AYR1	chrIX	126204	127097	+	894	5687	6237	6362	4666
SIM1	chrIX	128151	129581	+	1431	19019	20578	19678	14963
POG1	chrIX	130610	131665	+	1056	736	790	716	525
QDR2	chrIX	132244	133872	+	1629	416	524	463	379
QDR1	chrIX	134417	136108	+	1692	564	545	557	402
RPI1	chrIX	136654	137877	-	1224	2094	2667	2404	1916
RHO3	chrIX	139752	140447	+	696	3659	3887	3705	2843
PRM5	chrIX	140613	141569	-	957	5214	4619	6020	4094
HIS5	chrIX	142928	144085	+	1158	4785	4107	6807	3585
NUP159	chrIX	144327	148709	-	4383	5810	6050	5066	4466
POR2	chrIX	149143	149988	-	846	778	744	852	597
SDP1	chrIX	150559	151188	+	630	274	278	343	234
HOS4	chrIX	151595	154846	+	3252	3397	3642	3634	2568
COX5B	chrIX;chrIX	155222;155311	155222;155765	+;+	456	2353	2603	4265	1952
HPM1	chrIX	156045	157178	+	1134	2084	2035	1870	1621
SEC24	chrIX	157385	160165	-	2781	14074	14980	12709	10838
YIL108W	chrIX	160887	162977	+	2091	4545	4366	4446	3097
PFK26	chrIX	163278	165761	-	2484	2855	2808	3081	2034
MOB1	chrIX;chrIX	166415;166520	166434;167444	+;+	945	2532	2547	2538	2038
SLM1	chrIX	167581	169641	-	2061	2811	2761	2532	2055
YIL105W-A	chrIX	167664	167804	+	141	0	0	0	0
SHQ1	chrIX	169982	171505	-	1524	1303	1305	1095	1010
DPH1	chrIX	171751	173028	+	1278	2216	2295	1997	1686
YIL102C-A	chrIX	173365	173592	-	228	280	348	265	238
YIL102C	chrIX	174582	174887	-	306	21	23	19	27
XBP1	chrIX	175307	177250	-	1944	976	978	1009	653
SGA1	chrIX	178004	179653	+	1650	231	241	303	201
FMC1	chrIX	179772	180239	-	468	1465	1623	1267	1203
FYV10	chrIX	180427	181977	+	1551	738	859	750	632
BMT5	chrIX	182117	183127	-	1011	821	824	692	593
PRK1	chrIX	183937	186369	+	2433	1757	1794	1528	1313
LYS12	chrIX	186517	187632	-	1116	8910	8943	10682	7182
RSM25	chrIX	187990	188784	-	795	3321	3600	2803	2743
YIL092W	chrIX	189066	190967	+	1902	686	757	613	539
UTP25	chrIX	191030	193195	-	2166	3536	3445	2927	2448
ICE2	chrIX	193595	195070	+	1476	2809	2963	2547	2054
YIL089W	chrIX	195599	196216	+	618	263	321	234	219
AVT7	chrIX	197931	199403	-	1473	4906	5139	4748	3973
AIM19	chrIX	199646	200119	-	474	742	824	780	637
YIL086C	chrIX	200153	200461	-	309	19	21	25	15
KTR7	chrIX	200490	202043	-	1554	3105	3462	2829	2526
SDS3	chrIX	202276	203259	-	984	805	852	662	590
CAB2	chrIX	203556	204653	-	1098	1908	2049	1832	1624
YIL082W-A	chrIX;chrIX	205635;206487	206485;210132	+;+	4497	2646	2803	2379	2058
AIR1	chrIX	210923	212005	-	1083	1473	1420	1418	1122
THS1	chrIX	212499	214703	+	2205	26783	26371	23151	20299
YIL077C	chrIX	214991	215953	-	963	1344	1593	1302	1119
SEC28	chrIX	216658	217548	+	891	8825	8727	8821	6844
RPN2	chrIX	217863	220700	-	2838	18298	18668	16665	13956
SER33	chrIX	221081	222490	-	1410	5022	4945	5207	4052
SPO22	chrIX;chrIX	222937;225900	225809;225954	-;-	2928	746	771	659	637
HOP1	chrIX	226602	228419	+	1818	330	371	288	256
PCI8	chrIX	228660	229994	-	1335	918	970	883	670
MAM33	chrIX	230272	231072	-	801	5212	5908	4181	4092
RPS24B	chrIX;chrIX	231553;232367	231957;232369	-;-	408	24415	24385	23895	20131
SEC6	chrIX	233057	235474	-	2418	2692	2746	2321	1899
YIL067C	chrIX	235724	237760	-	2037	1295	1309	1129	1001
RNR3	chrIX	238099	240708	-	2610	237	253	445	181
FIS1	chrIX	241308	241775	-	468	1397	1387	1444	1014
EFM4	chrIX	241943	242716	+	774	1335	1307	1129	981
YRB2	chrIX	242761	243744	-	984	3799	3856	3922	2899
ARC15	chrIX	243998	244462	-	465	5646	5968	5848	4450
SNP1	chrIX	244657	245559	-	903	639	644	532	463
YIL060W	chrIX	246392	246826	+	435	288	312	371	263
RGI2	chrIX	247902	248396	-	495	10	6	3	8
VHR1	chrIX	249991	251913	+	1923	1673	1643	1641	1250
YIL055C	chrIX	252042	253925	-	1884	602	559	596	385
YIL054W	chrIX	254543	254860	+	318	21	19	17	14
GPP1	chrIX	255115	255867	+	753	37876	36869	38367	29122
RPL34B	chrIX;chrIX	256226;257027	256554;257063	-;-	366	31529	31117	30470	26209
MMF1	chrIX	257843	258280	-	438	8074	8492	8929	6221
PCL7	chrIX	258913	259770	+	858	2896	3014	2924	2254
DFG10	chrIX	260158	260919	+	762	645	719	661	552
NEO1	chrIX	261437	264892	+	3456	3612	3905	3120	2773
SYG1	chrIX	265115	267823	-	2709	4590	4589	4488	3584
YIL046W-A	chrIX	268309	268473	+	165	29	37	30	15
MET30	chrIX	268651	270573	+	1923	2515	2621	2746	1988
PIG2	chrIX	271161	272777	+	1617	1096	1156	1416	831
AGE2	chrIX	272950	273846	-	897	2609	2537	2441	1896
CBR1	chrIX	274072	274926	-	855	9640	9525	9788	7921
PKP1	chrIX	275108	276292	-	1185	1317	1392	1317	1063
GVP36	chrIX	276525	277505	+	981	9550	10013	8516	7559
APQ12	chrIX	277723	278139	+	417	1301	1299	1206	1014
TED1	chrIX	278426	279847	+	1422	5410	5362	4533	4221
NOT3	chrIX	280142	282652	-	2511	5151	5367	4434	3970
PRM2	chrIX	283029	284999	-	1971	196	268	190	201
CST6	chrIX	285666	287429	+	1764	2545	2654	2441	2070
CKA1	chrIX	287790	288908	-	1119	4902	4913	4486	3721
CAP2	chrIX	289226	290089	-	864	4509	4950	4619	3798
BCY1	chrIX	290419	291669	-	1251	8269	8812	7867	6441
ULP2	chrIX	292633	295737	+	3105	1985	2125	1955	1507
SSM4	chrIX	296050	300009	-	3960	5680	6010	4816	4399
YIL029C	chrIX	300829	301257	-	429	282	297	257	234
EMC5	chrIX	303679	304104	-	426	1591	1645	1758	1350
IRR1	chrIX	304477	307929	-	3453	2809	3086	2498	2299
YIL024C	chrIX	308602	309171	-	570	413	424	444	312
YKE4	chrIX	309386	310426	-	1041	4018	3842	4343	2899
TIM44	chrIX	311165	312460	+	1296	8933	8983	7299	6353
RPB3	chrIX	312905	313861	+	957	4878	4993	4432	3685
HIS6	chrIX	314035	314820	-	786	1661	1696	1411	1182
FAF1	chrIX	315093	316133	+	1041	1404	1336	1281	1028
RPL2B	chrIX;chrIX	316768;317172	316771;317932	+;+	765	82319	82111	78098	68389
VID28	chrIX	318200	320965	-	2766	1753	1950	1646	1428
SNL1	chrIX	321454	321933	+	480	1793	1821	1740	1268
BAR1	chrIX	322342	324105	+	1764	5702	6059	5040	5156
YIL015C-A	chrIX	325212	325526	-	315	467	584	585	449
MNT3	chrIX	326103	327995	+	1893	2101	2095	1851	1611
PDR11	chrIX	328207	332442	-	4236	976	1170	973	818
YIL012W	chrIX	333011	333352	+	342	21	31	18	18
TIR3	chrIX	333727	334536	+	810	298	326	1101	231
DOT5	chrIX	334882	335529	+	648	2179	2242	2057	1634
EST3	chrIX;chrIX	335666;335937	335935;336212	-;-	546	635	716	696	566
FAA3	chrIX	339344	341428	+	2085	2772	2810	2539	2231
URM1	chrIX	342536	342835	+	300	1765	1751	1736	1260
NAS2	chrIX	342994	343656	-	663	1005	1152	958	840
YIA6	chrIX	344062	345183	+	1122	748	880	661	621
EPS1	chrIX	345692	347797	+	2106	3855	3861	3525	2683
BET1	chrIX;chrIX	347946;348495	348363;348505	-;-	429	1340	1422	1441	1102
CFD1	chrIX	349122	350003	+	882	808	856	790	677
YIL002W-A	chrIX	350301	350510	+	210	1797	1956	1878	1462
INP51	chrIX	350591	353431	-	2841	2874	3110	2649	2203
YIL001W	chrIX	353940	355481	+	1542	1063	1125	975	871
SGN1	chrIX	356143	356895	-	753	2153	2238	1932	1692
MPH1	chrIX	357415	360396	-	2982	2743	2950	2414	2093
AIM21	chrIX	360885	362924	+	2040	3350	3355	2948	2480
DJP1	chrIX	363221	364519	+	1299	4978	4808	4515	3640
IST3	chrIX	364889	365335	+	447	369	423	387	287
PAN1	chrIX	365466	369908	-	4443	7441	7454	6200	5630
EGH1	chrIX	370704	372998	+	2295	765	916	812	642
PRI1	chrIX	373077	374306	-	1230	1632	1804	1555	1357
MSL1	chrIX	374525	374860	+	336	446	550	523	432
DSN1	chrIX	375431	377161	+	1731	1695	1818	1661	1258
STS1	chrIX	377287	378246	-	960	3125	3019	3017	2283
SQT1	chrIX	378486	379781	+	1296	5798	5313	5293	4258
GAT4	chrIX	380019	380384	-	366	16	12	16	11
YIR014W	chrIX	381086	381814	+	729	233	234	221	183
RPR2	chrIX	381948	382382	+	435	556	662	610	437
YIR016W	chrIX	382628	383425	+	798	1066	1210	1167	852
MET28	chrIX	383556	384119	-	564	788	734	1083	556
YAP5	chrIX	384609	385346	+	738	537	540	598	403
YIR018C-A	chrIX	385564	385701	-	138	76	94	80	70
FLO11	chrIX	389572	393675	-	4104	472	460	445	373
ICR1	chrIX	393884	397082	-	3199	456	507	481	342
YIR020C	chrIX	394255	394557	-	303	0	0	0	0
PWR1	chrIX	395999	396939	+	941	0	0	0	0
MRS1	chrIX	397294	398385	+	1092	1441	1673	1238	1215
YIR021W-A	chrIX	398514	398726	+	213	3	5	8	2
SEC11	chrIX	398733	399236	+	504	2758	3176	3110	2489
DAL81	chrIX	399777	402689	+	2913	2237	2275	1792	1661
INA22	chrIX	402841	403491	-	651	1021	1152	1026	803
MND2	chrIX	403659	404765	+	1107	662	692	652	504
YVH1	chrIX	404873	405967	-	1095	1902	1671	1620	1269
DAL1	chrIX	406260	407642	-	1383	107	143	93	102
DAL4	chrIX	408468	410375	+	1908	308	397	334	266
DAL2	chrIX	410807	411838	+	1032	311	419	302	246
DCG1	chrIX	412036	412770	-	735	165	239	156	159
DAL7	chrIX	413015	414679	-	1665	1168	1332	1173	1036
DAL3	chrIX	415030	415617	-	588	799	789	824	635
MGA2	chrIX	416124	419465	+	3342	3343	3317	3791	2346
LYS1	chrIX	419615	420736	-	1122	3484	3116	5082	2636
YIR035C	chrIX	421026	421790	-	765	2451	2434	2460	2027
IRC24	chrIX	422074	422865	-	792	2121	2216	2161	1702
HYR1	chrIX	423128	423619	+	492	6673	7159	7286	5340
GTT1	chrIX	423809	424513	-	705	3763	3957	4360	2989
YPS6	chrIX	430498	432111	-	1614	1587	1699	1680	1171
PAU15	chrIX	433929	434303	+	375	48	44	55	46
YIR042C	chrIX	435273	435983	-	711	445	515	480	357
AI1	chrM	13818	16322	+	2505	123	103	115	57
AI2	chrM;chrM	13818;16435	13986;18830	+;+	2565	237	176	237	107
AI3	chrM;chrM;chrM	13818;16435;18954	13986;16470;19996	+;+;+	1248	65	35	37	23
AI4	chrM;chrM;chrM;chrM	13818;16435;18954;20508	13986;16470;18991;21935	+;+;+;+	1671	92	64	80	35
AI5_ALPHA	chrM;chrM;chrM;chrM;chrM	13818;16435;18954;20508;21995	13986;16470;18991;20984;23167	+;+;+;+;+	1893	131	93	99	64
COX1	chrM;chrM;chrM;chrM;chrM;chrM;chrM;chrM	13818;16435;18954;20508;21995;23612;25318;26229	13986;16470;18991;20984;22246;23746;25342;26701	+;+;+;+;+;+;+;+	1605	461	442	459	238
AI5_BETA	chrM;chrM	24156;24906	24870;25255	+;+	1065	409	408	379	182
ATP8	chrM	27666	27812	+	147	1	2	0	0
ATP6	chrM	28487	29266	+	780	116	131	82	40
BI2	chrM;chrM	36540;37723	36954;38579	+;+	1272	1	2	1	1
BI3	chrM;chrM;chrM	36540;37723;39141	36954;37736;40265	+;+;+	1554	0	0	0	0
BI4	chrM;chrM;chrM;chrM	36540;37723;39141;40841	36954;37736;39217;42251	+;+;+;+	1917	2	3	4	0
COB	chrM;chrM;chrM;chrM;chrM;chrM	36540;37723;39141;40841;42508;43297	36954;37736;39217;41090;42558;43647	+;+;+;+;+;+	1158	10	6	4	6
OLI1	chrM	46723	46953	+	231	405	385	380	198
VAR1	chrM	48901	50097	+	1197	162	92	129	60
SCEI	chrM	61022	61729	+	708	919	912	793	435
COX2	chrM	73758	74513	+	756	4	4	10	1
Q0255	chrM;chrM;chrM	74495;75663;75904	75622;75872;75984	+;+;+	1419	0	0	2	2
COX3	chrM	79213	80022	+	810	9	8	6	3
YEL077C	chrV	264	4097	-	3834	1373	1575	1237	1084
YEL076C-A	chrV;chrV	4185;4602	4322;5114	-;-	651	9	5	6	7
YEL076C	chrV	4464	5114	-	651	19	13	9	12
YEL075C	chrV	5345	5713	-	369	20	23	11	17
YEL073C	chrV	7230	7553	-	324	724	940	685	581
RMD6	chrV	13720	14415	+	696	485	577	620	427
DLD3	chrV	16355	17845	+	1491	17756	17478	17904	14409
DSF1	chrV	19589	21097	+	1509	54	54	116	35
HXT13	chrV	21537	23231	-	1695	47	58	67	48
YEL068C	chrV	25646	25978	-	333	725	740	798	534
YEL067C	chrV	26189	26776	-	588	141	133	113	113
HPA3	chrV	26667	27206	+	540	1147	1148	1362	877
SIT1	chrV	27657	29543	+	1887	1590	763	2411	455
AVT2	chrV	29797	31239	-	1443	933	1009	861	769
CAN1	chrV	31694	33466	-	1773	5328	5598	5324	4247
NPR2	chrV	34407	36254	+	1848	1236	1369	1171	1029
CIN8	chrV	36535	39537	-	3003	2372	2472	2128	1869
PRB1	chrV	40046	41953	-	1908	14161	13687	15382	10637
SOM1	chrV	42400	42624	-	225	556	586	660	425
PCM1	chrV	43252	44925	+	1674	11149	11501	11151	9097
SDD1	chrV	45020	45721	-	702	103	123	114	76
HAT2	chrV	47168	48373	+	1206	2448	2462	2100	1829
POL5	chrV	48471	51539	-	3069	5349	5480	4527	3827
snR80	chrV	52150	52320	-	171	27	49	50	30
RPL12A	chrV	52721	53218	-	498	36396	35866	35228	28547
MAK10	chrV	53901	56102	-	2202	2423	2746	2046	1943
AFG1	chrV	56571	58100	+	1530	3257	3503	2813	2633
VMA8	chrV	58378	59148	+	771	8895	9429	9652	7417
RML2	chrV	59670	60851	-	1182	7125	7416	5906	5520
snR67	chrV	61352	61433	+	82	110	123	113	83
snR53	chrV	61699	61789	+	91	20	20	23	17
PAU2	chrV	63728	64090	+	363	124	128	141	112
TCA17	chrV	64709	65167	-	459	347	338	331	247
FRD1	chrV	65385	66797	-	1413	4302	4669	5241	3527
GLY1	chrV	67629	68792	-	1164	15240	15363	14392	11555
IES6	chrV	69757	70257	+	501	1617	1570	1503	1174
YEL043W	chrV	70478	73348	+	2871	3137	3255	2608	2495
GDA1	chrV	73771	75327	+	1557	7173	7411	6604	5484
YEF1	chrV	75944	77431	+	1488	683	797	660	553
UTR2	chrV	78053	79456	+	1404	21872	20667	18235	16949
CYC7	chrV	79636	79977	-	342	1323	1467	1385	1022
UTR4	chrV	80462	81145	+	684	2112	2209	2391	1653
RAD23	chrV	81407	82603	-	1197	6512	6512	5541	4763
ANP1	chrV	83050	84552	-	1503	5792	5447	5103	4364
UTR5	chrV	85045	85545	-	501	60	61	62	43
HYP2	chrV	85676	86149	+	474	116002	116650	93192	95853
MTC7	chrV	86179	86598	+	420	11688	11513	10054	8664
MCM3	chrV	86937	89852	+	2916	3237	3366	2852	2638
SPF1	chrV	90258	93905	+	3648	14122	15011	11818	10597
ECM10	chrV	94644	96578	+	1935	639	679	551	526
BUD16	chrV	96858	97796	-	939	1486	1588	1444	1202
YEL028W	chrV	98668	99129	+	462	153	169	150	124
VMA3	chrV	100769	101251	+	483	22722	24264	24012	18629
SNU13	chrV	101943	102323	+	381	10422	9881	9370	7048
YEL025C	chrV	102581	106147	-	3567	3073	3341	2481	2439
RIP1	chrV	107260	107907	+	648	13818	15052	10968	11588
YEL023C	chrV	108504	110552	-	2049	512	744	437	478
GEA2	chrV	111421	115800	+	4380	4689	4866	3985	3476
URA3	chrV	116167	116970	+	804	5868	5620	5298	5056
TIM9	chrV	117211	117474	+	264	4918	5148	4607	4091
RPR1	chrV	117667	118035	-	369	295	315	218	180
PXP1	chrV	118617	120299	-	1683	1095	1158	1047	793
MMS21	chrV	120498	121301	-	804	224	237	156	157
EAF5	chrV	121471	122310	+	840	1370	1455	1359	1007
PMP2	chrV	122798	122929	-	132	7349	7533	8200	5947
GTT3	chrV	123657	124670	+	1014	2128	2323	2082	1642
NPP2	chrV	124737	126218	-	1482	1138	1199	1035	910
EDC3	chrV	126629	128284	+	1656	4582	4781	4138	3707
YEL014C	chrV	128303	128608	-	306	144	159	126	98
VAC8	chrV	128825	130561	+	1737	5598	5958	5348	4282
UBC8	chrV;chrV	131772;131900	131776;132551	+;+	657	1344	1412	1398	1016
GLC3	chrV	133120	135234	+	2115	2529	3180	2728	2182
YEL009C-A	chrV	136371	136778	-	408	18	19	15	19
GCN4	chrV	138918	139763	-	846	45938	51320	47154	38878
YEL008W	chrV	140512	140892	+	381	66	71	57	53
MIT1	chrV	141892	143892	+	2001	5297	5655	4789	4328
YEA6	chrV	144327	145334	+	1008	2002	2227	1919	1641
VAB2	chrV	145907	146755	-	849	578	715	581	505
YEA4	chrV	146951	147979	+	1029	662	770	582	549
GIM4	chrV;chrV	148176;148283	148194;148599	+;+	336	1886	1871	1862	1528
WBP1	chrV	148722	150014	-	1293	8919	9359	8366	7161
IRC22	chrV	150301	150978	-	678	5161	5123	5031	3835
MNN1	chrV	153520	155808	+	2289	14789	14526	12371	12061
NOP16	chrV	156803	157498	+	696	4837	4667	4891	3262
PMI40	chrV;chrV	157736;159088	158994;159118	-;-	1290	11544	12495	10464	8976
FMP52	chrV	159580	160275	+	696	4388	4558	4443	3465
YND1	chrV	160550	162442	+	1893	2344	2379	2117	1775
NUG1	chrV	162723	164285	+	1563	7219	6853	6320	4960
PAC2	chrV	164527	166083	+	1557	471	493	424	345
TMA20	chrV;chrV	166237;166875	166771;166885	-;-	546	4223	4115	4151	3134
snR14	chrV	167427	167586	-	160	33	47	43	32
SEC3	chrV	167808	171818	-	4011	3896	3808	3424	2934
NTF2	chrV	172115	172492	+	378	12387	12542	12580	10425
YER010C	chrV	172634	173338	-	705	1386	1535	1552	1111
TIR1	chrV	175248	176012	+	765	40	44	10444	38
PRE1	chrV	177835	178431	+	597	7494	7569	7335	6018
PRP22	chrV	178841	182278	+	3438	1773	1914	1503	1389
HEM14	chrV	182600	184219	+	1620	1514	1734	1948	1222
BUD25	chrV;chrV	183731;184678	184169;184700	-;-	462	0	0	0	0
FAA2	chrV	184541	186775	+	2235	704	747	639	578
BIM1	chrV	188277	189311	+	1035	2936	3001	2624	2285
AFG3	chrV	189503	191788	-	2286	6539	6833	5384	4812
SPC25	chrV	191959	192624	-	666	1026	1243	1098	843
ISC1	chrV	192797	194230	+	1434	2675	2813	2501	2111
SBH2	chrV	194273	194539	-	267	4250	4206	4389	3203
GPA2	chrV	195168	196517	+	1350	3056	2931	2810	2273
RPN3	chrV	196948	198519	+	1572	9800	10187	8985	7655
SRB4	chrV	198812	200875	+	2064	2237	2249	1826	1628
PRO3	chrV	201076	201936	+	861	12109	12278	12508	10053
YAT2	chrV	202192	204963	+	2772	1197	1219	1312	944
GCD11	chrV	205251	206834	+	1584	15211	15176	13246	11647
CHO1	chrV	207644	208474	-	831	12384	12467	11457	9343
GAL83	chrV	208979	210232	-	1254	3235	3413	2732	2402
MIG3	chrV	210692	211876	-	1185	393	454	436	338
SMB1	chrV	212587	213177	-	591	1742	1812	1806	1318
CHZ1	chrV	213437	213898	+	462	4158	4097	4181	3138
YPT31	chrV	214076	214747	-	672	6707	6781	6823	5235
FIR1	chrV	215063	217693	+	2631	2420	2315	2225	1818
ZRG8	chrV	218057	221287	-	3231	1300	1403	1276	1042
YER034W	chrV	221846	222403	+	558	764	759	788	542
EDC2	chrV	222639	223076	+	438	1980	2062	2137	1504
ARB1	chrV	223367	225199	-	1833	15851	14601	13527	10882
PHM8	chrV	225889	226854	+	966	7298	5929	7289	5518
KRE29	chrV	226858	228252	-	1395	942	932	975	734
FMP49	chrV	228451	228831	+	381	0	0	0	0
HVG1	chrV	228456	229205	-	750	127	117	120	116
YER039C-A	chrV	229263	229481	-	219	58	57	61	37
GLN3	chrV	229795	231987	+	2193	1589	1660	1524	1226
YEN1	chrV	232461	234740	+	2280	846	945	716	717
MXR1	chrV	234937	235491	+	555	1859	1993	1936	1543
SAH1	chrV	235770	237119	-	1350	59258	57749	51841	42740
ERG28	chrV	237570	238016	-	447	5318	5892	5623	4701
MEI4	chrV;chrV	238460;239712	239623;239774	-;-	1227	182	187	155	150
ACA1	chrV	240032	241501	-	1470	1828	1859	2289	1521
SPO73	chrV	243180	243611	+	432	510	503	551	361
SAP1	chrV	243810	246503	-	2694	1920	1911	1619	1454
CAJ1	chrV	246982	248157	-	1176	6623	6905	5795	5076
ISD11	chrV	250718	251002	+	285	2806	2951	3011	2250
TPA1	chrV	251728	253662	+	1935	8656	8447	7002	6246
RSM18	chrV	253971	254387	-	417	3104	3476	2935	2506
JHD1	chrV	254656	256134	+	1479	979	1080	995	782
HOM3	chrV	256375	257958	-	1584	9907	9209	9072	7270
PIC2	chrV	258737	259639	-	903	6923	8778	6622	5991
YER053C-A	chrV	260933	261046	-	114	4167	5019	4033	4052
GIP2	chrV	262052	263698	-	1647	713	927	825	571
HIS1	chrV	264892	265785	-	894	18666	16453	19914	14552
FCY2	chrV	266512	268113	-	1602	27601	26198	26739	20911
RPL34A	chrV;chrV	269423;270149	269751;270185	-;-	366	18006	17577	17256	14509
HMF1	chrV	270737	271126	-	390	4926	4859	5396	4096
PET117	chrV	271768	272091	+	324	1151	1272	1006	898
PCL6	chrV	272624	273886	+	1263	1624	1740	1554	1363
FCY21	chrV	274567	276153	+	1587	1428	1523	1156	1158
FCY22	chrV	276572	278164	+	1593	473	531	378	359
CEM1	chrV	278298	279626	-	1329	952	990	927	762
GPP2	chrV	279930	280682	-	753	9839	9018	10090	7266
THO1	chrV	281710	282366	+	657	4239	4431	4264	3467
VHR2	chrV	282705	284222	-	1518	4074	3979	4046	2991
ICL1	chrV	285241	286914	-	1674	1077	1064	926	759
RRT13	chrV	290242	290799	+	558	166	268	215	171
RGI1	chrV	292066	292551	+	486	1148	1819	1260	1037
MOT2	chrV	293050	294813	+	1764	3194	3281	2847	2538
ARG5,6	chrV	295410	298001	+	2592	19745	20345	18626	15846
RNR1	chrV	298950	301616	+	2667	12367	13452	10939	9527
TDA2	chrV	301947	302327	-	381	1057	1211	962	833
VTC1	chrV	302806	303195	+	390	13198	9728	16043	9784
ALD5	chrV	304030	305592	+	1563	13929	12924	13205	10593
RPS24A	chrV;chrV	306323;306792	306325;307196	+;+	408	40706	39251	39316	34197
YOS1	chrV;chrV;chrV	307653;307849;308068	307746;307956;308123	+;+;+	258	2013	2124	2180	1542
PTP3	chrV	308413	311199	-	2787	1626	1694	1551	1241
YER076C	chrV	312590	313498	-	909	484	499	467	389
MRX1	chrV	314534	316600	-	2067	3417	3357	3191	2501
ICP55	chrV	316807	318342	-	1536	2300	2464	2099	1926
YER078W-A	chrV	318646	318810	+	165	9	17	26	4
YER079W	chrV	318920	319552	+	633	1170	1250	1327	1011
AIM9	chrV	319963	321846	+	1884	5579	5808	5095	4449
SRG1	chrV	322212	322762	+	551	331	431	307	261
SER3	chrV	322686	324095	+	1410	8663	8169	9682	7207
UTP7	chrV	324272	325936	-	1665	4392	4235	3864	3178
GET2	chrV	326174	327031	-	858	3146	3266	2870	2312
YER084W	chrV	327065	327451	+	387	28	53	42	58
YER085C	chrV	327619	328140	-	522	13	12	10	11
ILV1	chrV	328477	330207	+	1731	11145	11366	10603	8898
AIM10	chrV	330576	332306	+	1731	1857	2065	1510	1438
SBH1	chrV	332582	332830	-	249	5753	5894	5803	4333
DOT6	chrV	333176	335188	-	2013	5878	6067	5835	4656
PTC2	chrV	335946	337340	-	1395	6209	6288	5376	4505
TRP2	chrV	337949	339472	+	1524	9702	9632	9704	7396
MET6	chrV	339864	342167	-	2304	47155	46135	47715	35104
IES5	chrV	342855	343232	+	378	1246	1161	1274	994
TSC11	chrV	343320	347612	-	4293	1855	1840	1573	1383
AIM11	chrV;chrV	347912;348277	348201;348400	-;-	414	492	556	409	395
PUP3	chrV	348729	349346	-	618	7825	7738	7487	6434
RAD51	chrV	349980	351182	+	1203	3093	3298	3032	2397
SHC1	chrV	351698	353236	+	1539	171	195	163	124
UBP9	chrV	355466	357730	+	2265	812	919	806	633
PRS2	chrV	358105	359061	-	957	2508	2634	2660	2039
UBC6	chrV	359562	360314	+	753	3545	3544	3655	2679
AST2	chrV	360502	361794	-	1293	899	981	885	748
RPS8B	chrV	363100	363702	+	603	38348	36842	34943	29360
SSA4	chrV	364589	366517	+	1929	3136	4551	3788	2864
RTT105	chrV	366802	367428	+	627	472	517	431	367
NUP157	chrV	367838	372013	-	4176	5296	5487	4470	4074
MAM1	chrV	372326	373234	+	909	24	22	17	18
GLE2	chrV	373448	374545	-	1098	3123	3152	2770	2500
KAP123	chrV	378762	382103	-	3342	8126	8163	6608	5840
SWI4	chrV	382595	385876	-	3282	2553	2862	2343	2038
LSM4	chrV	387232	387795	+	564	3829	3809	3664	2784
TMN3	chrV	387932	390052	-	2121	2510	2635	2148	1985
BOI2	chrV	390590	393712	-	3123	3281	3328	2811	2382
SPR6	chrV	394292	394867	-	576	984	1117	952	769
SLX8	chrV	395348	396172	-	825	963	1055	1008	774
RPL23B	chrV;chrV	396769;397282	396810;397653	+;+	414	38055	36411	36966	31443
SHO1	chrV	397952	399055	-	1104	3635	3440	3042	2602
AVT6	chrV	399496	400842	-	1347	1871	2150	1733	1470
SCS2	chrV	401135	401869	+	735	10291	10468	9986	7810
YER121W	chrV	402375	402719	+	345	118	113	93	90
GLO3	chrV	402871	404352	-	1482	7954	8151	7663	6128
YCK3	chrV	404813	406387	+	1575	2552	2624	2192	1890
DSE1	chrV	407342	409063	-	1722	11322	12360	11195	9818
RSP5	chrV	410189	412618	+	2430	8773	8925	8628	6672
NSA2	chrV	413394	414179	-	786	5608	5397	5157	4092
LCP5	chrV	414481	415554	+	1074	2776	2753	2532	1959
VFA1	chrV	415859	416470	+	612	736	809	715	595
SAK1	chrV	417281	420709	+	3429	3157	3142	2718	2448
COM2	chrV	421115	422446	-	1332	5195	5162	5350	4005
RPS26B	chrV	423952	424311	+	360	31002	32326	30946	25025
snR4	chrV	424698	424883	+	186	561	620	599	443
PMD1	chrV	425188	430449	-	5262	2168	2107	1935	1522
snR52	chrV	431129	431220	-	92	25	20	27	17
GLC7	chrV;chrV	432495;433197	432671;433958	+;+	939	15711	15921	15480	11390
YER134C	chrV	437267	437803	-	537	2014	2177	2044	1595
YER135C	chrV	437952	438344	-	393	14	11	23	15
GDI1	chrV	439616	440971	+	1356	8649	9049	8147	6850
YER137C	chrV	441373	441819	-	447	284	270	248	184
SCR1	chrV	441987	442508	+	522	789	785	581	471
YER138C	chrV;chrV	443756;447723	447721;449024	-;-	5268	16	173	17	23
YER137C-A	chrV	447702	449024	-	1323	0	0	0	0
YER138W-A	chrV	449474	449578	+	105	353	283	274	231
RTR1	chrV	450563	451243	-	681	607	661	613	533
EMP65	chrV	451565	453235	+	1671	1157	1245	1074	966
COX15	chrV	453459	454919	+	1461	10037	12115	8117	8557
MAG1	chrV	455146	456036	-	891	496	552	441	391
DDI1	chrV	456319	457605	+	1287	2248	2397	2003	1798
UBP5	chrV	457806	460223	-	2418	2300	2423	2042	1687
FTR1	chrV	460526	461740	-	1215	8883	5969	8223	3448
YER145C-A	chrV	462386	462823	-	438	43	34	35	23
LSM5	chrV	462585	462866	+	282	17	23	18	12
SCC4	chrV	462968	464842	-	1875	1073	1086	958	814
SPT15	chrV	465303	466025	+	723	6794	7132	6416	5482
PEA2	chrV	466208	467470	-	1263	1437	1519	1387	1169
SPI1	chrV	468370	468816	+	447	685	809	988	532
UBP3	chrV	469686	472424	-	2739	5228	5493	4510	3756
YER152C	chrV	472657	473988	-	1332	2722	2668	2349	2088
PET122	chrV	474041	474805	-	765	330	389	314	213
OXA1	chrV	475020	476228	+	1209	4303	4542	3716	3200
BEM2	chrV	476345	482848	-	6504	8252	8936	7692	6702
YER156C	chrV	483325	484341	-	1017	6739	6915	5814	5129
COG3	chrV	484788	487193	+	2406	2270	2337	2080	1739
YER158C	chrV	488857	490578	-	1722	1725	1870	2100	1392
BUR6	chrV	491530	491958	-	429	4233	4831	5207	3530
YER160C	chrV;chrV	492856;496823	496821;498124	-;-	5268	234	353	317	223
YER159C-A	chrV	496802	498124	-	1323	0	0	0	0
SPT2	chrV	499347	500348	-	1002	2690	2575	2405	1978
RAD4	chrV	500630	502894	-	2265	1105	1187	1056	814
GCG1	chrV	503084	503782	-	699	2251	2318	2359	1710
CHD1	chrV	505392	509798	+	4407	4185	4210	3393	2967
PAB1	chrV	510373	512106	+	1734	34679	33679	32358	24566
DNF1	chrV	512744	517459	+	4716	6391	6704	5687	4885
BCK2	chrV	518216	520771	+	2556	3844	3612	3295	2773
CCA1	chrV	521029	522669	-	1641	2243	2238	2042	1644
RPH1	chrV	523369	525759	+	2391	2254	2168	2131	1683
ADK2	chrV	525974	526651	+	678	878	983	707	720
RAD3	chrV	527082	529418	+	2337	2861	2937	2402	2201
BRR2	chrV	529530	536021	-	6492	3519	3762	3107	2716
RAD24	chrV	536300	538279	+	1980	1129	1247	994	873
GRX4	chrV	538434	539168	-	735	2343	2975	1931	2693
TMT1	chrV	539464	540363	-	900	1664	1529	2292	1222
YER175W-A	chrV	540650	540814	+	165	83	115	77	78
ECM32	chrV	541690	545055	+	3366	3037	2924	2676	2174
BMH1	chrV	545611	546414	+	804	50861	51138	48281	39413
PDA1	chrV	546817	548079	+	1263	17425	17793	17179	13099
DMC1	chrV;chrV	548421;548645	548552;549517	+;+	1005	193	226	273	176
ISC10	chrV	549724	550527	-	804	852	869	805	671
SLO1	chrV	550865	551122	-	258	261	298	258	197
YER181C	chrV	551473	551796	-	324	3	3	6	5
FMP10	chrV	552525	553259	+	735	2787	2962	2320	2242
FAU1	chrV	553334	553969	-	636	1235	1228	1191	1081
TOG1	chrV	556296	558680	-	2385	567	633	551	524
PUG1	chrV	559454	560365	+	912	87	106	96	76
YER186C	chrV	561705	562625	-	921	1477	1543	1442	1134
YER187W	chrV	566230	566655	+	426	37	41	16	29
YER188W	chrV	568040	568759	+	720	76	117	101	87
YER188C-A	chrV	569608	569907	-	300	23	43	25	22
YER189W	chrV	571155	571523	+	369	47	52	38	33
YRF1-2	chrV	571480	576525	+	5046	29	33	22	22
YER190C-B	chrV	575680	576162	-	483	0	0	0	0
YFL068W	chrVI	53	535	+	483	0	0	0	0
YFL067W	chrVI	836	1363	+	528	122	214	53	71
YFL066C	chrVI	1437	2615	-	1179	165	252	93	91
YFL065C	chrVI	3030	3338	-	309	26	48	22	19
YFL064C	chrVI	3322	3846	-	525	34	47	30	18
COS4	chrVI	6426	7565	+	1140	71	86	77	53
DDI2	chrVI	9545	10222	+	678	64	105	46	47
SNO3	chrVI	10301	10969	-	669	94	160	67	99
SNZ3	chrVI	11363	12259	+	897	315	707	212	413
THI5	chrVI	12929	13951	+	1023	20	25	18	23
AGP3	chrVI	17004	18680	+	1677	178	244	153	141
[truncated: 4,121 more rows]

## Sheet: Diff. Exp.
	genes	logFC	logCPM	LR	PValue	FDR
1	PAU8	-0.860952	-2.60429	1.07894	0.298935	0.962536
2	YAL067W-A	-0.263264	-3.2956	0.0478777	0.826798	1
3	SEO1	-0.03767	1.58971	0.0311071	0.860002	1
4	YAL065C	-0.122715	0.269423	0.172695	0.677728	1
5	YAL064W-B	0.18647	0.935907	0.569235	0.450563	0.989979
6	TDA8	-0.194739	2.28337	1.00343	0.316483	0.962536
7	YAL064W	-0.141157	-1.74864	0.0642219	0.799943	1
8	YAL063C-A	-0.132616	-0.324065	0.144583	0.703767	1
9	FLO9	0.0399068	4.63843	0.144224	0.704117	1
10	GDH3	0.14367	4.29402	1.20999	0.271334	0.956213
11	BDH2	0.0337846	4.92054	0.106233	0.744474	1
12	BDH1	0.0742364	7.61728	1.02141	0.312184	0.962536
13	ECM1	0.0353678	5.43039	0.210315	0.646521	1
14	CNE1	-0.0144699	5.28458	0.0321433	0.857714	1
15	GPB2	0.0279648	6.89998	0.141804	0.706494	1
16	PEX22	0.105378	4.31335	0.880335	0.34811	0.964378
17	ACS1	-0.0278387	4.18967	0.047972	0.826631	1
18	FLC2	0.0531722	8.44061	0.534634	0.464665	0.989979
19	OAF1	-0.100048	5.6508	1.63953	0.200389	0.945554
20	AIM2	-0.0463638	6.44525	0.29017	0.590112	1
21	GEM1	-0.0948405	5.056	1.11926	0.290077	0.962536
22	SPC72	-0.0953023	4.63954	0.853775	0.355486	0.966146
23	BOL3	0.117809	5.28344	2.12667	0.144755	0.940058
24	BOL1	0.0575254	5.52063	0.472228	0.491964	0.989979
25	GCV3	0.255526	7.25628	6.93266	0.00846359	0.425876
26	PTA1	0.00510475	6.3456	0.00400975	0.94951	1
27	ERV46	-0.0402741	7.92597	0.27984	0.596806	1
28	CDC24	-0.027176	6.43366	0.125934	0.722686	1
29	CLN3	-0.0706724	7.79395	0.910868	0.339884	0.964378
30	CYC3	-0.0629665	7.20761	0.559269	0.454555	0.989979
31	CDC19	0.129647	13.183	2.45473	0.117171	0.919441
32	YAL037C-A	0.690773	2.24744	12.6348	0.000378623	0.106113
33	YAL037W	-0.14744	2.16906	0.573491	0.448875	0.989979
34	RBG1	-0.0213105	7.06515	0.0666241	0.796317	1
35	FUN12	-0.0462146	9.6195	0.387477	0.533629	0.99685
36	MTW1	-0.147416	4.33226	1.759	0.184749	0.945554
37	FUN19	0.0608922	5.22918	0.456651	0.499193	0.99126
38	POP5	-0.00578952	4.53332	0.00314623	0.955269	1
39	PRP45	-0.0679202	4.79418	0.510492	0.474926	0.989979
40	GIP4	-0.0841462	5.67265	1.27535	0.258766	0.951281
41	SNC1	-0.0402985	6.01518	0.237703	0.62587	1
42	MYO4	-0.0123917	7.39919	0.0287863	0.865273	1
43	FRT2	0.225408	3.58618	1.88525	0.169738	0.941146
44	SAW1	-0.0193723	4.53446	0.0352486	0.851076	1
45	DRS2	-0.0608821	6.95089	0.678495	0.410105	0.979016
46	HRA1	1.91696	-2.90822	3.6975	0.0544942	0.770235
47	MAK16	-0.0665745	7.0368	0.819334	0.365375	0.968823
48	LTE1	-0.0342383	5.70879	0.201201	0.653753	1
49	PMT2	-0.146984	9.02623	3.77315	0.0520815	0.770235
50	FUN26	0.0227688	6.2717	0.0788254	0.778895	1
51	CCR4	-0.0600308	7.10913	0.667152	0.414046	0.981505
52	ATS1	-0.0240863	4.84272	0.0659312	0.797356	1
53	FUN30	-0.158093	6.63242	3.23334	0.0721536	0.816229
54	LDS1	0.611054	-1.53531	1.43825	0.230423	0.951281
55	PSK1	0.00248723	7.08381	0.00110599	0.97347	1
56	TPD3	0.00118751	7.82189	0.000258173	0.98718	1
57	NTG1	0.0158986	5.59305	0.0464647	0.829333	1
58	SYN8	-0.0325814	5.82242	0.176959	0.673999	1
59	DEP1	-0.0902372	6.03763	1.52055	0.217536	0.951281
60	CYS3	0.0379452	9.29514	0.26613	0.60594	1
61	SWC3	-0.0425775	5.23272	0.241436	0.623171	1
62	MDM10	0.0623634	4.98438	0.489189	0.484289	0.989979
63	SPO7	0.0363617	4.9099	0.148887	0.699601	1
64	FUN14	0.0310775	5.64007	0.12073	0.728244	1
65	ERP2	-0.0332063	7.65247	0.171227	0.679024	1
66	SSA1	0.0180382	10.2945	0.0446613	0.832628	1
67	EFB1	0.073028	10.6679	0.865454	0.352217	0.966146
68	snR18	-0.0385439	3.17333	0.0605013	0.805705	1
69	VPS8	-0.079367	5.91453	1.28194	0.257538	0.951281
70	TFC3	-0.00216913	6.05613	0.000965399	0.975213	1
71	NUP60	-0.0707185	6.80512	0.797135	0.371951	0.9699
72	ERP1	0.0522071	7.90695	0.511266	0.474591	0.989979
73	SWD1	-0.0332104	5.56421	0.199737	0.654933	1
74	RFA1	-0.0249871	7.17337	0.114367	0.735226	1
75	SEN34	-0.0593549	5.03319	0.389456	0.532585	0.99685
76	YAR009C	0.119994	4.93101	1.7073	0.191336	0.945554
77	YAR010C	-0.0979259	-2.41087	0.0181135	0.892939	1
78	BUD14	0.00366734	6.62756	0.00209424	0.963499	1
79	ADE1	0.343792	6.97754	19.1025	1.2388e-05	0.0063179
80	KIN3	0.045028	5.85198	0.401287	0.526425	0.996778
81	CDC15	-0.0528358	4.89762	0.330455	0.565391	0.99685
82	PAU7	0.0757313	2.00318	0.140234	0.708049	1
83	YAR023C	0.170458	2.28035	0.851985	0.355991	0.966146
84	UIP3	0.244901	6.70287	8.95283	0.0027704	0.256892
85	YAR028W	0.332162	4.3962	6.5439	0.0105245	0.458311
86	YAR029W	0.170354	1.95082	0.400406	0.52688	0.996778
87	PRM9	0.468709	2.25484	2.72556	0.0987533	0.894275
88	MST28	0.105411	4.05372	0.775738	0.378448	0.974096
89	YAT1	-0.112658	3.07338	0.475742	0.490358	0.989979
90	YAR035C-A	-0.266392	-2.82643	0.0867183	0.768391	1
91	SWH1	-0.0465775	6.40548	0.302329	0.582426	1
92	FLO1	0.0275195	2.36152	0.0224208	0.880973	1
93	YAR064W	-0.292958	0.477648	1.08305	0.298015	0.962536
94	YAR066W	0.481907	-2.60352	0.368308	0.543928	0.99685
95	YAR068W	-0.771459	-0.750123	3.61745	0.0571766	0.779725
96	PHO11	0.99894	4.21122	29.72	4.99173e-08	6.26719e-05
97	YBL113C	-0.0958025	5.0846	1.22841	0.267717	0.956207
98	YBL112C	-3.63652	-3.5368	3.71336	0.0539788	0.770235
99	YBL111C	-0.468083	-0.031194	2.05405	0.151802	0.940058
100	PAU9	0.0772765	-3.6741	0.00220102	0.962581	1
101	MIX23	-0.185202	5.70752	6.35727	0.0116901	0.485737
102	SRO77	0.12573	5.46486	2.03819	0.153392	0.940058
103	PKC1	-0.0801717	6.77004	0.889746	0.345546	0.964378
104	SEA4	-0.0630926	5.91615	0.744017	0.388377	0.976393
105	RTG3	0.0588701	5.64596	0.639774	0.423793	0.984509
106	SFT2	0.102786	6.34582	1.65995	0.19761	0.945554
107	ECM21	0.0745444	6.03446	0.901222	0.342454	0.964378
108	YBL101W-C	-0.297658	-0.101968	0.840148	0.359354	0.968823
109	YBL101W-A	-2.18174e-17	-3.99598	0	1	1
110	YBL101W-B	-0.103937	4.62833	1.04238	0.30727	0.962536
111	ATP1	-0.0515732	10.3616	0.456865	0.499093	0.99126
112	BNA4	0.0351297	4.95806	0.151711	0.696905	1
113	BRN1	-0.125597	4.65256	1.51264	0.218737	0.951281
114	MRX3	-0.00553553	5.49301	0.00536294	0.941621	1
115	ROX3	0.055849	6.06135	0.595976	0.440117	0.989979
116	RPL32	0.167507	10.9629	4.50893	0.0337184	0.695298
117	SCS22	0.111539	4.52858	1.03131	0.309851	0.962536
118	MAP2	0.0125122	7.85664	0.0263912	0.870949	1
119	MRP21	0.0191562	6.28339	0.070579	0.790496	1
120	AVT5	-0.0300944	4.99498	0.112926	0.736837	1
121	TEL1	-0.0815808	6.06148	1.31775	0.250997	0.951281
122	RPL23A	0.166758	9.67556	4.73686	0.0295228	0.664515
123	YBL086C	-0.0495146	4.89561	0.236387	0.626828	1
124	BOI1	-0.0982436	6.96488	1.54834	0.21338	0.951281
125	CDC27	-0.0515518	5.49441	0.414456	0.519716	0.994248
126	ALG3	-0.114987	6.07155	2.68131	0.101532	0.897227
127	YBL081W	0.0739772	5.97706	1.09663	0.295006	0.962536
128	PET112	-0.0532135	5.38696	0.451759	0.501501	0.991955
129	NUP170	-0.0618739	7.34086	0.674058	0.41164	0.980249
130	ATG8	0.265622	5.40849	4.11933	0.0423958	0.729988
131	ILS1	0.00582423	9.5207	0.00549438	0.940912	1
132	SSA3	-0.000713565	5.45034	7.71711e-05	0.992991	1
133	AAR2	-0.277808	3.50334	3.21863	0.0728043	0.820391
134	snR56	-0.430391	0.359192	2.16031	0.141616	0.940058
135	RPS8A	0.00034781	10.5825	2.04772e-05	0.996389	1
136	YBL071C-B	-0.630835	-1.82712	1.16334	0.280774	0.957274
137	KTI11	-0.0657159	3.52843	0.21322	0.644255	1
138	YBL071C	-0.181303	2.74752	0.879536	0.348329	0.964378
139	AST1	0.158099	6.18664	3.84357	0.0499371	0.764038
140	PRS4	-0.0035784	6.2411	0.00247353	0.960334	1
141	UBP13	-0.044034	6.36594	0.360366	0.548303	0.99685
142	SEF1	-0.174422	5.90291	4.34492	0.0371195	0.706584
143	PRX1	0.106833	6.90149	2.0145	0.155802	0.940058
144	KIP1	-0.100986	5.23578	1.51409	0.218516	0.951281
145	SKT5	0.0255333	7.1989	0.113443	0.736258	1
146	YEL1	0.0111516	5.28925	0.0191366	0.889976	1
147	CMC2	0.00626067	5.48491	0.00644882	0.935995	1
148	YBL059W	-0.0865179	4.06424	0.415054	0.519416	0.994248
149	SHP1	-0.00199448	7.85166	0.000700571	0.978884	1
150	PTH2	-0.00516175	5.86159	0.00507237	0.943222	1
151	PTC3	0.0309609	8.0367	0.174224	0.676385	1
152	YBL055C	0.0677943	5.80179	0.906705	0.34099	0.964378
153	TOD6	-0.100735	5.89552	2.05484	0.151723	0.940058
154	SAS3	-0.146814	5.92082	4.37051	0.0365661	0.706584
155	PIN4	0.041686	7.13183	0.331381	0.564847	0.99685
156	SEC17	0.0864329	6.84107	1.28989	0.256068	0.951281
157	MOH1	0.223396	4.00314	1.62008	0.20308	0.950155
158	RRT1	0.13387	2.36166	0.312681	0.57604	0.998013
159	EDE1	0.0145559	8.44496	0.0339303	0.853855	1
160	PSY4	-0.00744186	5.7115	0.00976114	0.921298	1
161	COR1	-0.12249	9.49791	2.00431	0.156852	0.940058
162	YBL044W	-0.245911	-1.99622	0.16179	0.687514	1
163	ECM13	0.00710263	5.60776	0.00914066	0.923833	1
164	FUI1	0.0513562	7.04949	0.265753	0.606195	1
165	PRE7	0.114239	7.90643	2.42762	0.119214	0.919441
166	ERD2	0.103543	7.08386	1.75965	0.184668	0.945554
167	YBL039W-A	-0.0461285	3.35835	0.0833525	0.772805	1
168	URA7	-0.0407869	7.66947	0.203216	0.652138	1
169	MRPL16	-0.0728173	6.70323	0.90205	0.342233	0.964378
170	APL3	-0.0957539	6.14729	1.72513	0.189035	0.945554
171	YBL036C	0.113919	6.54709	2.08346	0.148902	0.940058
172	POL12	-0.145539	5.70027	2.66454	0.102607	0.897227
173	STU1	-0.114851	5.89282	2.16964	0.140759	0.940058
174	RIB1	-0.0329115	6.18032	0.200636	0.654208	1
175	HEK2	-0.0543132	6.99532	0.545131	0.460314	0.989979
176	SHE1	0.11105	4.48188	1.09905	0.294475	0.962536
177	PET9	-0.143988	10.2897	3.02833	0.0818224	0.866297
178	YBL029C-A	0.0664375	5.29576	0.631578	0.426777	0.988224
179	YBL029W	0.169897	5.07228	1.87061	0.171406	0.941146
180	YBL028C	-0.012943	5.99769	0.0344689	0.852713	1
181	RPL19B	0.0426043	10.6843	0.268714	0.604196	1
182	LSM2	0.0290695	6.29925	0.155528	0.693307	1
183	RRN10	-0.00102771	4.09939	7.49274e-05	0.993094	1
184	NCL1	-0.016761	7.76903	0.0522507	0.819192	1
185	MCM2	-0.0759798	6.13282	1.15512	0.28248	0.957274
186	PIM1	-0.105433	7.87071	1.64173	0.200088	0.945554
187	HAP3	-0.0807522	4.53953	0.608538	0.435339	0.989979
188	RFT1	-0.0219549	6.11738	0.0933268	0.75999	1
189	APN2	-0.0101981	4.88043	0.0122226	0.911968	1
190	POP8	0.148559	4.61533	2.10706	0.146621	0.940058
191	PEP1	-0.0310222	7.69328	0.177566	0.673473	1
192	FUS3	0.115852	6.60152	2.20787	0.137308	0.935772
193	ACH1	-0.0467694	6.78601	0.359368	0.548857	0.99685
194	RRN6	-0.089827	5.63784	1.32369	0.249931	0.951281
195	FMT1	-0.289251	2.23547	2.3473	0.125501	0.922698
196	SCT1	0.00941881	7.04726	0.0166225	0.897414	1
197	YBL010C	-0.0211547	4.79517	0.047444	0.827572	1
198	ALK2	-0.0492971	5.99152	0.288548	0.591152	1
199	YBL008W-A	0.0592938	-2.47215	0.00629452	0.936764	1
200	HIR1	-0.1025	5.72808	1.18182	0.276986	0.957274
201	SLA1	-0.0192706	8.02059	0.0467287	0.828857	1
202	LDB7	0.046317	5.74958	0.414993	0.519446	0.994248
203	PDR3	-0.0164174	5.80474	0.0539752	0.816285	1
204	YBL005W-A	-2.18174e-17	-3.99598	0	1	1
205	YBL005W-B	0.150312	6.32727	3.87964	0.0488751	0.75802
206	UTP20	-0.111576	7.27326	1.72965	0.188455	0.945554
207	HTA2	0.125376	9.48082	2.88454	0.0894337	0.881452
208	HTB2	0.00886791	9.03995	0.0150335	0.902415	1
209	ECM15	0.0565615	7.06831	0.595125	0.440444	0.989979
210	NTH2	-0.0372105	6.25501	0.255274	0.613386	1
211	RER2	-0.116821	5.78521	2.47186	0.115901	0.919441
212	COQ1	-0.0548144	7.00236	0.508208	0.475916	0.989979
213	GPI18	0.10352	5.96697	1.84816	0.173998	0.941527
214	RCR1	0.0979414	5.82125	1.92264	0.165566	0.940058
215	UGA2	0.163267	5.3392	3.37271	0.0662845	0.797407
216	DSF2	0.0595645	6.14969	0.665646	0.414574	0.981505
217	FLR1	-0.0175447	5.06047	0.0381531	0.845136	1
218	HHF1	0.169847	9.76248	5.15714	0.0231511	0.619277
219	HHT1	0.134829	9.86824	2.76846	0.0961386	0.891958
220	IPP1	0.0746553	9.61737	0.895021	0.34412	0.964378
221	YBR012W-A	-2.18174e-17	-3.99598	0	1	1
222	YBR012W-B	-0.285998	2.52121	2.64543	0.103848	0.900889
223	YBR013C	-2.18174e-17	-3.99598	0	1	1
224	GRX7	0.0187658	6.31678	0.0576503	0.810249	1
225	MNN2	-0.0924154	7.94119	1.57289	0.209789	0.951281
226	YBR016W	-0.0589771	5.97747	0.714249	0.398037	0.976393
227	KAP104	-0.0640051	7.29541	0.772745	0.379369	0.974096
228	GAL7	0.0349806	0.165594	0.0129257	0.909483	1
229	GAL10	-0.0673547	3.28457	0.201695	0.653356	1
230	GAL1	-0.151217	3.25457	1.00786	0.315416	0.962536
231	FUR4	-0.00195861	5.85506	0.00065811	0.979534	1
232	POA1	-0.00714331	5.00312	0.00637264	0.936373	1
233	CHS3	-0.00533799	7.86453	0.00479204	0.944811	1
234	SCO2	0.0023759	5.59939	0.000860304	0.976601	1
235	OLA1	0.0293738	9.7252	0.152524	0.696135	1
236	ETR1	0.0662908	7.25188	0.769469	0.380381	0.974439
237	YBR027C	0.514866	-1.99586	0.711059	0.399092	0.976942
238	YPK3	-0.0711633	5.917	0.945359	0.330903	0.962536
239	CDS1	0.0361872	7.70773	0.239005	0.624926	1
240	RKM3	0.015654	5.59555	0.0435257	0.834739	1
241	RPL4A	-0.015321	10.1319	0.0375709	0.846307	1
242	YBR032W	-0.0873043	2.05185	0.201137	0.653805	1
243	EDS1	-0.0514233	4.26072	0.205062	0.650666	1
244	HMT1	0.0545552	7.72263	0.551609	0.457661	0.989979
245	PDX3	0.129234	7.41957	2.43974	0.118296	0.919441
246	snR161	-0.0735611	-0.113879	0.0519219	0.819752	1
247	TLC1	0.0474988	5.91137	0.429221	0.512371	0.991955
248	CSG2	0.0751255	7.77589	0.967411	0.325327	0.962536
249	SCO1	-0.0466806	5.922	0.429049	0.512456	0.991955
250	CHS2	-0.0325869	7.13832	0.202041	0.653078	1
251	ATP3	0.0245968	8.97726	0.105441	0.745396	1
252	FIG1	-0.670238	-1.4428	1.66773	0.196563	0.945554
253	FAT1	0.0398392	6.99912	0.285698	0.592991	1
254	CST26	0.108467	5.90902	2.36553	0.124042	0.922399
255	QDR3	0.0991333	6.27409	1.80103	0.179588	0.945554
256	TCM62	-0.124326	6.1307	3.109	0.0778605	0.843374
257	GIP1	-0.170808	3.5376	1.51374	0.21857	0.951281
258	ZTA1	0.060538	4.79979	0.353119	0.552353	0.99685
259	FMP23	0.217	1.44562	0.641231	0.423265	0.984509
260	RPS11B	0.0982873	10.2861	1.66671	0.196699	0.945554
261	REB1	-0.0947929	7.20061	1.66459	0.196985	0.945554
262	REG2	-0.0259982	0.818007	0.0102224	0.919466	1
263	RFS1	0.0177968	7.38463	0.0587511	0.808481	1
264	YBR053C	0.0739352	6.75781	0.897117	0.343556	0.964378
265	YRO2	0.0258455	8.52828	0.12861	0.719878	1
266	PRP6	-0.00679267	5.94696	0.00921119	0.92354	1
267	YBR056W	0.0650512	7.02057	0.730237	0.392806	0.976393
268	YBR056W-A	0.117846	4.25142	0.74361	0.388507	0.976393
269	MUM2	0.0528732	5.84865	0.563773	0.452744	0.989979
270	UBP14	-0.0728769	6.46579	0.790159	0.374052	0.972059
271	TSC3	0.121767	6.45743	2.61527	0.10584	0.900889
272	AKL1	-0.0520113	7.12316	0.512647	0.473995	0.989979
273	ORC2	-0.00801545	5.62893	0.0117622	0.913636	1
274	TRM7	0.0311893	5.82293	0.155285	0.693535	1
275	YBR062C	0.0160428	5.08743	0.0325662	0.856791	1
276	YBR063C	-0.0509751	5.22527	0.380891	0.537127	0.99685
277	ECM2	-0.0201988	4.55509	0.0374489	0.846554	1
278	NRG2	0.317035	5.62762	1.46726	0.225779	0.951281
279	TIP1	0.565462	7.92591	2.03312	0.153905	0.940058
280	BAP2	0.0346323	9.00078	0.229599	0.631822	1
281	TAT1	-0.00275226	8.35438	0.00143384	0.969794	1
282	ALG14	0.117223	5.10377	1.86085	0.172526	0.941146
283	YBR071W	0.044014	7.74559	0.358094	0.549567	0.99685
284	HSP26	0.396319	7.90483	1.29347	0.25541	0.951281
285	YBR072C-A	0.933969	-2.13727	2.07457	0.149772	0.940058
286	RDH54	-0.0334022	7.69855	0.203804	0.651668	1
287	PFF1	0.00410022	6.63966	0.00279104	0.957867	1
288	ECM8	0.00893996	2.93268	0.00288053	0.957198	1
289	SLM4	0.137084	5.59481	2.37518	0.123278	0.921196
290	ECM33	-0.00450636	10.58	0.00329765	0.954206	1
291	RPG1	-0.123671	8.79907	2.61699	0.105725	0.900889
292	SEC18	-0.0381526	7.36783	0.274467	0.600351	1
293	SPT7	-0.103255	6.56756	1.78166	0.181946	0.945554
294	UBC4	0.0912125	9.30796	1.55202	0.212838	0.951281
295	TEC1	-0.0571561	6.17179	0.527935	0.467476	0.989979
296	MIS1	-0.148039	8.21818	3.00822	0.0828433	0.866297
297	RPL19A	0.0429735	10.3028	0.290176	0.590108	1
298	AAC3	1.20147	2.69333	1.05832	0.3036	0.962536
299	YBR085C-A	0.178595	7.90572	4.87377	0.0272679	0.649337
300	IST2	0.0338784	8.57058	0.222824	0.636896	1
301	RFC5	0.0235947	6.10378	0.102617	0.748712	1
302	POL30	0.102412	7.44366	1.92941	0.164823	0.940058
303	NHP6B	0.109514	6.35239	1.39694	0.237237	0.951281
304	YBR090C	0.0572268	1.66052	0.0580186	0.809655	1
305	TIM12	-0.0653615	4.55121	0.378381	0.538471	0.99685
306	PHO3	0.0906833	9.06945	1.524	0.217016	0.951281
307	PHO5	0.622245	8.13406	6.999	0.00815551	0.425876
308	PBY1	0.0480736	6.41003	0.408388	0.522789	0.995168
309	RXT2	-0.023055	5.70549	0.101278	0.750301	1
310	YBR096W	0.18028	6.98809	6.00508	0.0142647	0.514463
311	VPS15	-0.031355	5.69546	0.181653	0.669957	1
312	MMS4	-0.0414273	4.89648	0.188883	0.663848	1
313	FES1	0.0153186	7.07857	0.0392824	0.84289	1
314	EXO84	0.0171367	6.05944	0.0603863	0.805886	1
315	SIF2	0.0594018	6.05908	0.684231	0.408133	0.978417
316	YMC2	0.141194	5.9532	3.97996	0.0460447	0.75317
317	VID24	0.112971	5.28131	1.27034	0.259702	0.951281
318	PHO88	0.0962432	9.14563	1.69219	0.193312	0.945554
319	IML3	-0.313363	4.81429	10.977	0.000922517	0.148574
320	AIM3	-0.00664823	5.62183	0.00792973	0.929043	1
321	CMD1	0.158458	8.35288	4.52689	0.0333662	0.694561
322	ALG1	-0.00589956	6.3995	0.00595369	0.938496	1
323	YSA1	0.102118	7.33077	1.86536	0.172008	0.941146
324	SUS1	0.0900621	4.99811	1.0142	0.313898	0.962536
325	CYC8	-0.0494479	7.4804	0.458463	0.498343	0.990858
326	RAD16	-0.00365325	5.96371	0.00273134	0.95832	1
327	LYS2	0.14762	8.07913	2.88672	0.0893128	0.881452
328	TKL2	-0.00461725	4.3038	0.00130848	0.971145	1
329	TEF2	-0.00567091	11.9582	0.00496076	0.943849	1
330	MUD1	-0.0282468	5.19292	0.114842	0.734697	1
331	CBP6	-0.10964	5.8792	2.43303	0.118803	0.919441
332	GRS1	-0.0638867	9.6109	0.678498	0.410105	0.979016
333	MRPL36	9.96471e-05	6.93044	1.78989e-06	0.998933	1
334	TFC1	0.0166556	5.60096	0.0492316	0.824406	1
335	PTC4	-0.0827306	5.84756	1.36482	0.242705	0.951281
336	TPS1	0.0627822	8.71145	0.721363	0.395697	0.976393
337	MEO1	0.160072	7.22107	3.02851	0.0818133	0.866297
338	VMA2	0.0573136	9.57911	0.551941	0.457526	0.989979
339	ATG14	0.0583534	3.31536	0.107575	0.742923	1
340	OPY1	-0.0594341	5.39517	0.576173	0.447816	0.989979
341	SHE3	-0.0452817	6.48332	0.35563	0.550943	0.99685
342	CCZ1	-0.103299	4.40373	0.799879	0.37113	0.9699
343	AGP2	0.00768794	5.69081	0.0102076	0.919524	1
344	HSL7	-0.0507438	6.76248	0.423247	0.515321	0.993483
345	CKS1	0.0591682	5.97976	0.670189	0.412986	0.980781
346	MEC1	0.0224507	5.42832	0.0848109	0.770881	1
347	YBR137W	-0.0381905	6.10808	0.292611	0.588552	1
348	YBR138C	0.0937104	5.27409	1.33595	0.24775	0.951281
349	YBR139W	0.0954734	7.63606	1.44318	0.229625	0.951281
350	IRA1	-0.030256	7.38051	0.172184	0.678178	1
351	BMT2	-0.0931585	4.5024	0.757466	0.384123	0.975918
352	MAK5	-0.0942082	6.88374	1.16445	0.280544	0.957274
353	SUP45	0.0367643	9.02769	0.257919	0.611554	1
354	YBR144C	-0.661447	-1.41233	1.738	0.187393	0.945554
355	ADH5	0.301729	5.12032	6.64458	0.00994582	0.447562
356	MRPS9	-0.09581	7.61983	1.50672	0.21964	0.951281
357	RTC2	0.824631	3.85023	8.16375	0.00427359	0.311362
358	YSW1	0.442131	2.12999	4.2954	0.0382156	0.706584
359	ARA1	0.0649065	8.339	0.806795	0.36907	0.969774
360	TBS1	-0.0454846	4.73829	0.212006	0.645199	1
361	APD1	0.0567498	7.31434	0.58881	0.44288	0.989979
362	SPP381	-0.0659245	3.73266	0.253579	0.614566	1
363	RIB7	-0.0047809	5.262	0.0031788	0.955038	1
364	RPB5	0.0125229	7.62484	0.0288783	0.86506	1
365	CNS1	-0.119534	5.65671	2.67624	0.101856	0.897227
366	SLI15	-0.17164	5.06591	3.19991	0.0736423	0.820391
367	ICS2	0.17803	5.83788	6.3147	0.0119741	0.485737
368	AMN1	-0.0195312	8.24505	0.0726414	0.787529	1
369	IFA38	0.032967	7.65994	0.190994	0.66209	1
370	CDC28	0.0228142	6.62201	0.0877952	0.766999	1
371	CSH1	0.0380373	5.50372	0.226585	0.634067	1
372	TOS1	0.0894755	9.8079	1.41789	0.233751	0.951281
373	YSY6	0.0284458	6.84443	0.123311	0.725471	1
374	EXO5	-0.0385146	5.47273	0.253993	0.614277	1
375	ARL1	0.046935	6.77793	0.332151	0.564395	0.99685
376	UBS1	0.0954889	4.79421	1.00999	0.314905	0.962536
377	TYR1	-0.0217497	6.60217	0.0694912	0.792079	1
378	POP7	0.109541	4.44493	0.946624	0.33058	0.962536
379	PEX32	-0.0331958	4.6528	0.111207	0.738774	1
380	SSE2	0.0917164	6.75677	0.803927	0.369922	0.9699
381	NPL4	-0.044918	6.1294	0.394408	0.529991	0.99685
382	SEC66	-0.0522699	6.82394	0.447442	0.503552	0.991955
383	SMY2	0.0187197	7.32017	0.0662145	0.79693	1
384	UMP1	0.0963562	6.85891	1.63988	0.200341	0.945554
385	SWD3	0.104284	4.94956	1.28549	0.256881	0.951281
386	ECM31	-0.0455524	4.7853	0.210548	0.646338	1
387	EHT1	-0.0164643	8.65195	0.0523065	0.819097	1
388	FZO1	-0.0954469	6.41098	1.15509	0.282487	0.957274
389	DTR1	-0.204576	1.6753	0.914724	0.338864	0.964201
390	RPS6B	0.095523	10.1553	1.44484	0.229358	0.951281
391	SMP1	-0.0457536	4.48539	0.17874	0.672458	1
392	YBR182C-A	-0.0194888	0.0908345	0.00367768	0.951643	1
393	YPC1	-0.00559977	5.79828	0.00626897	0.936892	1
394	YBR184W	-0.070662	3.11636	0.212418	0.644879	1
395	MBA1	-0.11731	6.16024	2.25914	0.132828	0.930074
396	PCH2	-0.0582086	3.07795	0.121402	0.727518	1
397	GDT1	0.0706823	7.23702	0.92205	0.336937	0.96353
398	NTC20	-0.094547	4.57114	0.663662	0.41527	0.982393
399	RPS9B	0.0937003	10.9306	1.27295	0.259215	0.951281
400	RPL21A	0.116733	10.3666	2.33311	0.126649	0.923109
401	RIM2	-0.140471	6.58271	3.31289	0.0687383	0.805929
402	MED8	0.0223319	4.91161	0.0594638	0.807346	1
403	AIM4	0.0225031	4.08674	0.033351	0.855094	1
404	MSI1	-0.0256034	5.45418	0.108722	0.741603	1
405	PGI1	0.132897	11.0066	2.8574	0.0909543	0.881844
406	YBR196C-A	0.220539	0.850718	0.771068	0.379887	0.974096
407	YBR196C-B	0.0582623	1.84432	0.0838151	0.772192	1
408	YBR197C	0.0480659	4.80101	0.204519	0.651098	1
409	TAF5	-0.0557928	6.91102	0.525368	0.468561	0.989979
410	KTR4	0.118791	7.71497	2.5576	0.109765	0.919441
411	BEM1	-0.0892225	6.1003	1.60995	0.204499	0.950155
412	YBR200W-A	-0.15032	-1.41064	0.0936329	0.759608	1
413	DER1	-0.026501	5.4485	0.0882917	0.76636	1
414	YBR201C-A	0.618691	4.43321	3.63744	0.0564936	0.776946
415	MCM7	-0.00653948	6.89226	0.00764512	0.930325	1
416	COS111	0.183271	5.53931	4.0071	0.0453091	0.747464
417	LDH1	0.0127453	5.65473	0.0277959	0.86759	1
418	KTR3	-0.00423975	7.18575	0.00313572	0.955344	1
419	FTH1	-0.0785866	6.70036	1.00968	0.31498	0.962536
420	DUR1,2	0.0975959	7.41336	1.2163	0.270087	0.956213
421	YBR209W	0.0297546	1.48876	0.00985461	0.920924	1
422	ERV15	-0.0373435	4.95907	0.159828	0.689315	1
423	AME1	0.0910024	4.311	0.677521	0.410442	0.979016
424	NGR1	-0.023143	6.73669	0.09353	0.759737	1
425	MET8	-0.0449762	3.37378	0.0928929	0.760531	1
426	SDS24	0.161716	6.8336	3.30655	0.0690044	0.805929
427	HPC2	-0.0374872	5.96819	0.234895	0.627918	1
428	YBP1	-0.0284112	6.0249	0.165406	0.684227	1
429	ATG12	-0.0516716	3.77199	0.15896	0.690116	1
430	PYC2	0.0737564	8.5787	1.04861	0.305827	0.962536
431	YBR219C	0.839269	-2.60355	1.09192	0.296046	0.962536
432	YBR220C	-0.115015	5.96955	2.09418	0.147861	0.940058
433	PDB1	-0.0150962	8.93595	0.0425644	0.836548	1
434	YBR221W-A	0.210186	-3.67389	0.0163211	0.898344	1
435	PCS60	0.060745	6.674	0.633092	0.426223	0.987315
436	TDP1	0.074087	4.43517	0.438175	0.508005	0.991955
437	YBR225W	-0.103682	5.57164	1.95478	0.162072	0.940058
438	MCX1	0.0324476	6.20223	0.207787	0.648508	1
439	SLX1	0.0701186	4.49844	0.446712	0.503901	0.991955
440	ROT2	-0.036646	6.74133	0.209066	0.6475	1
441	OM14	-0.104291	6.55058	1.85406	0.173312	0.941146
442	YBR230W-A	0.160756	5.67567	1.92467	0.165342	0.940058
443	LSR1	0.0974001	3.74584	0.312829	0.575949	0.998013
444	SWC5	-0.037232	4.8715	0.137627	0.710652	1
445	PBP2	-0.101405	5.47017	1.53076	0.215998	0.951281
446	DAD3	0.10112	4.28519	0.822888	0.364337	0.968823
447	ARC40	0.0506419	7.81085	0.464685	0.495442	0.989979
448	VHC1	-0.0277442	6.07079	0.151602	0.697009	1
449	ABD1	0.0857269	6.50287	1.22394	0.268589	0.956213
450	PRP5	-0.0521012	5.86214	0.520933	0.470444	0.989979
451	YBR238C	0.0334555	6.1792	0.122761	0.726059	1
452	ERT1	0.00167947	4.9504	0.000339689	0.985295	1
453	THI2	0.0283012	4.79723	0.0884512	0.766155	1
454	YBR241C	0.0061739	5.06452	0.00434914	0.947419	1
455	YBR242W	-0.0345565	6.16567	0.194817	0.658937	1
456	ALG7	-0.0189547	6.23435	0.0575832	0.810357	1
457	GPX2	-0.0746466	3.13655	0.238686	0.625157	1
458	ISW1	-0.0362623	7.04994	0.241479	0.62314	1
459	RRT2	0.004251	6.05286	0.00372263	0.951349	1
460	ENP1	-0.0891207	6.75029	1.32517	0.249666	0.951281
461	HIS7	0.163924	7.47714	4.71544	0.0298929	0.664515
462	ARO4	0.0611793	8.97944	0.686446	0.407376	0.978417
463	SPO23	-0.146777	1.45793	0.440949	0.506665	0.991955
464	MRPS5	-0.105775	6.34967	1.98521	0.158842	0.940058
465	DUT1	0.0859973	6.11248	1.26166	0.261337	0.951281
466	SRB6	0.0777713	4.99732	0.765818	0.381514	0.97504
467	TRS20	0.0302305	4.75476	0.0969849	0.755478	1
468	MTC4	0.012661	5.40771	0.0220693	0.881903	1
469	RCF3	0.0315484	4.43481	0.0849447	0.770705	1
470	RIB5	0.244731	7.2737	8.38669	0.00377978	0.292813
471	POP4	-0.00290664	4.94331	0.00102916	0.974408	1
472	SHG1	0.0788482	4.08649	0.435851	0.509132	0.991955
473	YBR259W	-0.0248167	4.97902	0.0730522	0.786944	1
474	RGD1	-0.0934004	5.86196	1.68972	0.193638	0.945554
475	TAE1	0.0484471	6.03274	0.466444	0.494627	0.989979
476	MIC12	0.0367875	5.68098	0.24354	0.621661	1
477	SHM1	-0.0282209	7.9408	0.136724	0.71156	1
478	YPT10	0.0240193	5.02296	0.0739718	0.785639	1
479	TSC10	-0.0337159	6.41989	0.201769	0.653297	1
480	REI1	-0.0491396	6.58759	0.30737	0.579299	1
481	MRPL37	-0.11982	5.48661	2.49896	0.113921	0.919441
482	SDH8	0.0771583	5.74429	1.11073	0.291924	0.962536
483	BIT2	-0.124375	3.80108	0.907563	0.340762	0.964378
484	EFM2	-0.125643	5.34136	2.48017	0.11529	0.919441
485	HSM3	0.0454257	5.99223	0.414459	0.519715	0.994248
486	UBX7	0.0732424	6.37605	0.97955	0.32231	0.962536
487	CHK1	-0.0878226	5.29261	1.17667	0.278036	0.957274
488	RIF1	-0.0858141	6.54366	1.07223	0.300441	0.962536
489	PPS1	0.0182512	7.22114	0.0609034	0.805074	1
490	DPB3	0.00959074	4.65225	0.00930233	0.923164	1
491	PAF1	-0.0204767	6.97843	0.0768568	0.781603	1
492	SAF1	-0.0181778	5.13911	0.043188	0.835372	1
493	DUG2	-0.0876512	6.45451	1.32022	0.250552	0.951281
494	MRPL27	-0.0927613	6.48549	1.5044	0.219996	0.951281
495	SSH1	0.0341329	8.40812	0.223103	0.636686	1
496	YBR284W	0.0904846	3.15985	0.245065	0.620571	1
497	YBR285W	0.0285976	3.32956	0.0250598	0.874218	1
498	APE3	0.231135	9.88529	7.86062	0.00505232	0.32698
499	YBR287W	0.143587	7.66884	2.98587	0.0839943	0.875716
500	APM3	0.00525515	6.49464	0.00473404	0.945145	1
501	SNF5	-0.0923653	5.9412	1.7324	0.188105	0.945554
502	BSD2	0.0638155	6.4249	0.703511	0.401607	0.977864
503	CTP1	0.407249	5.00628	5.50536	0.0189583	0.563226
504	YBR292C	-0.143989	0.822971	0.304523	0.58106	1
505	VBA2	-0.0698502	4.55959	0.433097	0.510473	0.991955
506	SUL1	0.11752	4.76159	1.29906	0.254385	0.951281
507	PCA1	0.106058	5.76301	2.01435	0.155818	0.940058
508	PHO89	1.06578	4.84496	11.9645	0.000542234	0.117067
509	YBR296C-A	0.967206	-2.24125	1.91584	0.166316	0.940058
510	MAL33	0.0743543	3.16322	0.217877	0.640663	1
511	MAL31	-0.00711757	3.91873	0.00323078	0.954673	1
512	YBR298C-A	-0.309984	-2.82638	0.118149	0.73105	1
513	MAL32	-0.100586	1.26591	0.170702	0.679489	1
514	PAU24	-0.400977	-2.99626	0.161056	0.688186	1
515	COS2	-0.126342	1.89999	0.400655	0.526751	0.996778
516	GEX1	0.171781	-3.41091	0.0174889	0.89479	1
517	VBA3	0.34211	-3.67394	0.0430825	0.83557	1
518	YCL068C	-0.418996	0.967867	2.57438	0.108607	0.918672
519	HMLALPHA2	-2.18174e-17	-3.99598	0	1	1
520	HMLALPHA1	2.54487	-3.82582	1.69325	0.193173	0.945554
521	CHA1	0.155394	3.68612	1.36296	0.243024	0.951281
522	VAC17	0.0860847	5.66258	1.39171	0.238117	0.951281
523	MRC1	-0.0517663	6.04447	0.463595	0.495949	0.989979
524	KRR1	-0.0199114	6.74003	0.0670163	0.795732	1
525	FYV5	-0.0324186	-0.692071	0.00713489	0.932684	1
526	ADF1	-2.18174e-17	-3.99598	0	1	1
527	MIC10	0.0757213	7.04763	0.9633	0.326357	0.962536
528	PRD1	-0.0266449	7.69549	0.131633	0.716745	1
529	PEX34	0.0760306	4.27704	0.454809	0.50006	0.991307
530	KAR4	-0.0233413	5.34816	0.0864982	0.768677	1
531	RDT1	0.0429378	5.25682	0.253899	0.614343	1
532	SPB1	-0.0944712	7.60814	1.63177	0.201459	0.947677
533	PBN1	0.137193	6.85034	3.33262	0.0679187	0.803989
534	LRE1	-0.00928001	5.91431	0.0173263	0.895277	1
535	APA1	0.0926689	8.2058	1.48026	0.223734	0.951281
536	YCL049C	0.18641	6.35852	5.47864	0.0192502	0.569137
537	YCL048W-A	0.325571	3.6972	5.15201	0.0232194	0.619277
538	SPS22	0.110834	0.535703	0.165617	0.684037	1
539	POF1	-0.0674359	5.00935	0.580598	0.446078	0.989979
540	EMC1	0.0239325	7.89157	0.0939058	0.759269	1
541	MGR1	-0.218142	6.15907	9.28348	0.0023123	0.251942
542	PDI1	-0.0524791	10.1561	0.478981	0.488884	0.989979
543	YCL042W	-0.160585	0.452892	0.301267	0.583089	1
544	GLK1	0.0950828	9.00757	1.34723	0.245763	0.951281
545	GID7	0.0358567	5.71947	0.24918	0.617653	1
546	ATG22	0.264574	5.8572	5.80473	0.0159832	0.518627
547	SRO9	-0.0695967	4.77917	0.532294	0.465644	0.989979
548	GFD2	-0.190854	5.93937	4.47563	0.0343816	0.695298
549	GRX1	0.188003	7.66401	3.62056	0.0570695	0.779725
550	LSB5	0.0246649	6.62729	0.0908362	0.763117	1
551	MXR2	0.136711	5.51719	3.19084	0.0740519	0.820391
552	STE50	0.0598529	5.56165	0.645435	0.421749	0.984509
553	RRP7	0.0150243	7.0481	0.0419892	0.83764	1
554	HIS4	0.392084	9.01277	28.6915	8.48772e-08	7.42069e-05
555	BIK1	-0.0605896	5.44492	0.53588	0.464145	0.989979
556	RNQ1	0.00422073	7.21697	0.00271655	0.958433	1
557	FUS1	0.102225	2.66464	0.262059	0.608709	1
558	HBN1	0.0472458	3.79316	0.127412	0.721131	1
559	FRM2	-0.136602	0.250372	0.193139	0.660316	1
560	AGP1	0.081577	8.81652	1.29155	0.255762	0.951281
561	KCC4	-0.110605	6.38195	2.05071	0.152136	0.940058
562	YCL021W-A	0.0588787	3.65923	0.194256	0.659398	1
563	YCL020W	-2.18174e-17	-3.99598	0	1	1
564	YCL019W	-0.250807	5.70087	9.60166	0.00194401	0.224478
565	LEU2	0.241896	7.60391	10.3116	0.00132194	0.179784
566	NFS1	-0.0331591	7.39016	0.20714	0.649018	1
567	DCC1	0.00435458	4.7023	0.0017451	0.966679	1
568	BUD3	-0.0559077	6.44884	0.548612	0.458885	0.989979
569	YCL011C-A	-0.0368394	4.86545	0.139684	0.708595	1
570	GBP2	-0.0453835	7.90819	0.37324	0.541244	0.99685
571	SGF29	0.0209267	5.31444	0.0682912	0.793841	1
572	ILV6	0.119902	9.08223	2.47105	0.115961	0.919441
573	STP22	-0.0075313	5.51518	0.00955332	0.922138	1
574	VMA9	0.0982449	6.90803	1.29005	0.256038	0.951281
575	snR43	0.00258662	1.51133	0.000143129	0.990455	1
576	LDB16	0.0696185	5.11099	0.639983	0.423717	0.984509
577	PGS1	-0.0815854	4.81785	0.749167	0.38674	0.976393
578	YCL002C	-0.0150668	5.18756	0.0317116	0.858662	1
579	RER1	0.0985398	6.64085	1.36808	0.242143	0.951281
580	YCL001W-A	-0.225301	0.161292	0.354869	0.55137	0.99685
581	YCL001W-B	0.207946	0.876094	0.694917	0.404497	0.977948
582	YCR001W	-0.234442	1.06289	0.88925	0.345681	0.964378
583	CDC10	0.0409779	7.18381	0.319504	0.571906	0.99792
584	MRPL32	-0.0462698	6.1106	0.416747	0.518564	0.994248
585	YCP4	0.103465	8.02228	1.69967	0.192331	0.945554
586	CIT2	0.164911	9.01098	5.13755	0.0234137	0.619277
587	YCR006C	-0.177764	1.52385	0.630016	0.427349	0.988473
588	YCR007C	-0.112524	2.84795	0.481977	0.487528	0.989979
589	SAT4	-0.0784002	7.22527	1.13201	0.287346	0.959388
590	RVS161	0.139731	7.64679	3.61241	0.0573498	0.779725
591	ADY2	0.195906	1.79792	0.717955	0.396816	0.976393
592	ADP1	0.0104279	7.34361	0.0203782	0.886486	1
593	PGK1	0.106014	12.8392	1.62352	0.202602	0.949404
594	POL4	-0.0112696	4.79829	0.0138683	0.906255	1
595	CTO1	0.0032141	4.33814	0.000841287	0.976861	1
596	snR33	-0.166036	3.19067	1.07312	0.300243	0.962536
597	YCR016W	-0.0781476	6.26493	0.836932	0.360276	0.968823
598	CWH43	0.0132452	7.5977	0.0324917	0.856953	1
599	SRD1	0.145107	4.13826	1.4469	0.229026	0.951281
600	MAK32	0.02176	4.83312	0.0540261	0.8162	1
601	PET18	0.17497	5.69113	2.3134	0.128263	0.925672
602	MAK31	0.173765	4.53541	2.66343	0.102679	0.897227
603	HTL1	0.0443581	4.49957	0.176799	0.674139	1
604	HSP30	0.302219	4.17144	5.92905	0.0148932	0.518627
605	YCR022C	-0.328374	0.403809	1.34555	0.246057	0.951281
606	YCR023C	-0.0732835	6.36759	0.99303	0.319003	0.962536
607	SLM5	-0.133556	5.8445	3.48339	0.0619877	0.786153
608	YCR024C-B	0.11722	8.881	1.64657	0.199427	0.945554
609	PMP1	0.125358	8.52173	3.04183	0.0811446	0.863131
610	YCR025C	0.254782	2.03997	1.44331	0.229605	0.951281
611	NPP1	0.0372285	6.62326	0.235317	0.627609	1
612	RHB1	0.0435657	5.00566	0.238721	0.625131	1
613	FEN2	-0.0348058	5.34014	0.143792	0.70454	1
614	RIM1	0.0360041	7.48027	0.224001	0.636008	1
615	SYP1	0.0508779	7.48752	0.393426	0.530504	0.99685
616	snR65	0.0993093	0.32614	0.120547	0.728442	1
617	RPS14A	0.0960284	10.4766	1.55496	0.212404	0.951281
618	snR189	0.0728411	0.573502	0.0678959	0.794425	1
619	BPH1	0.0046879	5.88944	0.00435227	0.9474	1
620	SNT1	-0.101695	6.85003	1.82506	0.176712	0.945554
621	ELO2	-0.0037859	8.17908	0.00265704	0.95889	1
622	RRP43	-0.000757899	6.6273	9.56841e-05	0.992195	1
623	RBK1	0.0857506	6.72702	1.27805	0.258263	0.951281
624	PHO87	0.00397622	6.51688	0.00270588	0.958514	1
625	BUD5	0.151951	3.7791	1.19408	0.274509	0.957274
626	MATALPHA2	-2.18174e-17	-3.99598	0	1	1
627	MATALPHA1	-2.18174e-17	-3.99598	0	1	1
628	YCR041W	1.10546	-3.18853	0.96472	0.326001	0.962536
629	TAF2	-0.0693502	6.65679	0.818873	0.36551	0.968823
630	YCR043C	0.0443539	6.51205	0.314131	0.575156	0.998013
631	PER1	0.0595347	5.9944	0.73034	0.392773	0.976393
632	RRT12	-0.0655243	4.64629	0.432067	0.510976	0.991955
633	IMG1	-0.0924338	6.33378	1.55893	0.211822	0.951281
634	BUD23	-0.0398965	6.15132	0.281536	0.595696	1
635	ARE1	-0.00634933	5.20712	0.0052657	0.942152	1
636	YCR050C	-1.18587	-2.9966	1.27075	0.259627	0.951281
637	YCR051W	0.0268136	6.5356	0.123273	0.725512	1
638	RSC6	-0.03406	7.01236	0.20647	0.649548	1
639	THR4	0.0528502	8.9248	0.476688	0.489926	0.989979
640	CTR86	-0.190713	4.90528	3.80533	0.0510896	0.76807
641	PWP2	-0.111813	7.12216	1.96348	0.161141	0.940058
642	YIH1	0.124959	6.15918	3.10306	0.0781451	0.843636
643	TAH1	0.0459118	5.12149	0.261865	0.608842	1
644	YCR062W	0.0823029	5.10785	0.762656	0.382499	0.975292
645	BUD31	-0.152939	2.84783	0.888931	0.345767	0.964378
646	HCM1	-0.0749093	5.98288	1.12669	0.288482	0.961592
647	RAD18	0.0842158	4.6418	0.639689	0.423824	0.984509
648	SED4	-0.0701276	6.99064	0.542132	0.461551	0.989979
649	ATG15	-0.183286	4.67469	3.23665	0.0720079	0.81609
650	CPR4	0.154495	7.01233	2.43672	0.118524	0.919441
651	IMG2	-0.125943	5.89065	3.17062	0.0749738	0.826738
652	RSA4	-0.092347	5.90803	1.0337	0.309292	0.962536
653	SSK22	0.153766	6.12192	3.71099	0.0540553	0.770235
654	SOL2	0.0216534	5.7935	0.0817862	0.774891	1
655	ERS1	0.0930081	4.67207	0.878484	0.348617	0.964378
656	EGO2	0.197727	4.19654	2.96797	0.0849284	0.878322
657	FUB1	-0.0256836	4.73871	0.0703934	0.790765	1
658	PAT1	-0.0648324	7.71083	0.774183	0.378926	0.974096
659	PTC6	0.0303657	5.43229	0.141383	0.70691	1
660	SRB8	-0.0448831	5.12202	0.240162	0.624089	1
661	AHC2	0.0366678	6.17579	0.239688	0.624432	1
662	TRX3	0.080968	5.05903	0.776195	0.378307	0.974096
663	TUP1	-0.0272012	8.44963	0.137099	0.711183	1
664	YCR085W	-0.212124	0.163276	0.497417	0.480637	0.989979
665	CSM1	0.057604	4.50151	0.218256	0.640372	1
666	YCR087C-A	-0.0498189	5.09625	0.325045	0.568592	0.99685
667	ABP1	0.0225203	8.01075	0.0955541	0.757232	1
668	FIG2	-0.0379212	4.82395	0.146006	0.702382	1
669	YCR090C	0.0724069	5.52366	0.902897	0.342006	0.964378
670	KIN82	0.0672007	4.20228	0.330874	0.565145	0.99685
671	MSH3	-0.128023	5.64435	3.08004	0.0792587	0.846663
672	CDC39	-0.0951551	7.75925	1.48377	0.223186	0.951281
673	CDC50	0.0480386	5.94838	0.471996	0.49207	0.989979
674	OCA4	0.0670133	5.23699	0.595547	0.440282	0.989979
675	YCR095W-A	-0.428193	1.16609	3.15619	0.0756396	0.829539
676	HMRA2	1.17757	-2.90804	1.53964	0.214672	0.951281
677	HMRA1	0.147944	5.72025	2.25606	0.133092	0.930074
678	GIT1	0.367747	7.01273	14.1888	0.000165353	0.05622
679	YCR099C	0.372468	4.6394	8.73794	0.00311657	0.268639
680	YCR100C	0.260752	4.90708	4.98117	0.0256247	0.629945
681	YCR101C	0.204747	3.86259	2.19075	0.138842	0.940058
682	YCR102C	0.0771729	3.08555	0.170766	0.679432	1
683	PAU3	0.602137	-0.973037	1.99839	0.157467	0.940058
684	ADH7	-0.0540582	3.04109	0.115621	0.733833	1
685	RDS1	-0.0760845	4.5784	0.524122	0.469089	0.989979
686	AAD3	-0.0301441	4.50971	0.0840131	0.771931	1
687	YCR108C	0.34211	-3.67394	0.0430825	0.83557	1
688	COS7	-0.0271726	3.76103	0.0403363	0.840824	1
689	MPH2	-0.574015	-2.08983	0.791337	0.373696	0.971546
690	SOR2	-0.849519	-2.82631	0.829775	0.362338	0.968823
691	HXT15	-0.506964	1.92574	6.34207	0.0117907	0.485737
692	THI13	-0.146407	0.495689	0.276653	0.598903	1
693	AAD4	0.284926	3.62454	2.19024	0.138888	0.940058
694	YDL242W	-0.0473372	1.09627	0.0385771	0.844289	1
695	YDL241W	0.659231	2.52428	10.3493	0.00129527	0.179784
696	LRG1	-0.0520722	5.83779	0.518365	0.47154	0.989979
697	ADY3	-0.101127	4.66689	1.04698	0.306203	0.962536
698	GUD1	0.0142473	4.02927	0.0134121	0.907803	1
699	AIM6	0.0475297	6.72368	0.381284	0.536917	0.99685
700	PHO13	0.0859134	7.50762	1.17362	0.278659	0.957274
701	YPD1	0.0375987	6.7993	0.250356	0.616824	1
702	GYP7	0.0848825	6.32092	1.36911	0.241964	0.951281
703	MFG1	-0.0443481	4.89281	0.219366	0.639523	1
704	OST4	0.194939	5.59696	5.80107	0.0160164	0.518627
705	BRE4	-0.054574	6.37953	0.550754	0.45801	0.989979
706	PTP1	0.0690282	4.90542	0.488926	0.484407	0.989979
707	SSB1	-0.00513379	11.1837	0.00378043	0.950973	1
708	HO	-0.157807	6.75151	2.91147	0.0879515	0.881452
709	GCS1	-0.0264886	7.09587	0.129711	0.718732	1
710	SHS1	-0.0500051	6.82347	0.402493	0.525805	0.996778
711	WHI4	0.0539895	6.93543	0.52113	0.47036	0.989979
712	HBT1	0.0878954	5.24001	0.949297	0.329898	0.962536
713	FMP45	-0.00714217	4.29366	0.00239031	0.961006	1
714	CDC13	-0.134599	4.76762	1.86647	0.17188	0.941146
715	DTD1	-0.0159444	5.70136	0.0439469	0.833953	1
716	YDL218W	0.135215	2.69339	0.652723	0.419141	0.982756
717	TIM22	-0.0726635	5.58721	0.827286	0.363058	0.968823
718	RRI1	0.0329145	4.34539	0.0872062	0.767759	1
719	GDH2	0.0554416	6.6547	0.358456	0.549365	0.99685
720	PRR2	-0.0461517	2.46126	0.0605197	0.805676	1
721	NOP6	-0.0233395	6.74443	0.094889	0.758051	1
722	SHR3	0.089972	7.92799	1.51015	0.219116	0.951281
723	YDL211C	-0.0910444	4.2707	0.660654	0.416329	0.982756
724	UGA4	0.129981	2.38997	0.508405	0.47583	0.989979
725	CWC2	0.0794552	4.90348	0.618758	0.431509	0.989979
726	NHP2	0.0304214	7.85316	0.167816	0.68206	1
727	GLE1	-0.0402025	6.3124	0.293424	0.588034	1
728	YDL206W	-0.0816673	5.42155	1.10703	0.292729	0.962536
729	HEM3	-0.0201853	6.73277	0.0697497	0.791702	1
730	RTN2	-0.0256727	5.81792	0.0936102	0.759637	1
731	ACK1	-0.0534114	5.5601	0.516313	0.472419	0.989979
732	MRPL11	-0.115797	6.73981	1.95601	0.161941	0.940058
733	TRM8	-0.0501152	6.22083	0.433464	0.510294	0.991955
734	MGT1	0.0591278	4.65102	0.331142	0.564988	0.99685
735	YDL199C	0.129555	4.14941	1.2058	0.272165	0.956213
736	GGC1	0.0793924	7.7825	1.07587	0.299624	0.962536
737	ASF2	-0.0447216	5.10228	0.225178	0.635123	1
738	SEC31	-0.113506	8.41391	2.21067	0.13706	0.935772
739	SNF3	-0.144065	4.06584	1.46528	0.226091	0.951281
740	NUS1	-0.0794168	6.16777	1.15048	0.283449	0.957274
741	ARF1	0.120429	9.43522	2.53348	0.111454	0.919441
742	RPL35A	0.0193256	8.78755	0.0601737	0.806222	1
743	UFD2	0.0333285	7.07826	0.181008	0.670508	1
744	RBS1	-0.0185358	6.26967	0.0616846	0.803853	1
745	PPH22	-0.027277	6.75032	0.125405	0.723244	1
746	YDL186W	0.284151	1.95726	1.07557	0.29969	0.962536
747	VMA1	0.0953165	9.83755	1.43428	0.231067	0.951281
748	RPL41A	0.0294514	9.93075	0.0844669	0.771333	1
749	YDL183C	-0.0111926	3.95175	0.00728865	0.931964	1
750	LYS20	0.326259	7.12281	19.9384	7.99776e-06	0.00488404
751	INH1	-0.0207098	7.24234	0.0634899	0.801063	1
752	YDL180W	-0.000659974	5.99886	8.62216e-05	0.992591	1
753	PCL9	0.106367	6.82089	1.66398	0.197067	0.945554
754	DLD2	-0.0928841	7.18834	1.49016	0.222191	0.951281
755	YDL177C	0.0629957	4.20643	0.288308	0.591307	1
756	YDL176W	0.0381693	5.31552	0.210015	0.646756	1
757	AIR2	0.0207947	5.20848	0.0628237	0.802087	1
758	DLD1	-0.0908157	7.78129	1.1378	0.286118	0.957901
759	PAR32	0.0415376	7.37655	0.306368	0.579918	1
760	GLT1	-0.02046	8.01	0.0785641	0.779253	1
761	UGA3	0.16533	5.84677	2.97273	0.0846789	0.878322
762	UGX2	0.0341132	3.57855	0.0325875	0.856744	1
763	SFA1	0.0122221	7.15648	0.0280273	0.867045	1
764	NRP1	-0.0810136	6.70193	1.04987	0.305538	0.962536
765	FAP7	0.0878785	6.14208	1.55023	0.213101	0.951281
766	CDC36	0.192826	5.63498	6.90299	0.00860518	0.425876
767	CDC9	-0.104046	6.31	1.94379	0.163258	0.940058
768	ENT1	1.99115e-05	6.79664	6.61282e-08	0.999795	1
769	MHF2	0.0228532	3.91038	0.0302243	0.861982	1
770	DHH1	-0.060472	6.25354	0.69541	0.40433	0.977948
771	YDL159W-B	-0.649752	0.210515	4.64629	0.0311207	0.66594
772	STE7	-0.0648954	5.21266	0.593196	0.441186	0.989979
773	YDL157C	0.0936365	6.31662	1.27509	0.258814	0.951281
774	CMR1	-0.13722	4.20493	1.18486	0.276369	0.957274
775	CLB3	-0.0153848	6.15602	0.0472476	0.827924	1
776	MSH5	0.00194037	4.13416	0.000269342	0.986906	1
777	SAS10	-0.0250311	7.22341	0.110586	0.739478	1
778	RPC53	-0.0621858	6.73388	0.671824	0.412416	0.980547
779	ATG9	-0.018506	4.92755	0.0414648	0.838643	1
780	NOP14	-0.132958	7.01216	2.25035	0.133584	0.930074
781	RPN5	0.00558007	8.31986	0.00595083	0.938511	1
782	LDB17	0.129239	4.99459	2.00416	0.156868	0.940058
783	COP1	-0.061018	8.81558	0.614032	0.433274	0.989979
784	YDL144C	-0.0328373	6.47178	0.185859	0.666385	1
785	CCT4	-0.0226823	8.34034	0.0808342	0.77617	1
786	CRD1	0.117254	4.99695	1.6737	0.195764	0.945554
787	BPL1	-0.0915809	6.03551	1.54378	0.214055	0.951281
788	RPO21	-0.0440045	8.4302	0.334858	0.562812	0.99685
789	SCM3	0.0831044	3.88544	0.433896	0.510083	0.991955
790	RGT2	-0.0210314	5.76809	0.08766	0.767173	1
791	ARF2	0.0937626	8.75415	1.36505	0.242665	0.951281
792	RPL35B	0.0717459	9.13716	0.94427	0.331182	0.962536
793	RDI1	-0.028909	6.72035	0.145189	0.703176	1
794	PPH21	0.0636006	7.40671	0.713786	0.39819	0.976393
795	RPL41B	0.234814	9.69703	6.54129	0.0105399	0.458311
796	SRF1	0.0494746	5.7331	0.471681	0.492215	0.989979
797	CDC53	-0.0263359	7.2872	0.129532	0.718918	1
798	LYS21	0.111975	7.89915	2.29339	0.129926	0.925907
799	STF1	0.165685	6.84797	4.52755	0.0333534	0.694561
800	RPP1B	0.136695	9.83228	2.91276	0.0878814	0.881452
801	YDL129W	-0.0439084	3.52239	0.100165	0.751632	1
802	VCX1	-0.0073537	7.87683	0.0101055	0.919927	1
803	PCL2	-0.00267679	5.36017	0.00115069	0.97294	1
804	CDC48	-0.0230906	9.75778	0.0954762	0.757327	1
805	HNT1	0.0832058	8.03771	0.990998	0.319499	0.962536
806	YDL124W	0.047846	9.02156	0.206649	0.649407	1
807	SNA4	0.0403662	4.90679	0.185126	0.667005	1
808	UBP1	-0.0372838	7.61318	0.253974	0.61429	1
809	YDL121C	-0.0137434	5.9267	0.0385052	0.844432	1
810	YFH1	-0.0010572	6.41827	0.000201826	0.988665	1
811	HEM25	0.122886	5.56762	2.57717	0.108416	0.918672
812	CYK3	0.0138635	6.97634	0.03029	0.861834	1
813	NUP84	-0.0345105	6.64579	0.20014	0.654608	1
814	IWR1	-0.0522149	5.64615	0.415924	0.518978	0.994248
815	YDL114W	-1.17907	-1.90944	3.5906	0.0581072	0.779725
816	ATG20	0.0316217	5.62185	0.179169	0.672089	1
817	TRM3	-0.0963232	6.91479	1.29175	0.255726	0.951281
818	RRP42	0.00445237	6.4141	0.00331185	0.954108	1
819	TMA17	-0.0309722	6.68376	0.150264	0.698283	1
820	YDL109C	-0.134116	4.0267	1.23391	0.266648	0.955996
821	KIN28	0.075428	5.24982	0.796489	0.372145	0.969987
822	MSS2	-0.0851707	5.1531	0.78196	0.376542	0.974096
823	PHO2	-0.0285461	5.77035	0.157134	0.691809	1
824	NSE4	-0.144695	4.21111	1.58634	0.20785	0.951281
825	QRI7	0.00673342	4.21638	0.0035019	0.952811	1
826	QRI1	-0.0159089	6.74488	0.0403108	0.840874	1
827	POL3	-0.0659403	6.10637	0.881277	0.347852	0.964378
828	DUN1	-0.0530445	5.90427	0.544342	0.460639	0.989979
829	GET3	0.0068733	8.35891	0.00903748	0.924263	1
830	BUG1	0.0239067	6.83879	0.0692108	0.792489	1
831	SNU23	-0.198581	3.96435	2.48126	0.11521	0.919441
832	RPN6	-0.00360879	8.22214	0.00247692	0.960307	1
833	PMT1	-0.151282	8.78376	4.35641	0.03687	0.706584
834	PMT5	0.0417826	5.6524	0.148272	0.700192	1
835	SRP14	0.117322	6.60515	2.30388	0.129051	0.925907
836	UBX3	0.000787362	5.49005	0.000106027	0.991784	1
837	RAM1	-0.0398922	4.86907	0.183366	0.668496	1
838	NUR1	0.0679175	5.25492	0.627667	0.428212	0.988555
839	ASM4	0.0591058	6.42483	0.590018	0.442412	0.989979
840	LUC7	-0.11357	3.70031	0.738733	0.390067	0.976393
841	YDL086W	-0.00163795	7.62992	0.000434838	0.983363	1
842	YDL085C-A	0.165291	5.513	1.01919	0.312711	0.962536
843	NDE2	0.211437	2.77004	1.41177	0.234763	0.951281
844	SUB2	0.0427163	9.49591	0.328313	0.566654	0.99685
845	RPS16B	0.118214	9.87122	2.11872	0.145508	0.940058
846	RPL13A	-0.0249494	9.60313	0.108903	0.741396	1
847	RPP1A	0.137746	10.2875	3.26924	0.0705902	0.809012
848	THI3	0.0686348	6.05692	0.800057	0.371076	0.9699
849	MRK1	0.0656017	4.39211	0.293614	0.587914	1
850	MDH3	0.0768436	7.70735	1.07834	0.29907	0.962536
851	VAM6	-0.0805393	5.66223	0.856256	0.354789	0.966146
852	RXT3	-0.00141618	5.53925	0.000339446	0.985301	1
853	RPL31A	0.107945	10.3568	1.99229	0.158102	0.940058
854	snR63	-0.0489379	3.37238	0.107863	0.74259	1
855	BRE1	-0.0386062	7.19374	0.279978	0.596716	1
856	AHK1	-0.11914	6.14226	2.83292	0.0923502	0.881844
857	YET3	0.186172	8.03878	5.45773	0.0194819	0.570476
858	BDF2	0.0273266	7.76905	0.121457	0.72746	1
859	CBS1	-0.0201319	4.49254	0.0277873	0.86761	1
860	COX9	0.0495109	7.76845	0.412604	0.520651	0.994248
861	IDP1	0.0875451	8.1003	1.44927	0.228644	0.951281
862	PEX19	0.0360108	6.49505	0.217094	0.641263	1
863	UBC9	0.0211753	6.35327	0.0840464	0.771887	1
864	SYO1	-0.0719406	6.42302	0.698095	0.403424	0.977948
865	RPS29B	0.135897	9.20325	3.48187	0.0620444	0.786153
866	TSR1	-0.137498	7.04243	2.36855	0.123802	0.921736
867	RAD59	0.198654	3.96019	1.55731	0.212059	0.951281
868	USO1	-0.0633615	6.96949	0.739138	0.389937	0.976393
869	YDL057W	0.0841848	4.18174	0.509741	0.475251	0.989979
870	MBP1	-0.0674075	6.2014	0.771226	0.379838	0.974096
871	PSA1	0.00650381	11.4822	0.00664827	0.935015	1
872	MCH1	0.119442	5.42786	2.3989	0.121421	0.919441
873	PBP4	0.0594372	6.5233	0.469511	0.493212	0.989979
874	SLC1	0.0406524	6.67286	0.27565	0.599567	1
875	LHP1	-0.00730946	7.35191	0.00986324	0.920889	1
876	KNH1	0.0967978	4.79366	0.994612	0.318618	0.962536
877	STP4	0.119636	7.08087	2.57332	0.10868	0.918672
878	SIT4	-0.0712482	7.07326	0.937915	0.332815	0.962536
879	NPC2	0.128664	7.98863	3.00615	0.0829493	0.866297
880	MRP10	-0.0250869	6.09277	0.119402	0.729684	1
881	FAD1	0.0636359	5.44612	0.68919	0.40644	0.977948
882	MTF2	-0.0993495	5.11871	1.18523	0.276294	0.957274
883	PRP11	-0.0295643	5.35521	0.128352	0.720147	1
884	SIR2	-0.197364	5.59255	6.75304	0.0093588	0.434202
885	NAT1	-0.0587817	7.7234	0.633221	0.426176	0.987315
886	PRM7	-0.0619666	4.05428	0.250601	0.616652	1
887	BSC1	-0.333583	2.264	1.76123	0.184471	0.945554
888	PUS9	-0.0251984	5.33132	0.0977382	0.754561	1
889	GPR1	0.085974	6.83717	1.18637	0.276064	0.957274
890	SLM3	-0.0133273	4.50182	0.016246	0.898577	1
891	DBP10	-0.113963	7.24364	2.31364	0.128244	0.925672
892	PRP9	-0.0355707	4.98771	0.152718	0.695951	1
893	ARP2	0.0682162	8.1782	0.799516	0.371238	0.9699
894	MPS1	0.0359516	6.02327	0.251111	0.616294	1
895	MRX9	0.0339139	6.3208	0.201706	0.653347	1
896	RTK1	0.0506286	6.24872	0.499541	0.479702	0.989979
897	DIA3	0.297403	1.83633	1.6187	0.203273	0.950155
898	YDL022C-A	-1.42972	-3.29599	1.1877	0.275794	0.957274
899	GPD1	-0.0829598	8.42214	1.30908	0.252561	0.951281
900	GPM2	0.167221	4.57211	0.532865	0.465405	0.989979
901	RPN4	0.0839283	6.57015	1.13107	0.287547	0.959534
902	OSH2	0.00137048	7.24121	0.000327736	0.985556	1
903	ERP3	-0.0495775	5.17702	0.342897	0.558162	0.99685
904	CDC7	0.0566112	4.83371	0.361263	0.547805	0.99685
905	TSC13	0.0225862	8.11487	0.0960202	0.756659	1
906	NOP1	-0.0552363	9.35989	0.470473	0.49277	0.989979
907	SLX5	-0.00503659	5.50264	0.00440017	0.947112	1
908	YDL012C	-0.0140372	5.89897	0.0390103	0.843428	1
909	GRX6	-0.00964114	5.53847	0.0164445	0.897962	1
910	YDL009C	0.291671	3.45811	3.8938	0.0484645	0.757924
911	APC11	0.0452734	4.95031	0.251664	0.615906	1
912	YDL007C-A	-0.586163	-3.5365	0.157322	0.691634	1
913	RPT2	0.0261526	8.33551	0.127306	0.721242	1
914	PTC1	0.0276912	5.42277	0.124747	0.723942	1
915	MED2	-0.0499417	6.2315	0.486887	0.485319	0.989979
916	ATP16	0.0137942	8.57207	0.0361987	0.849106	1
917	MCD1	-0.0648189	7.00642	0.571947	0.449486	0.989979
918	NHP10	-0.00179891	5.68921	0.000622553	0.980094	1
919	RMD1	-0.0197243	5.41409	0.0649191	0.798884	1
920	NTH1	0.0740489	8.25514	0.828297	0.362765	0.968823
921	YRB1	0.152396	8.99439	3.76482	0.0523416	0.770235
922	RCR2	0.128998	5.1718	2.25568	0.133125	0.930074
923	YDR003W-A	0.157727	3.38515	1.03575	0.308813	0.962536
924	RAD57	-0.00463291	5.64445	0.00274246	0.958235	1
925	MAF1	0.0728598	6.21708	1.04326	0.307065	0.962536
926	SOK1	-0.00180673	6.85374	0.000575141	0.980867	1
927	TRP1	0.0434707	4.19498	0.143553	0.704774	1
928	GAL3	0.033194	1.87095	0.0265824	0.870486	1
929	YDR010C	-0.272924	-0.103256	0.641328	0.42323	0.984509
930	SNQ2	-0.0268921	7.2305	0.137265	0.711015	1
931	RPL4B	-0.00140973	10.3795	0.00028756	0.98647	1
932	PSF1	0.0738823	4.89633	0.648122	0.420785	0.984029
933	RAD61	-0.0737225	4.21586	0.367922	0.544139	0.99685
934	HED1	-0.110955	0.566323	0.159481	0.689634	1
935	DAD1	0.19108	4.58575	3.54584	0.0596948	0.786153
936	KCS1	0.0119422	6.78369	0.0228135	0.879943	1
937	YDR018C	0.108057	2.08336	0.292771	0.58845	1
938	GCV1	0.486998	6.35341	8.80855	0.00299822	0.26213
939	DAS2	0.0179531	4.47598	0.0288097	0.865219	1
940	FAL1	-0.0341835	4.43432	0.0993151	0.752653	1
941	ATG31	-0.129846	3.69853	0.864531	0.352474	0.966146
942	SES1	0.0319472	9.36166	0.18159	0.670011	1
943	RPS11A	0.104276	10.0551	1.84966	0.173823	0.941414
944	NSI1	-0.0420449	6.23771	0.34557	0.556632	0.99685
945	VPS54	-0.0206697	6.2468	0.0815016	0.775273	1
946	REG1	-0.024224	8.01564	0.109307	0.740934	1
947	YDR029W	-0.166088	3.85372	1.37293	0.241308	0.951281
948	RAD28	0.136841	4.48842	1.27554	0.258729	0.951281
949	MIX14	0.156174	4.94126	2.89672	0.0887603	0.881452
950	PST2	0.136445	8.4712	3.1967	0.0737869	0.820391
951	MRH1	0.051143	10.8873	0.431471	0.511268	0.991955
952	LYS14	0.125643	6.34704	2.859	0.0908638	0.881844
953	YDR034C-D	-0.303664	4.41203	7.94026	0.00483469	0.3199
954	YDR034C-C	-2.18174e-17	-3.99598	0	1	1
955	YDR034C-A	-0.179952	-1.82619	0.0992951	0.752677	1
956	YDR034W-B	0.452333	2.5136	4.44556	0.0349921	0.695298
957	ARO3	0.156562	8.35728	4.62963	0.0314243	0.668155
958	EHD3	-0.108507	6.31928	1.98422	0.158946	0.940058
959	KRS1	0.0430442	9.88019	0.299215	0.584375	1
960	ENA5	-0.15796	3.94711	1.35608	0.244218	0.951281
961	ENA2	0.0763151	3.27727	0.217762	0.640751	1
962	ENA1	0.212573	4.66705	2.51873	0.112501	0.919441
963	RSM10	0.0544197	6.83759	0.520295	0.470716	0.989979
964	YDR042C	-0.0316016	1.44245	0.0205394	0.886041	1
965	snR47	-0.441886	2.41835	5.25795	0.0218467	0.605963
966	NRG1	0.206137	5.57124	5.83985	0.0156672	0.518627
967	HEM13	0.980467	6.70328	1.74941	0.185951	0.945554
968	RPC11	0.0591595	5.75312	0.64012	0.423667	0.984509
969	BAP3	-0.0027657	8.3033	0.0013283	0.970927	1
970	HEM12	-0.0510859	7.23062	0.487805	0.484908	0.989979
971	VMS1	-0.0442991	5.74079	0.361469	0.547692	0.99685
972	TPI1	0.214132	12.0323	6.9718	0.00828044	0.425876
973	DET1	-0.00471033	6.00535	0.00441152	0.947044	1
974	DBF4	-0.0705466	6.74855	0.778732	0.377529	0.974096
975	CDC34	0.0632943	7.1926	0.72649	0.394023	0.976393
976	PST1	0.12571	10.0409	2.46021	0.116763	0.919441
977	EMC10	0.228546	6.69937	5.92283	0.0149459	0.518627
978	YOS9	0.0599314	5.66803	0.545993	0.45996	0.989979
979	TGL2	0.14457	4.55916	1.28939	0.25616	0.951281
980	UBC5	0.138213	5.20056	2.56835	0.109022	0.919025
981	MAK21	-0.107732	7.90454	1.62366	0.202582	0.949404
982	YDR061W	-0.00855527	6.54403	0.0115081	0.91457	1
983	LCB2	-0.00721687	7.98982	0.00978626	0.921197	1
984	AIM7	0.0541094	6.13006	0.464819	0.49538	0.989979
985	RPS13	0.114228	10.5327	2.14172	0.143341	0.940058
986	RRG1	-0.0231167	4.10025	0.0370838	0.847295	1
987	RTR2	0.106134	3.81923	0.690046	0.406149	0.977948
988	OCA6	0.0362235	5.23724	0.105419	0.745421	1
989	DOS2	0.019296	6.23848	0.054732	0.815025	1
990	DOA4	-0.125	5.47827	2.70312	0.100152	0.894275
991	FMP16	0.017758	3.74585	0.0147712	0.903266	1
992	PAA1	0.056593	7.75631	0.59029	0.442307	0.989979
993	IPT1	-0.0983612	7.63187	1.78724	0.181263	0.945554
994	SNF11	0.0185153	5.01786	0.043876	0.834085	1
995	TPS2	0.0107881	8.29056	0.0212277	0.88416	1
996	PPH3	-0.0135029	5.44549	0.0310115	0.860215	1
997	RAD55	-0.108386	3.9896	0.72684	0.393909	0.976393
998	SED1	0.14071	13.0371	2.70312	0.100152	0.894275
999	SHU2	-0.0896148	3.30027	0.326499	0.567728	0.99685
1000	PET100	0.0519596	5.20332	0.379	0.538139	0.99685
1001	TFB5	0.0893569	4.21055	0.556039	0.45586	0.989979
1002	VPS41	0.0194998	5.69876	0.0635642	0.800949	1
1003	PDC2	-0.0528966	6.19842	0.54138	0.461861	0.989979
1004	STN1	-0.0707727	4.41499	0.434796	0.509645	0.991955
1005	RRP8	-0.0720691	6.46135	0.889445	0.345628	0.964378
1006	TVP23	0.081697	5.80196	1.30325	0.25362	0.951281
1007	AFR1	0.0264417	6.34898	0.128471	0.720023	1
1008	SSS1	0.0442031	8.17737	0.191761	0.661455	1
1009	RRP1	-0.0973294	6.25749	1.62017	0.203068	0.950155
1010	SLU7	-0.14753	5.36874	3.47328	0.0623674	0.788613
1011	VTC5	0.112762	6.1254	2.46697	0.116262	0.919441
1012	YDR090C	0.0250969	5.38214	0.0963721	0.756228	1
1013	RLI1	-0.0394829	8.22705	0.26552	0.606353	1
1014	UBC13	0.0925364	6.28507	1.42306	0.2329	0.951281
1015	DNF2	-0.144899	7.00047	3.30032	0.0692663	0.806886
1016	GIS1	-0.0690618	6.06086	0.977284	0.32287	0.962536
1017	MSH6	-0.0735912	6.32204	0.961713	0.326756	0.962536
1018	GRX3	0.019271	6.99735	0.0660556	0.797169	1
1019	YDR098C-B	-0.346598	0.00339295	1.20163	0.272996	0.957274
1020	YDR098C-A	-2.18174e-17	-3.99598	0	1	1
1021	BMH2	-0.00963566	9.1597	0.0175811	0.894515	1
1022	TVP15	0.143747	5.9142	4.18743	0.0407247	0.724522
1023	ARX1	-0.067192	7.44866	0.684769	0.407949	0.978417
1024	YDR102C	0.0151789	-0.241634	0.00201484	0.964197	1
1025	STE5	-0.0225401	6.33806	0.0959729	0.756717	1
1026	SPO71	-0.110559	5.03401	1.37268	0.241352	0.951281
1027	TMS1	0.00552641	6.12778	0.00601641	0.938174	1
1028	ARP10	0.0692657	2.08157	0.129968	0.718466	1
1029	TMN2	0.0875872	5.45945	1.23236	0.266948	0.956207
1030	TRS85	-0.096601	5.37748	1.34855	0.245532	0.951281
1031	YDR109C	-0.0560795	5.33686	0.492977	0.482603	0.989979
1032	FOB1	-0.0425262	5.79307	0.350715	0.553709	0.99685
1033	ALT2	-0.0801695	5.91859	1.20616	0.272095	0.956213
1034	PDS1	0.00392287	5.66869	0.00246212	0.960425	1
1035	YDR114C	-0.922697	-2.09033	1.93074	0.164678	0.940058
1036	MRX14	0.00108539	5.94218	0.000237598	0.987702	1
1037	MRPL1	-0.0615925	6.72847	0.617036	0.432151	0.989979
1038	TMA64	0.0170382	6.29647	0.0503686	0.822423	1
1039	APC4	-0.0336709	4.91592	0.134706	0.713602	1
1040	VBA4	-0.0824089	7.04306	1.05796	0.30368	0.962536
1041	COX26	0.0473755	4.37291	0.0883761	0.766252	1
1042	TRM1	-0.12566	6.84744	2.2053	0.137537	0.936292
1043	DPB4	0.0162892	5.56684	0.0375797	0.84629	1
1044	KIN1	0.0342512	7.1192	0.200013	0.65471	1
1045	INO2	-0.0900256	5.25004	1.13442	0.286834	0.958723
1046	YDR124W	-0.0351665	4.3048	0.0921687	0.761438	1
1047	ECM18	-0.208979	3.61567	2.32507	0.127305	0.923109
1048	SWF1	0.0697154	4.15252	0.276837	0.598782	1
1049	ARO1	0.0543006	8.75641	0.573885	0.448719	0.989979
1050	MTC5	-0.0247605	6.194	0.0933332	0.759982	1
1051	SAC6	-0.0400438	8.55423	0.310589	0.577319	0.99904
1052	FIN1	-0.0121846	4.83234	0.0166423	0.897354	1
1053	YDR131C	-0.0860519	4.45233	0.614193	0.433213	0.989979
1054	YDR132C	-0.0676295	4.45663	0.336469	0.561874	0.99685
1055	YCF1	-0.0670766	7.94746	0.786134	0.375272	0.973285
1056	RGP1	-0.0289643	5.87557	0.143411	0.704914	1
1057	HPR1	-0.0714601	5.79878	1.01942	0.312656	0.962536
1058	RUB1	0.140099	5.82884	3.94447	0.0470257	0.755374
1059	MTQ2	-0.00134425	5.057	0.000235877	0.987746	1
1060	DOP1	0.00903233	6.71544	0.0135765	0.907242	1
1061	PEX7	0.0235568	5.12549	0.072894	0.787169	1
1062	SAN1	-0.0581736	6.25619	0.6584	0.417126	0.982756
1063	MKC7	-0.0331205	6.68741	0.151484	0.697121	1
1064	TAF12	-0.0458169	7.14953	0.387971	0.533368	0.99685
1065	SWI5	0.020152	7.01009	0.0751665	0.783958	1
1066	EKI1	-0.0271771	5.57005	0.119429	0.729655	1
1067	KGD2	-0.0510269	8.09766	0.477342	0.489629	0.989979
1068	NUM1	-0.00838944	7.15296	0.0132345	0.908412	1
1069	CTH1	0.0714904	6.13572	1.02535	0.311254	0.962536
1070	GIR2	0.00188478	6.65092	0.000607544	0.980335	1
1071	ENT5	0.030925	6.93932	0.172047	0.678299	1
1072	CPR1	0.0974361	10.8366	1.55009	0.213123	0.951281
1073	RPA14	-0.0712144	5.36963	0.60209	0.437782	0.989979
1074	YDR157W	-0.115942	0.595734	0.184238	0.667756	1
1075	HOM2	0.165508	9.52364	5.01229	0.025168	0.629945
1076	SAC3	-0.0244377	6.34541	0.0868154	0.768265	1
1077	SSY1	-0.00288617	5.8087	0.00166525	0.967449	1
1078	ACL4	-0.00731538	6.27879	0.00930375	0.923158	1
1079	NBP2	0.0879921	5.96594	1.58523	0.208009	0.951281
1080	CWC15	-0.022925	5.36581	0.0808637	0.77613	1
1081	SEC1	-0.0376231	6.25749	0.209117	0.64746	1
1082	TRM82	-0.0595999	6.83378	0.483701	0.486751	0.989979
1083	SEC5	-0.00793893	6.11792	0.0115536	0.914402	1
1084	TAF10	0.0947292	6.13006	1.75353	0.185434	0.945554
1085	CDC37	-0.0290376	7.3685	0.1517	0.696916	1
1086	STB3	-0.0883201	6.38179	1.44119	0.229948	0.951281
1087	YDR169C-A	-0.196547	-0.309189	0.309031	0.578276	0.999731
1088	SEC7	-0.000739141	8.12861	0.000101152	0.991975	1
1089	YDR170W-A	-0.0554147	3.23371	0.132791	0.715556	1
1090	HSP42	0.0545118	7.23193	0.288011	0.591498	1
1091	SUP35	-0.0517038	8.82749	0.440635	0.506816	0.991955
1092	ARG82	-0.138291	4.29029	1.50742	0.219534	0.951281
1093	HMO1	0.0325101	8.07596	0.198643	0.655818	1
1094	RSM24	-0.0658031	6.71422	0.683525	0.408375	0.978566
1095	NGG1	-0.0439188	6.30965	0.367057	0.544613	0.99685
1096	UBC1	0.0783411	7.15667	1.16428	0.280579	0.957274
1097	SDH4	0.0278938	7.3342	0.128228	0.720276	1
1098	CSN9	0.143758	4.00803	1.28288	0.257364	0.951281
1099	NVJ3	0.089695	4.81395	0.880346	0.348107	0.964378
1100	SCC2	-0.106202	5.37884	1.7281	0.188654	0.945554
1101	SAS4	0.057563	5.56073	0.600198	0.438503	0.989979
1102	CDC1	0.0230161	6.87732	0.094552	0.758468	1
1103	YDR182W-A	-0.395927	0.182908	1.71238	0.190677	0.945554
1104	PLP1	0.0273865	4.87473	0.0873729	0.767544	1
1105	ATC1	0.00364904	5.83973	0.00242934	0.960689	1
1106	UPS3	-0.0394504	3.60507	0.0764367	0.782186	1
1107	SND1	0.16847	7.07446	3.68126	0.0550272	0.770235
1108	CCT6	-0.0631126	8.37738	0.746653	0.387538	0.976393
1109	SLY1	-0.0504789	7.14865	0.48392	0.486652	0.989979
1110	RVB1	-0.050685	7.83415	0.479609	0.4886	0.989979
1111	HST4	0.00368144	4.14646	0.00100593	0.974698	1
1112	NUP42	-0.00436657	4.98742	0.00239664	0.960955	1
1113	MSS116	-0.139951	8.45907	2.88338	0.0894979	0.881452
1114	YDR194W-A	-1.00408	-3.41114	0.523725	0.469257	0.989979
1115	REF2	0.0262647	5.82907	0.126518	0.72207	1
1116	CAB5	0.0246521	6.10154	0.11686	0.732466	1
1117	CBS2	-0.11662	5.60906	2.46301	0.116555	0.919441
1118	RKM2	0.00723195	5.0886	0.00638779	0.936298	1
1119	VPS64	-0.026941	5.99152	0.127927	0.720591	1
1120	SPC19	0.0543653	4.82011	0.331145	0.564985	0.99685
1121	RAV2	0.0519551	5.54061	0.48237	0.487351	0.989979
1122	COQ4	0.00624958	5.8701	0.00688266	0.933882	1
1123	MSC2	-0.0340977	5.76283	0.220333	0.638786	1
1124	EBS1	-0.0699257	6.74878	0.811071	0.367804	0.968928
1125	UME6	-0.0449558	5.33953	0.306279	0.579972	1
1126	MSS4	-0.0549882	6.93683	0.542094	0.461566	0.989979
1127	YDR209C	0.00700671	5.9563	0.0100376	0.920195	1
1128	YDR210W	-2.18174e-17	-3.99598	0	1	1
1129	YDR210W-A	-2.18174e-17	-3.99598	0	1	1
1130	YDR210W-B	-0.396459	2.70299	5.38943	0.0202591	0.587609
1131	YDR210W-D	0.176646	3.06454	1.25131	0.263303	0.951281
1132	YDR210W-C	-2.18174e-17	-3.99598	0	1	1
1133	GCD6	0.0108449	7.5173	0.0219577	0.8822	1
1134	TCP1	0.00155055	8.05734	0.000446212	0.983147	1
1135	UPC2	0.381141	4.736	5.98472	0.0144303	0.514463
1136	AHA1	-0.00573481	8.32706	0.00624625	0.937006	1
1137	YDR215C	-0.232897	0.183	0.609271	0.435062	0.989979
1138	ADR1	-0.158673	6.61586	3.84958	0.0497583	0.763491
1139	RAD9	-0.124388	5.83056	2.89443	0.0888865	0.881452
1140	SPR28	-0.191156	0.413127	0.461749	0.496808	0.989979
1141	MFB1	-0.044329	6.0655	0.399914	0.527133	0.996778
1142	GTB1	-0.0356593	5.93551	0.253866	0.614366	1
1143	YDR222W	-0.0773268	5.4428	0.986202	0.320672	0.962536
1144	CRF1	-0.0300072	5.45082	0.153778	0.694951	1
1145	HTB1	0.110346	10.075	2.04003	0.153206	0.940058
1146	HTA1	0.079425	9.9365	1.02884	0.31043	0.962536
1147	ADK1	0.17686	9.40622	5.78499	0.0161636	0.520639
1148	SIR4	-0.0211526	6.22315	0.0874601	0.767431	1
1149	PCF11	-0.139372	5.72415	3.76826	0.0522339	0.770235
1150	IVY1	-0.0196249	5.81012	0.0725429	0.78767	1
1151	COX20	0.0635116	5.90564	0.688518	0.406669	0.977948
1152	HEM1	0.0512554	7.57211	0.474272	0.491028	0.989979
1153	RTN1	-0.000590651	9.10481	6.60131e-05	0.993517	1
1154	LYS4	0.156999	7.28412	4.19296	0.0405921	0.724268
1155	PRP42	-0.0128906	5.64352	0.0312844	0.859607	1
1156	FMN1	-0.0287098	5.17984	0.0843468	0.771491	1
1157	MRPL7	-0.124799	7.01617	2.42326	0.119546	0.919441
1158	SEC26	-0.0394504	8.78661	0.295777	0.586542	1
1159	YDR239C	-0.100869	5.28172	1.14411	0.284785	0.957274
1160	SNU56	0.128284	4.91061	1.97217	0.160217	0.940058
1161	AMD2	0.116937	5.10106	1.46657	0.225888	0.951281
1162	PRP28	-0.0639269	4.83059	0.373033	0.541355	0.99685
1163	PEX5	-0.0619727	5.81912	0.645341	0.421783	0.984509
1164	MNN10	0.0561014	7.5696	0.586512	0.443771	0.989979
1165	TRS23	0.0140007	5.18181	0.0277589	0.867677	1
1166	YDR246W-A	0.0877213	1.43058	0.153406	0.695302	1
1167	VHS1	0.132362	5.32413	2.73731	0.0980296	0.894275
1168	YDR248C	-0.0678508	5.62108	0.72031	0.396042	0.976393
1169	YDR249C	-0.0599992	4.01811	0.208064	0.648289	1
1170	PAM1	-0.0211544	7.3827	0.0806924	0.776361	1
1171	BTT1	-0.193468	3.00376	1.51754	0.217992	0.951281
1172	MET32	0.203275	4.23925	2.54272	0.110804	0.919441
1173	CHL4	0.0209147	5.11708	0.0569522	0.81138	1
1174	RMD5	-0.0798301	5.11114	0.676722	0.410718	0.979016
1175	CTA1	-0.111186	4.20408	0.938143	0.332756	0.962536
1176	RKM4	0.0293357	5.85049	0.112744	0.737041	1
1177	HSP78	0.0288048	8.45539	0.158593	0.690456	1
1178	YAP6	0.143639	3.39827	0.896633	0.343686	0.964378
1179	SWM1	-0.0244034	4.88349	0.0619032	0.803513	1
1180	EXG2	0.017377	7.06294	0.0503418	0.82247	1
1181	YDR261W-A	-2.18174e-17	-3.99598	0	1	1
1182	YDR261W-B	-0.422589	4.27759	12.3095	0.00045067	0.117067
1183	YDR261C-D	0.0917687	3.91206	0.514344	0.473264	0.989979
1184	YDR261C-C	-2.18174e-17	-3.99598	0	1	1
1185	YDR262W	0.181881	6.26694	4.01222	0.0451716	0.747464
1186	DIN7	-0.192282	4.12441	2.25725	0.13299	0.930074
1187	AKR1	0.00319763	7.20861	0.00194216	0.964849	1
1188	PEX10	-0.00394327	4.88745	0.00183402	0.965841	1
1189	HEL2	-0.0213933	6.64474	0.0734986	0.786309	1
1190	CIA1	0.0302286	5.85187	0.168063	0.681839	1
1191	MSW1	-0.0892529	5.27785	1.18839	0.275654	0.957274
1192	CCC2	-0.208031	5.57556	7.75296	0.00536246	0.33488
1193	GLO2	-0.0214091	6.90643	0.0755569	0.783411	1
1194	DON1	-0.105558	3.15213	0.463259	0.496105	0.989979
1195	YDR274C	0.240308	2.54382	0.875771	0.349363	0.964411
1196	BSC2	0.275116	4.99873	4.28276	0.0385008	0.709713
1197	PMP3	0.1333	8.95993	3.42758	0.0641162	0.791486
1198	MTH1	0.0970596	4.89015	1.0588	0.30349	0.962536
1199	YDR278C	0.0558948	-2.47241	0.0056096	0.940296	1
1200	RNH202	0.0660369	5.42032	0.72198	0.395495	0.976393
1201	RRP45	-0.0139611	6.14415	0.0351502	0.851281	1
1202	PHM6	0.758296	2.66777	4.82002	0.028131	0.656689
1203	MRX10	-0.02877	4.60027	0.0805081	0.77661	1
1204	GCN2	0.02819	6.62835	0.132331	0.716027	1
1205	DPP1	0.207262	7.65065	4.96709	0.025834	0.629945
1206	ZIP1	-0.0674307	4.19982	0.331685	0.564669	0.99685
1207	YDR286C	-0.0793378	3.89516	0.392478	0.530999	0.99685
1208	INM2	0.0748343	5.33147	0.739347	0.38987	0.976393
1209	NSE3	-0.00609187	5.26136	0.00560311	0.940331	1
1210	RTT103	-0.00506743	5.78134	0.00441993	0.946994	1
1211	HRQ1	-0.0472013	5.76447	0.437242	0.508457	0.991955
1212	SRP101	-0.0112327	7.40765	0.0205287	0.88607	1
1213	SSD1	0.0246081	8.48165	0.109984	0.740163	1
1214	DPL1	-0.024749	7.3695	0.0776343	0.780529	1
1215	HDA2	-0.0203778	5.83716	0.0835947	0.772484	1
1216	MHR1	-0.0650879	6.63221	0.653351	0.418917	0.982756
1217	SUR2	0.323272	7.04156	4.22919	0.0397343	0.717328
1218	ATP5	0.0337154	8.70143	0.22194	0.637566	1
1219	BFR2	-0.0139715	6.92212	0.0355711	0.850404	1
1220	PRO1	-0.06915	6.35022	0.791944	0.373513	0.971483
1221	CFT1	-0.0515954	6.11467	0.49414	0.482086	0.989979
1222	GPI11	0.0218581	5.69204	0.0829618	0.773323	1
1223	RSC3	-0.117809	6.59924	2.34085	0.12602	0.923109
1224	CPR5	0.0873304	7.80539	1.39949	0.236809	0.951281
1225	HNT2	-0.00540277	4.97699	0.00352709	0.952642	1
1226	YDR306C	0.00162506	5.47419	0.000364888	0.98476	1
1227	PMT7	0.00243983	5.96443	0.00116432	0.97278	1
1228	SRB7	0.104411	5.34797	1.64243	0.199993	0.945554
1229	GIC2	0.0147697	7.03222	0.0398069	0.841859	1
1230	SUM1	-0.0651054	7.14005	0.748282	0.387021	0.976393
1231	TFB1	0.00327306	5.65796	0.0020098	0.964242	1
1232	SSF2	-0.0400779	5.97355	0.272508	0.601655	1
1233	PIB1	0.0759988	4.98075	0.724868	0.394552	0.976393
1234	RAD34	-0.0102737	4.22471	0.00795099	0.928948	1
1235	IPK1	0.0573825	4.558	0.257541	0.611814	1
1236	OMS1	-0.114861	6.76941	2.31949	0.127762	0.925326
1237	YDR316W-A	-2.18174e-17	-3.99598	0	1	1
1238	YDR316W-B	-1.15755	0.897906	2.36346	0.124206	0.922501
1239	HIM1	-0.024967	3.07554	0.0235418	0.878056	1
1240	MCM21	0.0251798	4.91089	0.0749273	0.784293	1
1241	YFT2	0.105848	5.03838	1.38062	0.239995	0.951281
1242	SWA2	-0.0918689	6.09671	1.42981	0.231796	0.951281
1243	DAD4	0.179748	5.42148	5.24729	0.021981	0.605963
1244	ASP1	-0.0311368	7.15624	0.182428	0.669295	1
1245	MRPL35	-0.108973	6.86398	1.69148	0.193406	0.945554
1246	TIM11	-0.0980487	7.4595	1.76962	0.183429	0.945554
1247	PEP7	0.0528572	4.19833	0.193384	0.660115	1
1248	UTP4	-0.110728	7.23597	2.28693	0.130467	0.925907
1249	YCG1	-0.135866	5.96269	3.53263	0.0601724	0.786153
1250	YSP2	0.0358695	6.91271	0.233886	0.628657	1
1251	SKP1	0.0783618	7.52952	1.07632	0.299522	0.962536
1252	PEX3	-0.0371501	6.19031	0.251074	0.61632	1
1253	UBX5	-0.0164639	5.72674	0.0470275	0.828319	1
1254	GPI8	0.047562	6.10256	0.388407	0.533138	0.99685
1255	IRC3	-0.0823432	4.91905	0.749461	0.386647	0.976393
1256	RQC1	-0.0494842	6.47238	0.431576	0.511217	0.991955
1257	SWR1	-0.103191	6.50459	1.65559	0.198199	0.945554
1258	MSN5	-0.0323274	7.3936	0.196827	0.657294	1
1259	MRX8	-0.0337368	4.40265	0.0976765	0.754636	1
1260	MRPS28	-0.145772	6.7308	3.69968	0.054423	0.770235
1261	YDR338C	-0.0374846	5.13716	0.193685	0.659867	1
1262	FCF1	0.0641232	6.37783	0.728334	0.393424	0.976393
1263	RRS1	-0.00159773	8.96286	0.000492278	0.982299	1
1264	HXT7	0.0521873	7.49532	0.354814	0.5514	0.99685
1265	HXT6	-0.0684255	6.16147	0.590386	0.44227	0.989979
1266	YDR344C	-0.351291	0.938221	1.99978	0.157322	0.940058
1267	HXT3	0.0877356	9.97427	1.34215	0.246655	0.951281
1268	SVF1	-0.0135201	8.10278	0.0327701	0.856348	1
1269	MRP1	-0.109385	7.38947	2.13105	0.144342	0.940058
1270	PAL1	-0.0662333	6.83685	0.702953	0.401793	0.977864
1271	YPS7	0.0508682	7.16412	0.475227	0.490592	0.989979
1272	ATP22	0.0348668	6.25611	0.234085	0.628511	1
1273	SBE2	-0.00654921	6.76094	0.00753361	0.930833	1
1274	YPQ2	0.0413483	6.17176	0.300853	0.583348	1
1275	TRR1	0.075679	9.00488	1.05474	0.304418	0.962536
1276	TRP4	0.0661019	7.05661	0.714835	0.397844	0.976393
1277	SPC110	-0.0400861	6.16424	0.320498	0.571309	0.99792
1278	CNL1	-0.0252334	5.41164	0.0475428	0.827395	1
1279	GGA1	0.0140754	6.05788	0.0306452	0.861034	1
1280	EAF1	-0.108377	5.8135	2.34748	0.125486	0.922698
1281	BCP1	-0.0593607	6.30576	0.637143	0.424747	0.985015
1282	TFC6	-0.0955113	5.51809	1.58741	0.207697	0.951281
1283	ESC2	-0.00116946	4.9419	0.000161512	0.98986	1
1284	SEM1	0.0648464	6.90118	0.742402	0.388893	0.976393
1285	CDC40	-0.0535319	5.59772	0.524689	0.468848	0.989979
1286	ESF1	-0.0751307	7.02214	0.87116	0.350634	0.965338
1287	YDR365W-A	-2.18174e-17	-3.99598	0	1	1
1288	YDR365W-B	0.364586	-0.519809	0.977373	0.322848	0.962536
1289	YDR366C	-0.454151	-1.50417	0.767527	0.380983	0.97504
1290	KEI1	0.0731163	6.05835	1.08688	0.297163	0.962536
1291	YPR1	0.0288174	7.30888	0.131265	0.717124	1
1292	XRS2	0.00785417	4.75142	0.00572122	0.939706	1
1293	DXO1	-0.0619292	4.96239	0.459371	0.497918	0.990836
1294	CTS2	-0.0106543	5.26051	0.0164853	0.897836	1
1295	VPS74	0.110222	7.61802	2.26296	0.132501	0.930074
1296	FRQ1	0.0779041	6.3927	0.965334	0.325847	0.962536
1297	PHO92	-0.0935035	-0.846823	0.0535432	0.817009	1
1298	WIP1	0.0396051	4.4257	0.129034	0.719436	1
1299	BCS1	-0.0527104	6.54394	0.410579	0.521676	0.994854
1300	ARH1	-0.0340682	6.29345	0.223383	0.636474	1
1301	ATP17	0.0261979	7.99785	0.122505	0.726333	1
1302	LSM6	0.0719055	6.28269	0.964409	0.326078	0.962536
1303	RGA2	-0.031973	6.00438	0.184897	0.667198	1
1304	SDH6	0.150707	4.28075	1.2545	0.262694	0.951281
1305	ARO10	0.0219985	4.68057	0.0469712	0.82842	1
1306	YRA1	-0.00250167	8.34982	0.00119942	0.972373	1
1307	YDR381C-A	0.0467831	5.38478	0.291501	0.58926	1
1308	RPP2B	0.0104888	10.6129	0.0185418	0.891688	1
1309	NKP1	-0.00622728	4.70595	0.00406122	0.949187	1
1310	ATO3	0.0960822	5.08748	0.961489	0.326812	0.962536
1311	EFT2	0.0563381	10.3735	0.540046	0.462414	0.989979
1312	MUS81	0.0693079	4.90639	0.551149	0.457849	0.989979
1313	CIN10	-0.00613167	5.44237	0.00638492	0.936312	1
1314	RVS167	-0.0184375	8.27749	0.0642461	0.799907	1
1315	SAC7	-0.0162305	6.29229	0.0441518	0.833571	1
1316	UBA2	-0.0497242	6.47018	0.437581	0.508292	0.991955
1317	YDR391C	0.121318	5.43346	2.29894	0.129462	0.925907
1318	SPT3	-0.072754	5.55144	0.943465	0.331388	0.962536
1319	SHE9	-0.0483763	5.97052	0.479749	0.488536	0.989979
1320	RPT3	0.0155788	8.01331	0.0426955	0.8363	1
1321	SXM1	-0.0503397	7.71899	0.461157	0.497084	0.989979
1322	NCB2	0.131786	6.21763	3.41355	0.0646632	0.791486
1323	UTP5	-0.0838432	7.26322	1.30573	0.253169	0.951281
1324	HPT1	0.188554	7.83905	6.30049	0.0120705	0.485996
1325	URH1	-0.207229	5.95098	8.09643	0.00443526	0.317321
1326	DIT2	-0.244312	1.13158	1.05785	0.303706	0.962536
1327	DIT1	0.056131	2.14459	0.0868321	0.768244	1
1328	RPB7	0.0563174	6.69105	0.545376	0.460213	0.989979
1329	MRP20	-0.0590079	6.56685	0.569375	0.450507	0.989979
1330	PDR15	-0.149286	5.62641	3.88668	0.0486706	0.757924
1331	TRS120	-0.112275	6.62803	1.90311	0.16773	0.940058
1332	ADE8	0.135636	6.16804	3.66614	0.0555285	0.770235
1333	SIZ1	-0.0213122	5.36477	0.0681304	0.794079	1
1334	STE14	0.00332066	5.14465	0.001221	0.972125	1
1335	DFM1	-0.0105527	6.44583	0.0197398	0.888266	1
1336	RRP17	-0.0177279	6.27337	0.0582044	0.809357	1
1337	ERD1	-0.0402868	5.31219	0.243071	0.621997	1
1338	YDR415C	0.0470472	5.55224	0.390748	0.531907	0.99685
1339	SYF1	-0.0823392	5.62662	1.18476	0.276388	0.957274
1340	RPL12B	0.0908071	10.3658	1.41165	0.234782	0.951281
1341	RAD30	-0.0562528	5.33687	0.469651	0.493148	0.989979
1342	HKR1	0.00257125	6.97764	0.00102103	0.974509	1
1343	ARO80	0.0836852	5.3165	1.07159	0.300587	0.962536
1344	SIP1	-0.0134491	5.87449	0.0363463	0.848802	1
1345	CAD1	-0.00347661	5.44359	0.00196297	0.964661	1
1346	DYN2	0.260972	5.61354	9.94046	0.00161685	0.197902
1347	SNX41	0.228868	5.03075	6.74126	0.00942081	0.434202
1348	RPN9	0.0426906	7.7581	0.336003	0.562146	0.99685
1349	BNA7	-0.154382	5.39665	3.41831	0.0644768	0.791486
1350	TIF35	-0.0055948	8.54722	0.00606636	0.937918	1
1351	CYM1	-0.0671546	7.37214	0.590621	0.442179	0.989979
1352	NPL3	0.00553814	8.49718	0.00592976	0.93862	1
1353	GPI17	-0.00326696	6.8388	0.001894	0.965287	1
1354	PPM1	0.0845991	5.21588	1.05022	0.305458	0.962536
1355	PPZ2	0.0245333	5.57792	0.109915	0.74024	1
1356	GPI19	0.112687	2.47356	0.383998	0.535471	0.99685
1357	THI74	-0.104014	4.39363	0.923884	0.336457	0.96353
1358	LRS4	-0.00728042	4.827	0.00602412	0.938134	1
1359	DOT1	-0.171016	5.62933	4.70127	0.0301403	0.664515
1360	APT2	0.0212709	5.84493	0.0744842	0.784916	1
1361	SSN2	-0.11048	5.6883	2.25343	0.133319	0.930074
1362	YDR444W	0.036626	5.54259	0.232383	0.629762	1
1363	ECM11	0.450504	-0.654627	1.40246	0.236313	0.951281
1364	RPS17B	0.160843	9.87944	4.36863	0.0366064	0.706584
1365	ADA2	-0.0873879	5.24792	1.07373	0.300105	0.962536
1366	UTP6	-0.052159	6.24651	0.519305	0.471138	0.989979
1367	RPS18A	0.107932	10.5327	1.92206	0.165629	0.940058
1368	YHP1	-0.00368356	6.18789	0.00265796	0.958883	1
1369	PPN1	0.0520372	7.85197	0.488899	0.484419	0.989979
1370	TSA2	-0.101508	2.87063	0.221336	0.638024	1
1371	GUK1	0.0465892	8.02467	0.407649	0.523165	0.995199
1372	NHX1	-0.00855121	6.89106	0.0130911	0.908908	1
1373	TOM1	-0.0155743	7.80525	0.0450226	0.831962	1
1374	HEH2	-0.0310381	6.69727	0.166584	0.683165	1
1375	PFA5	0.0594993	4.99263	0.422855	0.515516	0.993483
1376	TFB3	0.0740496	5.58466	0.936775	0.333109	0.962536
1377	MFA1	0.138684	6.88454	2.07856	0.149381	0.940058
1378	YDR461C-A	0.30468	4.33034	7.3317	0.00677489	0.393749
1379	MRPL28	-0.0443038	5.65959	0.372626	0.541576	0.99685
1380	STP1	0.0719761	6.54162	0.88638	0.34646	0.964378
1381	SPP41	-0.00618202	6.80422	0.00671601	0.934685	1
1382	RMT2	-0.0736996	6.31431	1.01433	0.313869	0.962536
1383	PKH3	0.0101254	6.30283	0.019661	0.888488	1
1384	TLG1	0.111219	6.29872	2.28598	0.130548	0.925907
1385	SDC1	0.141475	5.44194	3.39832	0.0652627	0.791486
1386	UGO1	-0.0601713	5.92096	0.727756	0.393611	0.976393
1387	RPL27B	0.0751465	9.4123	1.00472	0.316172	0.962536
1388	snR13	-0.530119	0.958537	3.49082	0.06171	0.786153
1389	TRS31	0.115584	5.62139	2.35407	0.124957	0.922501
1390	PRP3	-0.00591188	5.36065	0.0055178	0.940786	1
1391	JIP4	0.00439975	6.42111	0.00347696	0.952979	1
1392	YDR476C	-0.0325039	5.60713	0.194886	0.65888	1
1393	SNF1	0.004903	7.03661	0.00445059	0.94681	1
1394	SNM1	0.0745313	3.53508	0.291277	0.589403	1
1395	PEX29	0.0470633	5.83023	0.442781	0.505783	0.991955
1396	DIG2	0.0658246	5.01511	0.4678	0.494001	0.989979
1397	PHO8	0.291014	7.77991	11.8842	0.000566122	0.117067
1398	CWC21	0.0323013	4.72549	0.0993921	0.75256	1
1399	KRE2	0.106167	8.39704	1.94741	0.162867	0.940058
1400	VPS52	-0.0658993	5.39454	0.659327	0.416798	0.982756
1401	VPS72	7.83926e-05	6.38659	1.12853e-06	0.999152	1
1402	VPS60	0.122158	6.42946	2.18226	0.139609	0.940058
1403	RIB3	0.0987709	7.65951	1.70373	0.191801	0.945554
1404	PAC11	-0.0575745	4.34042	0.26035	0.60988	1
1405	SLD5	-0.0177421	4.40771	0.0233673	0.878506	1
1406	PKH1	-0.0977814	5.77845	1.84981	0.173806	0.941414
1407	IZH1	0.0157154	7.11975	0.0435545	0.834685	1
1408	MZM1	-0.0612566	5.56194	0.64162	0.423125	0.984509
1409	RSM28	-0.181017	7.20501	4.96696	0.025836	0.629945
1410	VPS3	0.0323075	5.66329	0.186509	0.665838	1
1411	PUF6	-0.0575268	7.41994	0.622135	0.430255	0.989979
1412	ITR1	0.00862987	10.1794	0.0129191	0.909505	1
1413	SEC20	0.0391878	5.642	0.245134	0.620523	1
1414	LCD1	-0.129708	5.44588	2.7531	0.097066	0.891958
1415	RPL37B	0.139296	9.63848	3.5141	0.0608489	0.786153
1416	PLM2	-0.0757978	4.30703	0.440897	0.50669	0.991955
1417	SAM2	-0.0165036	10.1117	0.0442647	0.833362	1
1418	LPP1	-0.0469867	4.89671	0.253738	0.614456	1
1419	SPG3	-0.0218943	4.22123	0.0299473	0.86261	1
1420	PSP1	-0.0275989	7.10947	0.144611	0.703739	1
1421	GMC1	-0.209623	3.67818	2.47958	0.115333	0.919441
1422	GIN4	-0.0746744	7.3475	0.947103	0.330458	0.962536
1423	GNP1	-0.147356	8.96795	3.63883	0.0564465	0.776946
1424	SMT3	0.0825128	7.58655	1.07065	0.300799	0.962536
1425	SDH7	-0.047614	5.58067	0.401714	0.526205	0.996778
1426	EMI1	0.0733765	5.38463	0.882005	0.347653	0.964378
1427	GRX2	0.107743	7.11931	1.94939	0.162653	0.940058
1428	YDR514C	-0.0664592	5.93166	0.889933	0.345495	0.964378
1429	SLF1	-0.0673296	5.79598	0.612895	0.4337	0.989979
1430	EMI2	0.0939139	7.11299	1.03047	0.310049	0.962536
1431	GRH1	0.0363427	6.58418	0.219435	0.639471	1
1432	EUG1	0.0883742	6.30614	0.524728	0.468832	0.989979
1433	FPR2	-0.0562026	6.83326	0.502725	0.478305	0.989979
1434	URC2	0.0703401	4.87445	0.574087	0.44864	0.989979
1435	SPS2	0.11431	1.74597	0.300542	0.583543	1
1436	SPS1	0.0273401	1.98116	0.0180292	0.893187	1
1437	AGE1	-0.00361865	6.34416	0.0024129	0.960823	1
1438	YDR524W-A	0.082228	8.93398	0.521789	0.470079	0.989979
1439	YDR524C-B	0.136552	10.4706	3.01167	0.0826672	0.866297
1440	API2	-0.205588	-1.38193	0.175524	0.675248	1
1441	SNA2	0.174481	5.06697	2.8917	0.0890368	0.881452
1442	RBA50	-0.0267117	5.98438	0.142022	0.706279	1
1443	snR84	-0.00354253	3.51836	0.000500967	0.982143	1
1444	HLR1	-0.10845	5.61093	1.52288	0.217185	0.951281
1445	QCR7	-0.0181759	8.77267	0.0524319	0.818884	1
1446	APA2	0.067129	5.11257	0.617049	0.432146	0.989979
1447	CAB1	-0.0436368	6.3294	0.339523	0.560105	0.99685
1448	KRE28	0.0580389	4.87313	0.39178	0.531365	0.99685
1449	HSP31	0.10251	6.85288	1.76272	0.184286	0.945554
1450	FIT1	-0.122679	2.32348	0.444142	0.50513	0.991955
1451	STL1	0.11385	3.11628	0.538079	0.46323	0.989979
1452	PAD1	-0.109498	4.74243	1.16768	0.279879	0.957274
1453	FDC1	-0.126577	6.11112	3.24057	0.0718355	0.815646
1454	IRC4	-0.130098	3.50072	0.850293	0.356469	0.966146
1455	YDR541C	0.0930027	4.46392	0.435633	0.509238	0.991955
1456	PAU10	0.839145	-2.4723	1.2392	0.265626	0.954542
1457	YRF1-1	0.165228	-0.322647	0.232881	0.629396	1
1458	YIL177C	-0.368985	2.28543	1.81932	0.177395	0.945554
1459	PAU14	-2.18174e-17	-3.99598	0	1	1
1460	VTH1	0.222787	1.83192	1.04712	0.306172	0.962536
1461	IMA3	-2.18174e-17	-3.99598	0	1	1
1462	CSS1	0.0942174	6.93264	1.49442	0.221531	0.951281
1463	YIL166C	-0.213737	3.22114	1.98808	0.158542	0.940058
1464	YIL165C	0.521384	3.27221	7.41037	0.00648489	0.387456
1465	NIT1	0.246961	3.7659	2.88777	0.0892544	0.881452
1466	YIL163C	0.0983099	1.9824	0.248161	0.618373	1
1467	SUC2	-0.0821648	5.63665	1.26555	0.260602	0.951281
1468	YIL161W	0.106802	5.39196	1.60122	0.20573	0.951281
1469	POT1	0.00265443	2.67449	0.000247517	0.987448	1
1470	BNR1	-0.0917118	5.07143	1.10284	0.293644	0.962536
1471	AIM20	0.0858874	5.59556	1.30619	0.253086	0.951281
1472	COA1	-0.0427757	6.58372	0.286505	0.592469	1
1473	YIL156W-B	0.244339	4.89197	5.16669	0.023024	0.619277
1474	UBP7	-0.0945796	5.52689	1.45412	0.227868	0.951281
1475	GUT2	-0.0608338	6.46618	0.589883	0.442464	0.989979
1476	IMP2'	0.150836	6.47943	3.90224	0.0482219	0.757924
1477	RRD1	-0.0149975	5.72855	0.0436178	0.834566	1
1478	YIL152W	0.0228463	4.39881	0.0386045	0.844234	1
1479	ESL1	-0.0623322	6.63041	0.655172	0.418269	0.982756
1480	MCM10	-0.0302743	3.87616	0.0413851	0.838796	1
1481	MLP2	-0.0948683	7.14395	1.57855	0.20897	0.951281
1482	RPL40A	0.109364	10.2749	2.02269	0.154964	0.940058
1483	SLN1	-0.0954334	6.71847	1.55875	0.211848	0.951281
1484	ATG32	-0.0898867	4.60199	0.693673	0.404918	0.977948
1485	PAN6	0.0527183	6.35991	0.49012	0.483874	0.989979
1486	NDC80	-0.0935582	6.00537	1.75322	0.185473	0.945554
1487	SSL2	-0.00974694	6.57592	0.0158659	0.899764	1
1488	CCT2	-0.0164641	8.22423	0.0421508	0.837333	1
1489	AXL2	-0.0354726	7.33673	0.221191	0.638134	1
1490	REV7	-0.205304	3.96536	2.07018	0.150204	0.940058
1491	TPM2	0.0797002	7.27072	1.05107	0.305261	0.962536
1492	TMA108	-0.0537004	6.91505	0.409968	0.521986	0.994854
1493	OM45	-0.0317001	7.01049	0.157151	0.691793	1
1494	VHS2	0.0444799	6.04398	0.331188	0.564961	0.99685
1495	YIL134C-A	-0.0197923	-1.41092	0.00165352	0.967564	1
1496	snR68	0.0375613	1.96682	0.0356942	0.850148	1
1497	FLX1	-0.0215385	4.89552	0.0538164	0.816551	1
1498	RPL16A	0.0787426	9.83935	1.01559	0.313566	0.962536
1499	CSM2	-0.266921	2.80279	2.62713	0.105051	0.900889
1500	FKH1	-0.0989656	5.9941	2.00979	0.156287	0.940058
1501	ASG1	-0.0965685	6.59438	1.56007	0.211655	0.951281
1502	TAO3	0.00625767	6.86129	0.00699058	0.933367	1
1503	MET18	-0.0852555	6.70406	1.25753	0.262119	0.951281
1504	RRT14	-0.032854	5.81256	0.215282	0.642658	1
1505	STH1	-0.100718	7.55556	1.83644	0.175369	0.945554
1506	KGD1	-0.067258	7.90939	0.836238	0.360475	0.968823
1507	AYR1	0.134202	7.49252	2.307	0.128792	0.925907
1508	SIM1	0.0570917	9.18368	0.49724	0.480715	0.989979
1509	POG1	-0.0506016	4.4382	0.191964	0.661287	1
1510	QDR2	0.1057	3.81129	0.562976	0.453064	0.989979
1511	QDR1	0.0349187	4.02246	0.0821768	0.774369	1
1512	RPI1	0.123331	6.15612	1.46968	0.225396	0.951281
1513	RHO3	0.0460423	6.78725	0.329597	0.565896	0.99685
1514	PRM5	0.27918	7.29499	14.4468	0.000144176	0.0519034
1515	HIS5	0.419879	7.24447	15.2953	9.1943e-05	0.0360865
1516	NUP159	-0.0556161	7.38892	0.548633	0.458877	0.989979
1517	POR2	0.170547	4.54677	2.61578	0.105806	0.900889
1518	SDP1	0.303087	3.15865	3.59923	0.0578064	0.779725
1519	HOS4	0.0596467	6.69546	0.406761	0.523618	0.995199
1520	COX5B	0.484136	6.45494	1.69819	0.192525	0.945554
1521	HPM1	0.0193929	5.90167	0.0633522	0.801274	1
1522	SEC24	-0.0447784	8.6859	0.391324	0.531604	0.99685
1523	YIL108W	-0.000716208	7.00665	8.42054e-05	0.992678	1
1524	PFK26	0.0860157	6.39859	0.940133	0.332244	0.962536
1525	MOB1	0.103136	6.24574	2.07702	0.149532	0.940058
1526	SLM1	-0.0264094	6.3145	0.130332	0.718088	1
1527	YIL105W-A	-2.18174e-17	-3.99598	0	1	1
1528	SHQ1	-0.0485077	5.21013	0.271423	0.602379	1
1529	DPH1	-0.0353673	6.00504	0.255378	0.613314	1
1530	YIL102C-A	-0.0518915	3.15681	0.112615	0.737186	1
1531	YIL102C	0.332726	-0.3791	0.885464	0.346709	0.964378
1532	XBP1	-0.0017882	4.82235	0.000255471	0.987248	1
1533	SGA1	0.331173	2.94994	3.73287	0.0533516	0.770235
1534	FMC1	-0.0583596	5.44742	0.536437	0.463913	0.989979
1535	FYV10	0.0527187	4.54988	0.24669	0.619415	1
1536	BMT5	-0.0988856	4.52255	0.876128	0.349264	0.964411
1537	PRK1	-0.0639707	5.64665	0.734349	0.391477	0.976393
1538	LYS12	0.235316	8.13255	7.18011	0.00737161	0.41036
1539	RSM25	-0.0560552	6.61309	0.431934	0.511042	0.991955
1540	YIL092W	-0.0638724	4.34898	0.340515	0.559532	0.99685
1541	UTP25	-0.120842	6.59383	2.26969	0.131927	0.929886
1542	ICE2	-0.0724471	6.34208	0.966616	0.325526	0.962536
1543	YIL089W	-0.0979841	3.03226	0.392881	0.530789	0.99685
1544	AVT7	0.053031	7.20301	0.534442	0.464745	0.989979
1545	AIM19	0.113023	4.55332	1.1606	0.281342	0.957274
1546	YIL086C	0.237828	-0.536511	0.418714	0.517579	0.994248
1547	KTR7	-0.0322421	6.54671	0.177478	0.67355	1
1548	SDS3	-0.144068	4.5113	1.87058	0.171408	0.941146
1549	CAB2	0.0651817	5.86561	0.83961	0.359508	0.968823
1550	YIL082W-A	-0.0373911	6.27603	0.267668	0.6049	1
1551	AIR1	0.0645003	5.41537	0.68513	0.407826	0.978417
1552	THS1	-0.0316493	9.5648	0.152592	0.69607	1
1553	YIL077C	-0.015343	5.39314	0.0346623	0.852305	1
1554	SEC28	0.0866667	8.02613	1.41377	0.234431	0.951281
1555	RPN2	-0.0150102	9.04856	0.0424147	0.836831	1
1556	SER33	0.144734	7.23996	3.97207	0.0462609	0.75317
1557	SPO22	0.035058	4.47057	0.0917969	0.761905	1
1558	HOP1	-0.103499	3.2936	0.487725	0.484944	0.989979
1559	PCI8	-0.0315354	4.75302	0.0985162	0.753618	1
1560	MAM33	-0.161543	7.24533	4.46321	0.0346323	0.695298
1561	RPS24B	0.108439	9.51204	2.04471	0.152736	0.940058
1562	SEC6	-0.110778	6.23829	2.39521	0.121708	0.919441
1563	YIL067C	-0.0306924	5.21614	0.123203	0.725586	1
1564	RNR3	0.484712	3.13889	2.7073	0.0998901	0.894275
1565	FIS1	0.0619632	5.36064	0.52146	0.47022	0.989979
1566	EFM4	-0.0663743	5.22004	0.56201	0.453452	0.989979
1567	YRB2	0.0799459	6.82643	1.02182	0.312089	0.962536
1568	ARC15	0.0761892	7.42461	0.947378	0.330388	0.962536
1569	SNP1	-0.108517	4.1607	0.843383	0.358431	0.967655
1570	YIL060W	0.324015	3.28701	4.14948	0.0416474	0.729988
1571	RGI2	-0.272467	-1.86622	0.21252	0.644799	1
1572	VHR1	0.0514869	5.60573	0.486153	0.485648	0.989979
1573	YIL055C	-0.0106192	4.07002	0.0071977	0.932389	1
1574	YIL054W	-0.11586	-0.6924	0.0911188	0.76276	1
1575	GPP1	0.101439	10.1242	1.78539	0.181489	0.945554
1576	RPL34B	0.11379	9.87532	2.03873	0.153337	0.940058
1577	MMF1	0.110775	7.95685	1.52159	0.217379	0.951281
1578	PCL7	0.0600174	6.44221	0.600978	0.438205	0.989979
1579	DFG10	0.0895312	4.34247	0.651018	0.419749	0.982756
1580	NEO1	-0.0903151	6.71401	1.39294	0.237909	0.951281
1581	SYG1	0.0677499	7.08115	0.86602	0.35206	0.966146
1582	YIL046W-A	-0.317754	-0.103424	0.848304	0.357033	0.966596
1583	MET30	0.127192	6.27532	2.41806	0.119943	0.919441
1584	PIG2	0.211695	5.14115	2.04764	0.152442	0.940058
1585	AGE2	0.00414449	6.21531	0.00337884	0.953647	1
1586	CBR1	0.140204	8.18035	3.6799	0.0550721	0.770235
1587	PKP1	0.0680945	5.32118	0.713962	0.398132	0.976393
1588	GVP36	-0.0232208	8.12661	0.0962014	0.756437	1
1589	APQ12	0.0284216	5.24292	0.115732	0.733711	1
1590	TED1	-0.0380364	7.26004	0.190318	0.662652	1
1591	NOT3	-0.0634161	7.21211	0.696911	0.403824	0.977948
1592	PRM2	0.0317093	2.75975	0.0367977	0.847877	1
1593	CST6	0.0528235	6.25326	0.539423	0.462672	0.989979
1594	CKA1	-0.00226856	7.14242	0.000956092	0.975333	1
1595	CAP2	0.0886851	7.13353	1.42037	0.233342	0.951281
1596	BCY1	0.000293618	7.94192	1.59302e-05	0.996815	1
1597	ULP2	0.00417082	5.89015	0.00303028	0.9561	1
1598	SSM4	-0.0818864	7.35553	1.14313	0.284992	0.957274
1599	YIL029C	0.0230623	3.07994	0.0218179	0.882573	1
1600	EMC5	0.192383	5.64218	6.5007	0.0107832	0.458311
1601	IRR1	-0.0347288	6.3906	0.212834	0.644555	1
1602	YIL024C	0.0957047	3.64852	0.462162	0.496615	0.989979
1603	YKE4	0.116121	6.88646	1.93912	0.163764	0.940058
1604	TIM44	-0.133421	7.94667	3.00773	0.0828682	0.866297
1605	RPB3	-0.0260629	7.13864	0.128524	0.719968	1
1606	HIS6	-0.116087	5.54088	2.37822	0.123037	0.920525
1607	FAF1	0.00634964	5.30815	0.00600285	0.938243	1
1608	RPL2B	0.0924017	11.2565	1.21798	0.269757	0.956213
1609	VID28	-0.00783404	5.73267	0.0119894	0.912809	1
1610	SNL1	-0.0191514	5.69512	0.0605711	0.805596	1
1611	BAR1	0.0569765	7.43595	0.388221	0.533236	0.99685
1612	YIL015C-A	0.235531	4.0394	2.75678	0.0968429	0.891958
1613	MNT3	-0.0191103	5.90923	0.0647278	0.799174	1
1614	PDR11	0.00200658	4.94932	0.000426994	0.983514	1
1615	YIL012W	-0.24722	-0.411672	0.486042	0.485698	0.989979
1616	TIR3	0.959099	3.94532	1.44037	0.230079	0.951281
1617	DOT5	-0.00721481	5.99004	0.0105688	0.918118	1
1618	EST3	0.159274	4.3639	1.9995	0.157351	0.940058
1619	FAA3	0.0322392	6.34596	0.174887	0.675805	1
1620	URM1	0.0141396	5.67223	0.0344029	0.852852	1
1621	NAS2	-6.90381e-05	4.95714	5.77084e-07	0.999394	1
1622	YIA6	-0.0783314	4.51428	0.569076	0.450626	0.989979
1623	EPS1	-0.0645743	6.76555	0.711484	0.398951	0.976942
1624	BET1	0.131694	5.38194	2.50186	0.113712	0.919441
1625	CFD1	0.0767023	4.62326	0.586083	0.443938	0.989979
1626	YIL002W-A	0.0848078	5.79912	1.21437	0.270468	0.956213
1627	INP51	-0.0451269	6.40673	0.36536	0.545545	0.99685
1628	YIL001W	0.0151642	4.98715	0.0279027	0.867338	1
1629	SGN1	-0.0178184	5.97485	0.0616932	0.803839	1
1630	MPH1	-0.0774836	6.31945	1.14209	0.28521	0.957399
1631	AIM21	-0.0481242	6.57046	0.375027	0.540277	0.99685
1632	DJP1	-0.00908639	7.13506	0.015162	0.902001	1
1633	IST3	0.0186628	3.52781	0.0152612	0.901683	1
1634	PAN1	-0.071882	7.71041	0.759545	0.383471	0.975406
1635	EGH1	0.0494717	4.62164	0.187857	0.664706	1
1636	PRI1	0.0220495	5.63976	0.0914346	0.762361	1
1637	MSL1	0.202834	3.94447	2.32716	0.127134	0.923109
1638	DSN1	-0.0168974	5.65384	0.044241	0.833406	1
1639	STS1	0.0354575	6.48679	0.220086	0.638974	1
1640	SQT1	0.0364972	7.34081	0.21785	0.640683	1
1641	GAT4	0.18367	-1.01845	0.186745	0.66564	1
1642	YIR014W	0.0463138	2.78474	0.0794622	0.778028	1
1643	RPR2	0.0313728	4.15181	0.0488639	0.825052	1
1644	YIR016W	0.0759627	5.07426	0.511606	0.474444	0.989979
1645	MET28	0.297072	4.63359	3.83501	0.0501926	0.765133
1646	YAP5	0.131774	4.03053	1.02473	0.311399	0.962536
1647	YIR018C-A	0.0858268	1.36234	0.145666	0.702712	1
1648	FLO11	0.0676964	3.78606	0.267337	0.605123	1
1649	ICR1	0.0192381	3.81058	0.0180933	0.892998	1
1650	YIR020C	-2.18174e-17	-3.99598	0	1	1
1651	PWR1	-2.18174e-17	-3.99598	0	1	1
1652	MRS1	-0.0776773	5.44953	0.975528	0.323305	0.962536
1653	YIR021W-A	0.516381	-2.29575	0.553814	0.456764	0.989979
1654	SEC11	0.173327	6.50375	4.13497	0.0420058	0.729988
1655	DAL81	-0.124913	5.96334	2.42025	0.119776	0.919441
1656	INA22	0.00630985	4.97184	0.00416103	0.948567	1
1657	MND2	0.0234386	4.30142	0.0430663	0.835601	1
1658	YVH1	-0.0536406	5.66127	0.45152	0.501614	0.991955
1659	DAL1	-0.0815373	1.82789	0.161855	0.687455	1
1660	DAL4	0.0319539	3.36176	0.038368	0.844706	1
1661	DAL2	-0.143367	3.32793	0.731595	0.392367	0.976393
1662	DCG1	-0.0750179	2.50953	0.177042	0.673928	1
1663	DAL7	0.0840843	5.21169	1.0263	0.311028	0.962536
1664	DAL3	0.128106	4.58374	1.59179	0.207071	0.951281
1665	MGA2	0.104513	6.64509	0.984113	0.321186	0.962536
1666	LYS1	0.415415	6.81434	9.95639	0.00160292	0.197902
1667	YIR035C	0.132654	6.20481	3.37182	0.0663203	0.797407
1668	IRC24	0.0858034	6.00879	1.4513	0.22832	0.951281
1669	HYR1	0.114532	7.69688	1.80333	0.17931	0.945554
1670	GTT1	0.166907	6.8854	3.15338	0.07577	0.829539
1671	YPS6	0.0367347	5.58615	0.154336	0.694426	1
1672	PAU15	0.387571	0.657583	2.15814	0.141816	0.940058
1673	YIR042C	0.054156	3.82081	0.145452	0.70292	1
1674	AI1	-0.190741	1.66488	0.72891	0.393237	0.976393
1675	AI2	-0.0785988	2.57745	0.172609	0.677804	1
1676	AI3	-0.493834	0.393895	2.80953	0.0937056	0.881844
1677	AI4	-0.244939	1.12429	0.996321	0.318202	0.962536
1678	AI5_ALPHA	-0.21861	1.62678	1.03398	0.309226	0.962536
1679	COX1	-0.177651	3.64475	1.0168	0.31328	0.962536
1680	AI5_BETA	-0.362648	3.42657	3.04	0.0812359	0.863131
1681	ATP8	-3.54246	-3.53685	3.50986	0.0610046	0.786153
1682	ATP6	-0.810074	1.55237	8.95659	0.00276471	0.256892
1683	BI2	-0.263264	-3.2956	0.0478777	0.826798	1
1684	BI3	-2.18174e-17	-3.99598	0	1	1
1685	BI4	-0.130992	-2.90894	0.0194333	0.889131	1
1686	COB	-0.414535	-1.90847	0.482042	0.487499	0.989979
1687	OLI1	-0.252601	3.41929	1.95684	0.161852	0.940058
1688	VAR1	-0.21361	1.81624	1.07073	0.300781	0.962536
1689	SCEI	-0.371878	4.56877	6.04875	0.0139162	0.513054
1690	COX2	0.58813	-2.24144	0.738933	0.390003	0.976393
1691	Q0255	4.2276	-3.41053	6.23498	0.0125251	0.493296
1692	COX3	-0.673924	-1.90928	1.25416	0.262759	0.951281
1693	YEL077C	-0.0823953	5.36732	1.07531	0.299749	0.962536
1694	YEL076C-A	0.142391	-1.86622	0.0606135	0.805529	1
1695	YEL076C	-0.344364	-1.06519	0.596298	0.439994	0.989979
1696	YEL075C	-0.343802	-0.692221	0.771332	0.379805	0.974096
1697	YEL073C	-0.125028	4.51976	1.10776	0.292569	0.962536
1698	RMD6	0.224264	4.05379	2.1876	0.139126	0.940058
1699	DLD3	0.12896	9.05294	3.14049	0.0763709	0.832832
1700	DSF1	0.555426	1.06439	2.38061	0.12285	0.920244
1701	HXT13	0.38407	0.838564	2.17234	0.140513	0.940058
1702	YEL068C	0.0990682	4.45659	0.679834	0.409644	0.979016
1703	YEL067C	-0.0161799	1.99436	0.00594886	0.938521	1
1704	HPA3	0.194906	5.15406	3.49164	0.0616795	0.786153
1705	SIT1	0.194098	5.34012	0.247409	0.618905	1
1706	AVT2	0.00832396	4.81159	0.00770009	0.930075	1
1707	CAN1	0.0626312	7.32921	0.7177	0.396899	0.976393
1708	NPR2	0.0173806	5.23846	0.0450013	0.832002	1
1709	CIN8	-0.0179251	6.11629	0.0614407	0.804233	1
1710	PRB1	0.140294	8.72244	3.26576	0.0707403	0.809216
1711	SOM1	0.157953	4.12971	1.27298	0.259208	0.951281
1712	PCM1	0.0932734	8.39659	1.67141	0.19607	0.945554
1713	SDD1	-0.00493807	1.73009	0.000478819	0.982542	1
1714	HAT2	-0.0631043	6.11421	0.716494	0.397296	0.976393
1715	POL5	-0.117142	7.22808	2.54714	0.110494	0.919441
1716	snR80	0.343933	0.361566	0.997886	0.317822	0.962536
1717	RPL12A	0.0741037	10.0608	0.945893	0.330767	0.962536
1718	MAK10	-0.10914	6.16496	2.26885	0.131998	0.929886
1719	AFG1	-0.0493844	6.5816	0.367175	0.544548	0.99685
1720	VMA8	0.148211	8.11947	3.67458	0.055248	0.770235
1721	RML2	-0.0860967	7.6689	1.12146	0.289604	0.962536
1722	snR67	0.00143715	1.77451	4.6858e-05	0.994538	1
1723	snR53	0.247424	-0.536062	0.462339	0.496533	0.989979
1724	PAU2	0.258891	2.00982	1.76527	0.183968	0.945554
1725	TCA17	0.00267327	3.31463	0.000327912	0.985552	1
1726	FRD1	0.203001	7.12132	3.8015	0.0512067	0.76807
1727	GLY1	0.0155151	8.79149	0.0471882	0.82803	1
1728	IES6	-0.000282277	5.52268	1.41303e-05	0.997001	1
1729	YEL043W	-0.0627865	6.49541	0.519932	0.470871	0.989979
1730	GDA1	-0.0145713	7.70708	0.0394121	0.842635	1
1731	YEF1	-0.0258257	4.40209	0.0533387	0.817352	1
1732	UTR2	-0.0120217	9.25408	0.0156719	0.900375	1
1733	CYC7	0.0359344	5.34779	0.145242	0.703125	1
1734	UTR4	0.144117	6.03622	2.7046	0.100059	0.894275
1735	RAD23	-0.0799523	7.51238	1.09315	0.295774	0.962536
1736	ANP1	0.0106927	7.34448	0.0168177	0.896817	1
1737	UTR5	0.0396116	0.873939	0.0246921	0.875137	1
1738	HYP2	-0.0372907	11.6956	0.116506	0.732856	1
1739	MTC7	-0.0515253	8.35906	0.444299	0.505055	0.991955
1740	MCM3	-0.00495087	6.56993	0.00350946	0.95276	1
1741	SPF1	-0.117396	8.65509	2.54153	0.110888	0.919441
1742	ECM10	-0.0287587	4.2366	0.0587604	0.808466	1
1743	BUD16	0.0408407	5.48933	0.290122	0.590142	1
1744	YEL028W	0.0251335	2.24261	0.0181277	0.892897	1
1745	VMA3	0.111537	9.45849	2.03915	0.153295	0.940058
1746	SNU13	-0.0581842	8.1641	0.642211	0.422911	0.984509
1747	YEL025C	-0.118939	6.47319	2.00131	0.157163	0.940058
1748	RIP1	-0.0929018	8.6578	1.02123	0.312227	0.962536
1749	YEL023C	-0.17223	4.09163	2.07984	0.149255	0.940058
1750	GEA2	-0.0978239	7.05684	1.71163	0.190774	0.945554
1751	URA3	0.112141	7.42919	1.29372	0.255363	0.951281
1752	TIM9	0.0493045	7.20451	0.433032	0.510505	0.991955
1753	RPR1	-0.359097	2.98561	5.141	0.0233671	0.619277
1754	PXP1	-0.0420353	5.00229	0.201403	0.653591	1
1755	MMS21	-0.295086	2.61207	2.73314	0.0982861	0.894275
1756	EAF5	-0.00765753	5.34501	0.00761072	0.930481	1
1757	PMP2	0.17108	7.83298	4.52908	0.0333236	0.694561
1758	GTT3	-0.00318	6.00073	0.00180322	0.966129	1
1759	NPP2	-0.00530545	5.07201	0.00365416	0.951798	1
1760	EDC3	0.00513955	7.07808	0.0045545	0.946194	1
1761	YEL014C	-0.181132	2.06441	0.853211	0.355645	0.966146
1762	VAC8	-0.00880792	7.37394	0.0139688	0.905917	1
1763	UBC8	0.0548015	5.34094	0.379499	0.537871	0.99685
1764	GLC3	0.0453225	6.37882	0.209927	0.646825	1
1765	YEL009C-A	0.146334	-0.691151	0.144613	0.703737	1
1766	GCN4	0.0808588	10.4908	1.03254	0.309563	0.962536
1767	YEL008W	-0.0544471	0.998473	0.0499138	0.823213	1
1768	MIT1	-0.0033951	7.29963	0.00205349	0.963856	1
1769	YEA6	0.0115735	5.93361	0.0268663	0.869802	1
1770	VAB2	0.0149351	4.22538	0.0157293	0.900194	1
1771	YEA4	-0.0745631	4.33192	0.458073	0.498526	0.99089
1772	GIM4	0.106601	5.8129	2.2216	0.136092	0.935772
1773	WBP1	0.022991	8.05132	0.0988334	0.753234	1
1774	IRC22	0.0351546	7.22913	0.230303	0.631299	1
1775	MNN1	-0.000667629	8.72378	4.74831e-05	0.994502	1
1776	NOP16	0.0127574	7.10774	0.0235985	0.877911	1
1777	PMI40	-0.047168	8.41112	0.4279	0.513021	0.991955
1778	FMP52	0.0737068	7.04687	0.968479	0.32506	0.962536
1779	YND1	-0.0227018	6.07769	0.102784	0.748514	1
1780	NUG1	-0.0669834	7.63063	0.815605	0.366468	0.968823
1781	PAC2	-0.0708012	3.76762	0.297338	0.585556	1
1782	TMA20	0.0535828	6.93619	0.519636	0.470997	0.989979
1783	snR14	0.173163	0.352905	0.346367	0.556177	0.99685
1784	SEC3	-0.0192629	6.78504	0.0573075	0.810803	1
1785	NTF2	0.140046	8.55936	3.75243	0.052731	0.770235
1786	YER010C	0.112211	5.45318	1.34209	0.246665	0.951281
1787	TIR1	4.17106	6.37607	1.16253	0.280942	0.957274
1788	PRE1	0.0813635	7.80229	1.228	0.267796	0.956207
1789	PRP22	-0.0882222	5.68877	1.37593	0.240796	0.951281
1790	HEM14	0.192868	5.65317	1.45237	0.228148	0.951281
1791	BUD25	-2.18174e-17	-3.99598	0	1	1
1792	FAA2	0.00720036	4.39189	0.00428499	0.947808	1
1793	BIM1	-0.0155977	6.41094	0.0412706	0.839017	1
1794	AFG3	-0.130921	7.5258	2.96015	0.0853398	0.880741
1795	SPC25	0.0318206	5.04467	0.0844502	0.771355	1
1796	ISC1	0.00663884	6.30801	0.00845531	0.926736	1
1797	SBH2	0.0894006	6.97526	1.35564	0.244294	0.951281
1798	GPA2	0.0179777	6.44009	0.0551067	0.814404	1
1799	RPN3	-0.00650534	8.16562	0.00791503	0.929109	1
1800	SRB4	-0.117694	5.95814	2.35444	0.124927	0.922501
1801	PRO3	0.14145	8.52845	3.8737	0.0490484	0.75802
1802	YAT2	0.14556	5.1981	2.62228	0.105373	0.900889
1803	GCD11	-0.0284765	8.75969	0.135546	0.71275	1
1804	CHO1	-0.00194159	8.48239	0.00072402	0.978533	1
1805	GAL83	-0.113116	6.52638	2.13522	0.143949	0.940058
1806	MIG3	0.125315	3.6753	0.782085	0.376504	0.974096
1807	SMB1	0.0600133	5.70998	0.55893	0.454692	0.989979
1808	CHZ1	0.0741378	6.93224	0.976675	0.323021	0.962536
1809	YPT31	0.0881342	7.64697	1.39907	0.23688	0.951281
1810	FIR1	0.02675	6.10629	0.133449	0.714883	1
1811	ZRG8	0.034591	5.30077	0.179889	0.671469	1
1812	YER034W	0.04406	4.48417	0.153378	0.695328	1
1813	EDC2	0.0912103	5.9122	1.16991	0.27942	0.957274
1814	ARB1	-0.0642831	8.74498	0.707745	0.400193	0.977328
1815	PHM8	0.208965	7.67992	5.83648	0.0156972	0.518627
1816	KRE29	0.115463	4.81612	1.47918	0.223902	0.951281
1817	FMP49	-2.18174e-17	-3.99598	0	1	1
1818	HVG1	0.212685	1.93905	1.02157	0.312147	0.962536
1819	YER039C-A	0.001533	0.7908	3.43391e-05	0.995324	1
1820	GLN3	0.0138244	5.55625	0.0340293	0.853644	1
1821	YEN1	-0.0567226	4.66426	0.292349	0.588719	1
1822	MXR1	0.107401	5.84827	2.1654	0.141148	0.940058
1823	SAH1	-0.0512927	10.6931	0.419153	0.51736	0.994248
1824	ERG28	0.139675	7.40464	3.52471	0.0604604	0.786153
1825	MEI4	-0.0127665	2.41913	0.00479977	0.944766	1
1826	ACA1	0.281648	5.88242	9.72896	0.00181387	0.217665
1827	SPO73	0.0823703	3.919	0.373293	0.541215	0.99685
1828	SAP1	-0.0584147	5.7592	0.535744	0.464202	0.989979
1829	CAJ1	-0.0560925	7.57838	0.560703	0.453977	0.989979
1830	ISD11	0.118108	6.43441	2.10858	0.146475	0.940058
1831	TPA1	-0.108584	7.89197	1.69609	0.1928	0.945554
1832	RSM18	-0.0140561	6.55806	0.0327724	0.856343	1
1833	JHD1	0.0418537	4.91228	0.187708	0.664831	1
1834	HOM3	0.028044	8.11918	0.135065	0.713237	1
1835	PIC2	-0.0454193	7.7927	0.326769	0.567568	0.99685
1836	YER053C-A	0.0844628	7.08919	1.30047	0.254127	0.951281
1837	GIP2	0.0191501	4.57123	0.0134237	0.907763	1
1838	HIS1	0.220328	9.09725	8.98522	0.00272173	0.256892
1839	FCY2	0.0767721	9.63678	1.04741	0.306104	0.962536
1840	RPL34A	0.0931613	9.04859	1.50618	0.219724	0.951281
1841	HMF1	0.204936	7.24547	7.83335	0.0051291	0.32698
1842	PET117	-0.0860177	5.08429	0.990457	0.319631	0.962536
1843	PCL6	0.0542481	5.62603	0.543046	0.461173	0.989979
1844	FCY21	-0.0874598	5.36997	0.900053	0.342767	0.964378
1845	FCY22	-0.181635	3.77359	1.92619	0.165176	0.940058
1846	CEM1	0.0543098	4.83502	0.337159	0.561474	0.99685
1847	GPP2	0.124673	8.15049	2.94069	0.086374	0.881015
1848	THO1	0.0896189	7.0094	1.48183	0.223488	0.951281
1849	VHR2	0.0517186	6.88546	0.466378	0.494658	0.989979
1850	ICL1	-0.0908045	4.90578	0.966102	0.325654	0.962536
1851	RRT13	0.120442	2.69723	0.305644	0.580366	1
1852	RGI1	-0.0766123	5.36152	0.164745	0.684825	1
1853	MOT2	-0.00607178	6.54083	0.00568038	0.939922	1
1854	ARG5,6	0.0399034	9.19306	0.293934	0.58771	1
1855	RNR1	-0.0750866	8.50053	1.08909	0.296674	0.962536
1856	TDA2	-0.0754515	4.99306	0.700145	0.402735	0.977948
1857	VTC1	0.407045	8.58648	31.2445	2.27494e-08	4.64089e-05
1858	ALD5	0.0801768	8.63583	1.12407	0.289044	0.962431
1859	RPS24A	0.137763	10.24	2.66201	0.102771	0.897227
1860	YOS1	0.0902051	5.94484	1.11283	0.291467	0.962536
1861	PTP3	0.00407094	5.58266	0.00298013	0.956465	1
1862	YER076C	0.0567029	3.85668	0.200847	0.654038	1
1863	MRX1	0.000570485	6.6096	5.51193e-05	0.994076	1
1864	ICP55	0.0185486	6.11026	0.063701	0.800739	1
1865	YER078W-A	0.19686	-0.997229	0.0828881	0.773421	1
1866	YER079W	0.200967	5.22739	5.19705	0.0226253	0.618519
1867	AIM9	0.00446618	7.35977	0.00360053	0.952152	1
1868	SRG1	-0.154228	3.3856	0.983047	0.321448	0.962536
1869	SER3	0.252143	8.05374	11.9886	0.000535276	0.117067
1870	UTP7	-0.0375154	6.93924	0.239088	0.624865	1
1871	GET2	-0.0530241	6.50332	0.485787	0.485813	0.989979
1872	YER084W	0.608285	0.57132	5.03172	0.0248872	0.628253
1873	YER085C	0.0102159	-1.24074	0.000492543	0.982294	1
1874	ILV1	0.0496985	8.36558	0.46499	0.495301	0.989979
1875	AIM10	-0.147853	5.74941	3.95978	0.0465999	0.75317
1876	SBH1	0.0468856	7.41458	0.370347	0.542815	0.99685
1877	DOT6	0.0661165	7.45985	0.811178	0.367772	0.968928
1878	PTC2	-0.0822563	7.4515	1.23934	0.265598	0.954542
1879	TRP2	0.0719694	8.15829	0.964529	0.326048	0.962536
1880	MET6	0.0737174	10.4303	0.890137	0.34544	0.964378
1881	IES5	0.165503	5.20219	3.85135	0.049706	0.763491
1882	TSC11	-0.0632319	5.70468	0.650198	0.420042	0.982756
1883	AIM11	-0.11734	3.86431	0.839557	0.359523	0.968823
1884	PUP3	0.0971809	7.85777	1.57563	0.209391	0.951281
1885	RAD51	0.0180178	6.53325	0.052141	0.819379	1
1886	SHC1	-0.0966048	2.36998	0.266635	0.605598	1
1887	UBP9	-0.0111455	4.63595	0.0107678	0.917354	1
1888	PRS2	0.120556	6.27234	2.52008	0.112405	0.919441
1889	UBC6	0.0829638	6.71752	1.09162	0.296112	0.962536
1890	AST2	0.0554709	4.78783	0.339468	0.560136	0.99685
1891	RPS8B	0.0314267	10.0964	0.152199	0.696442	1
1892	SSA4	0.0644016	6.8095	0.110273	0.739834	1
1893	RTT105	-0.0503303	3.81273	0.153998	0.694744	1
1894	NUP157	-0.0749054	7.24274	0.915729	0.338599	0.964201
1895	MAM1	-0.132931	-0.520111	0.131516	0.716865	1
1896	GLE2	0.00836122	6.50308	0.0101121	0.919901	1
1897	KAP123	-0.128561	7.81183	2.66517	0.102567	0.897227
1898	SWI4	-0.0445266	6.26228	0.381797	0.536643	0.99685
1899	LSM4	0.0046115	6.78497	0.00366852	0.951703	1
1900	TMN3	-0.0545178	6.18575	0.502393	0.478451	0.989979
1901	BOI2	-0.0906629	6.529	1.36569	0.242555	0.951281
1902	SPR6	-0.0302884	4.90505	0.0976249	0.754699	1
1903	SLX8	0.0728074	4.89924	0.545059	0.460344	0.989979
1904	RPL23B	0.135488	10.136	2.70123	0.100271	0.894275
1905	SHO1	-0.0680489	6.63849	0.637378	0.424662	0.985015
1906	AVT6	-0.0670703	5.82161	0.82758	0.362973	0.968823
1907	SCS2	0.0293499	8.23872	0.161204	0.68805	1
1908	YER121W	-0.0751818	1.72561	0.122161	0.726703	1
1909	GLO3	0.0296586	7.87246	0.164056	0.68545	1
1910	YCK3	-0.0843284	6.1797	1.34827	0.245581	0.951281
1911	DSE1	0.0880562	8.45744	1.4929	0.221766	0.951281
1912	RSP5	0.0404961	8.01436	0.300082	0.583831	1
1913	NSA2	0.00198724	7.30995	0.000731419	0.978424	1
1914	LCP5	-0.0493611	6.29241	0.467166	0.494294	0.989979
1915	VFA1	0.0200351	4.48777	0.0359705	0.849576	1
1916	SAK1	-0.0260462	6.49169	0.0951227	0.757763	1
1917	COM2	0.100661	7.27297	1.83663	0.175346	0.945554
1918	RPS26B	0.0763304	9.87099	1.02428	0.311506	0.962536
1919	snR4	0.0687136	4.12698	0.291551	0.589228	1
1920	PMD1	-0.0545484	5.91925	0.602796	0.437513	0.989979
1921	snR52	0.20037	-0.395846	0.328657	0.566451	0.99685
1922	GLC7	0.0101525	8.83759	0.017767	0.893962	1
1923	YER134C	0.0491934	5.94037	0.427491	0.513223	0.991955
1924	YER135C	0.833269	-0.84477	4.24005	0.039481	0.714864
1925	GDI1	0.0183132	8.00243	0.0631167	0.801636	1
1926	YER137C	-0.111629	2.95801	0.495741	0.481377	0.989979
1927	SCR1	-0.327194	4.35733	8.87259	0.00289484	0.260668
1928	YER138C	-1.26452	0.879328	3.36251	0.0666963	0.800316
1929	YER137C-A	-2.18174e-17	-3.99598	0	1	1
1930	YER138W-A	-0.0718512	3.16986	0.173199	0.677285	1
1931	RTR1	0.114086	4.25015	1.02844	0.310526	0.962536
1932	EMP65	0.0254499	5.12636	0.0869523	0.768088	1
1933	COX15	-0.141536	8.24912	3.34602	0.0673676	0.8014
1934	MAG1	-0.0712293	3.88566	0.32241	0.570163	0.99685
1935	DDI1	-0.0284949	6.05043	0.158407	0.690627	1
1936	UBP5	-0.0846173	6.04712	1.47165	0.225086	0.951281
1937	FTR1	-0.187329	7.67842	3.3443	0.0674381	0.8014
1938	YER145C-A	-0.17137	0.162847	0.32589	0.568089	0.99685
1939	LSM5	-0.154488	-0.711388	0.156171	0.692706	1
1940	SCC4	-0.0278754	4.94752	0.0924735	0.761056	1
1941	SPT15	0.0311585	7.66317	0.178913	0.672309	1
1942	PEA2	0.0477933	5.43661	0.386953	0.533906	0.99685
1943	SPI1	0.226375	4.56285	0.858281	0.35422	0.966146
1944	UBP3	-0.118467	7.2126	2.66443	0.102615	0.897227
1945	YER152C	-0.0212995	6.26933	0.0685461	0.793465	1
1946	PET122	-0.204022	3.28873	1.33474	0.247964	0.951281
1947	OXA1	-0.0961895	6.94595	1.67683	0.195346	0.945554
1948	BEM2	0.00406715	7.95269	0.00310512	0.955562	1
1949	YER156C	-0.0598359	7.59021	0.610087	0.434755	0.989979
1950	COG3	-0.014102	6.04588	0.0407271	0.840066	1
1951	YER158C	0.19287	5.79774	3.14822	0.0760097	0.830678
1952	BUR6	0.18581	7.1255	2.40897	0.120641	0.919441
1953	YER160C	0.149384	3.15152	0.455712	0.499635	0.991307
1954	YER159C-A	-2.18174e-17	-3.99598	0	1	1
1955	SPT2	-0.00931819	6.24129	0.0154369	0.901121	1
1956	RAD4	-0.0415733	5.02665	0.200603	0.654235	1
1957	GCG1	0.0777398	6.08138	0.985454	0.320856	0.962536
1958	CHD1	-0.14167	6.84977	3.20649	0.0733465	0.820391
1959	PAB1	-0.0152643	9.9362	0.0409826	0.839572	1
1960	DNF1	-0.0502753	7.53407	0.466392	0.494652	0.989979
1961	BCK2	-0.0400318	6.72768	0.230668	0.631029	1
1962	CCA1	-0.0280742	5.99955	0.161894	0.687419	1
1963	RPH1	0.0387869	6.01393	0.305412	0.580509	1
1964	ADK2	-0.117902	4.69088	1.24492	0.264525	0.952852
1965	RAD3	-0.072142	6.34968	0.805783	0.36937	0.969774
1966	BRR2	-0.0625914	6.68148	0.667302	0.413994	0.981505
1967	RAD24	-0.0867718	5.05566	0.991702	0.319327	0.962536
1968	GRX4	0.0524334	6.30144	0.141747	0.70655	1
1969	TMT1	0.334587	5.71885	6.55272	0.0104724	0.458311
1970	YER175W-A	-0.0741222	1.49975	0.115539	0.733924	1
1971	ECM32	-0.0431779	6.40365	0.322961	0.569834	0.99685
1972	BMH1	0.0368666	10.5389	0.229306	0.632039	1
1973	PDA1	0.031176	9.00237	0.175902	0.674919	1
1974	DMC1	0.336408	2.78136	2.94856	0.0859539	0.881015
1975	ISC10	0.034589	4.65154	0.120869	0.728094	1
1976	SLO1	-0.042922	2.99896	0.067845	0.794501	1
1977	YER181C	1.09545	-2.35145	2.33979	0.126107	0.923109
1978	FMP10	-0.0708554	6.33847	0.736151	0.390897	0.976393
1979	FAU1	0.143567	5.22337	2.45477	0.117168	0.919441
1980	TOG1	0.105465	4.16629	0.811464	0.367688	0.968928
1981	PUG1	0.0941265	1.54736	0.183314	0.668541	1
1982	YER186C	0.0233577	5.45584	0.089677	0.764588	1
1983	YER187W	-0.532154	0.0370063	2.47808	0.115443	0.919441
1984	YER188W	0.24593	1.60955	1.14666	0.284249	0.957274
1985	YER188C-A	-0.188583	-0.0782467	0.32198	0.57042	0.99685
1986	YER189W	-0.218302	0.478683	0.625019	0.429188	0.989316
1987	YRF1-2	-0.227105	-0.163556	0.477749	0.489444	0.989979
1988	YER190C-B	-2.18174e-17	-3.99598	0	1	1
1989	YFL068W	-2.18174e-17	-3.99598	0	1	1
1990	YFL067W	-1.13623	1.86244	28.7984	8.03162e-08	7.42069e-05
1991	YFL066C	-0.889444	2.24176	19.7603	8.7785e-06	0.00488404
1992	YFL065C	-0.548226	-0.0559935	2.68423	0.101346	0.897227
1993	YFL064C	-0.497144	0.0990622	2.32698	0.127148	0.923109
1994	COS4	-0.0217505	1.20719	0.00787739	0.929277	1
1995	DDI2	-0.564972	1.07647	5.12548	0.023577	0.619277
1996	SNO3	-0.321075	1.74441	2.34571	0.125628	0.922698
1997	SNZ3	-0.404036	3.6948	8.62688	0.00331238	0.271866
1998	THI5	0.141284	-0.440246	0.158136	0.690879	1
1999	AGP3	-0.244245	2.49992	1.80314	0.179333	0.945554
[truncated: 4,121 more rows]

## Sheet: Sign. Diff. Exp.
	genes	logFC	logCPM	LR	PValue	FDR
2870	SPL2	0.770632	5.75667	82.0552	1.32e-19	8.1e-16
4466	ADE17	0.637938	7.80187	39.6767	3e-10	9.17e-07
1857	VTC1	0.407045	8.58648	31.2445	2.27e-08	4.64e-05
96	PHO11	0.99894	4.21122	29.72	4.99e-08	6.27e-05
2418	YGR038C-B	-0.90641	3.47966	29.6707	5.12e-08	6.27e-05
1990	YFL067W	-1.13623	1.86244	28.7984	8.03e-08	7.42e-05
554	HIS4	0.392084	9.01277	28.6915	8.49e-08	7.42e-05
3549	MET14	0.380564	6.1363	23.9167	1.01e-06	0.000769549
750	LYS20	0.326259	7.12281	19.9384	8e-06	0.00488404
6085	MET16	0.461464	5.35083	19.8499	8.38e-06	0.00488404
1991	YFL066C	-0.889444	2.24176	19.7603	8.78e-06	0.00488404
79	ADE1	0.343792	6.97754	19.1025	1.24e-05	0.0063179
4796	ADE12	0.367258	7.8487	18.1778	2.01e-05	0.00947232
2262	YGL117W	0.393742	5.63131	15.2995	9.17e-05	0.0360865
1515	HIS5	0.419879	7.24447	15.2953	9.19e-05	0.0360865
3667	AQY2	0.578196	4.32606	15.2467	9.43e-05	0.0360865
