# Supplementary material for: Dynamic sumoylation of promoter-bound general transcription factors facilitates transcription by RNA polymerase II
Source: PLoS Genet. 2021 Sep 29;17(9):e1009828. doi: 10.1371/journal.pgen.1009828 (PMC8505008; doi:10.1371/journal.pgen.1009828)
Supplement: S14 Table — (XLSX) [file pgen.1009828.s018.xlsx]

## Sheet: S14 Table
S14 Table. Genes affected by the tfg1-K60,61R mutation
SUMO peak-containing nonRPGs showing reduced RNAPII levels in tfg1-K60,61R			Genes with significantly altered mRNA levels in tfg1-K60,61R
YBR115C	LYS2		SPL2	Goes up in mt
YGR254W	ENO1		ADE17	Goes up in mt
YCL054W	SPB1		VTC1	Goes up in mt
YHR216W	IMD2		PHO11	Goes up in mt
YBL085W	BOI1		YGR038C-B	Goes down in mt
YPR124W	CTR1		YFL067W	Goes down in mt
YIR034C	LYS1		HIS4	Goes up in mt
YOL082W	ATG19		MET14	Goes up in mt
YGR192C	TDH3		LYS20	Goes up in mt
YHL024W	RIM4		MET16	Goes up in mt
YHR001W	OSH7		YFL066C	Goes down in mt
YGL001C	ERG26		ADE1	Goes up in mt
YBR083W	TEC1		ADE12	Goes up in mt
YFR001W	LOC1		YGL117W	Goes up in mt
YOR001W	RRP6		HIS5	Goes up in mt
YLR452C	SST2		AQY2	Goes up in mt
YCR012W	PGK1		SPL2	Goes up in mt
YNL007C	SIS1
