# Supplementary material for: Dynamic sumoylation of promoter-bound general transcription factors facilitates transcription by RNA polymerase II
Source: PLoS Genet. 2021 Sep 29;17(9):e1009828. doi: 10.1371/journal.pgen.1009828 (PMC8505008; doi:10.1371/journal.pgen.1009828)
Supplement: S15 Table — (XLSX) [file pgen.1009828.s019.xlsx]

## Sheet: Fig. 1D
Type	Normalized read count (2^Conc WT)
tRNA	12677.7
tRNA	11190.6
tRNA	10734.7
tRNA	8964.45
tRNA	8480.89
tRNA	8023.41
tRNA	7750.1
tRNA	6888.62
tRNA	6608.01
tRNA	6427.31
tRNA	6251.56
tRNA	6208.38
tRNA	5832.91
tRNA	5792.62
tRNA	5752.61
tRNA	5752.61
tRNA	5673.41
tRNA	5673.41
tRNA	5673.41
tRNA	5634.22
tRNA	5556.65
tRNA	5480.15
tRNA	5442.3
tRNA	5293.48
tRNA	5042.77
tRNA	4837.35
tRNA	4803.93
tRNA	4705.07
tRNA	4705.07
tRNA	4672.57
tRNA	4672.57
tRNA	4672.57
tRNA	4672.57
tRNA	4672.57
tRNA	4608.24
tRNA	4576.41
tRNA	4451.27
tRNA	4451.27
tRNA	4420.52
tRNA	4389.98
tRNA	4359.66
tRNA	4329.55
tRNA	4299.64
tRNA	4269.94
tRNA	4240.45
tRNA	4240.45
tRNA	4240.45
tRNA	4240.45
tRNA	4211.15
tRNA	4211.15
tRNA	4211.15
tRNA	4182.07
tRNA	4182.07
tRNA	4182.07
tRNA	4153.18
tRNA	4124.49
tRNA	4096
tRNA	4096
tRNA	4096
tRNA	4067.71
tRNA	4067.71
tRNA	4067.71
tRNA	4067.71
tRNA	4067.71
tRNA	4067.71
tRNA	4039.61
tRNA	4039.61
tRNA	3875.05
tRNA	3875.05
tRNA	3848.29
tRNA	3848.29
tRNA	3848.29
tRNA	3848.29
tRNA	3821.7
tRNA	3821.7
tRNA	3795.3
tRNA	3769.09
tRNA	3769.09
tRNA	3743.05
tRNA	3691.52
tRNA	3691.52
tRNA	3666.02
tRNA	3666.02
tRNA	3666.02
tRNA	3640.7
tRNA	3640.7
tRNA	3640.7
tRNA	3640.7
tRNA	3640.7
tRNA	3615.55
tRNA	3590.58
tRNA	3590.58
tRNA	3590.58
tRNA	3590.58
tRNA	3590.58
tRNA	3565.78
tRNA	3565.78
tRNA	3541.14
tRNA	3541.14
tRNA	3541.14
tRNA	3541.14
tRNA	3541.14
tRNA	3516.68
tRNA	3516.68
tRNA	3492.39
tRNA	3492.39
tRNA	3492.39
tRNA	3468.27
tRNA	3468.27
tRNA	3444.31
tRNA	3420.52
tRNA	3420.52
tRNA	3373.43
tRNA	3373.43
tRNA	3373.43
tRNA	3350.13
tRNA	3350.13
tRNA	3350.13
tRNA	3350.13
tRNA	3326.99
tRNA	3304
tRNA	3304
tRNA	3281.18
tRNA	3258.52
tRNA	3236.01
tRNA	3236.01
tRNA	3236.01
tRNA	3213.66
tRNA	3213.66
tRNA	3213.66
tRNA	3213.66
tRNA	3213.66
tRNA	3213.66
tRNA	3191.46
tRNA	3191.46
tRNA	3191.46
tRNA	3191.46
tRNA	3169.41
tRNA	3169.41
tRNA	3169.41
tRNA	3169.41
tRNA	3169.41
tRNA	3147.52
tRNA	3147.52
tRNA	3147.52
tRNA	3147.52
tRNA	3125.78
tRNA	3125.78
tRNA	3125.78
tRNA	3104.19
tRNA	3104.19
tRNA	3104.19
tRNA	3104.19
tRNA	3104.19
tRNA	3104.19
tRNA	3104.19
tRNA	3082.75
tRNA	3082.75
tRNA	3082.75
tRNA	3082.75
tRNA	3061.45
tRNA	3040.3
tRNA	3040.3
tRNA	3040.3
tRNA	3040.3
tRNA	3040.3
tRNA	3019.3
tRNA	2998.45
tRNA	2998.45
tRNA	2998.45
tRNA	2977.74
tRNA	2977.74
tRNA	2977.74
tRNA	2977.74
tRNA	2957.17
tRNA	2957.17
tRNA	2957.17
tRNA	2936.74
tRNA	2936.74
tRNA	2936.74
tRNA	2916.45
tRNA	2896.31
tRNA	2896.31
tRNA	2896.31
tRNA	2896.31
tRNA	2876.3
tRNA	2876.3
tRNA	2856.44
tRNA	2856.44
tRNA	2836.7
tRNA	2836.7
tRNA	2836.7
tRNA	2836.7
tRNA	2817.11
tRNA	2817.11
tRNA	2817.11
tRNA	2817.11
tRNA	2797.65
tRNA	2797.65
tRNA	2759.13
tRNA	2759.13
tRNA	2759.13
tRNA	2740.08
tRNA	2683.69
tRNA	2665.15
tRNA	2646.74
tRNA	2646.74
tRNA	2628.46
tRNA	2610.3
tRNA	2592.27
tRNA	2592.27
tRNA	2574.36
tRNA	2574.36
tRNA	2574.36
tRNA	2574.36
tRNA	2556.58
tRNA	2538.92
tRNA	2521.38
tRNA	2521.38
tRNA	2503.97
tRNA	2503.97
tRNA	2469.49
tRNA	2469.49
tRNA	2469.49
tRNA	2452.44
tRNA	2452.44
tRNA	2452.44
tRNA	2435.5
tRNA	2435.5
tRNA	2401.97
tRNA	2385.37
tRNA	2385.37
tRNA	2368.9
tRNA	2368.9
tRNA	2368.9
tRNA	2368.9
tRNA	2352.53
tRNA	2352.53
tRNA	2352.53
tRNA	2304.12
tRNA	2256.7
tRNA	2256.7
tRNA	2241.11
tRNA	2225.63
tRNA	2210.26
tRNA	2134.97
tRNA	2105.58
tRNA	2033.85
tRNA	2005.85
tRNA	1871.53
tRNA	1795.29
tRNA	1562.89
tRNA	1552.09
tRNA	982.286
tRNA	891.444
tRNA	809.002
tRNA	580.037
non-RPG	4803.93
non-RPG	3769.09
non-RPG	2876.3
non-RPG	2683.69
non-RPG	2435.5
non-RPG	2352.53
non-RPG	2164.77
non-RPG	1951
non-RPG	1710.26
non-RPG	1606.83
non-RPG	1573.76
non-RPG	1499.22
non-RPG	1468.37
non-RPG	1418.35
non-RPG	1408.55
non-RPG	1296.13
non-RPG	1192.69
non-RPG	1176.27
non-RPG	1152.06
non-RPG	1144.1
non-RPG	1136.2
non-RPG	1112.82
non-RPG	1089.92
non-RPG	1082.39
non-RPG	1067.48
non-RPG	1060.11
non-RPG	1016.93
non-RPG	1016.93
non-RPG	1002.93
non-RPG	989.119
non-RPG	989.119
non-RPG	989.119
non-RPG	942.272
non-RPG	929.3
non-RPG	922.88
non-RPG	922.88
non-RPG	922.88
non-RPG	873.098
non-RPG	861.078
non-RPG	837.532
non-RPG	826.001
non-RPG	814.629
non-RPG	809.002
non-RPG	809.002
non-RPG	803.414
non-RPG	803.414
non-RPG	792.353
non-RPG	792.353
non-RPG	781.445
non-RPG	765.363
non-RPG	760.076
non-RPG	749.612
non-RPG	744.434
non-RPG	739.292
non-RPG	739.292
non-RPG	724.077
non-RPG	719.076
non-RPG	714.109
non-RPG	709.176
non-RPG	709.176
non-RPG	699.413
non-RPG	689.784
non-RPG	680.287
non-RPG	675.588
non-RPG	666.287
non-RPG	661.685
non-RPG	652.575
non-RPG	643.591
non-RPG	639.145
non-RPG	634.73
non-RPG	625.992
non-RPG	625.992
non-RPG	621.668
non-RPG	604.668
non-RPG	592.224
non-RPG	584.071
non-RPG	576.03
non-RPG	564.175
non-RPG	548.748
non-RPG	537.455
non-RPG	522.758
non-RPG	519.147
non-RPG	515.561
non-RPG	508.463
non-RPG	508.463
non-RPG	494.559
non-RPG	484.382
non-RPG	484.382
non-RPG	477.713
non-RPG	474.413
non-RPG	461.44
non-RPG	458.253
non-RPG	451.944
non-RPG	436.549
non-RPG	436.549
non-RPG	436.549
non-RPG	433.534
non-RPG	427.565
non-RPG	427.565
non-RPG	424.612
non-RPG	424.612
non-RPG	424.612
non-RPG	418.766
non-RPG	415.873
non-RPG	413.001
non-RPG	410.148
non-RPG	410.148
non-RPG	407.315
non-RPG	401.707
non-RPG	398.932
non-RPG	398.932
non-RPG	396.177
non-RPG	393.44
non-RPG	388.023
non-RPG	388.023
non-RPG	382.681
non-RPG	374.806
non-RPG	372.217
non-RPG	369.646
non-RPG	367.093
non-RPG	367.093
non-RPG	359.538
non-RPG	357.054
non-RPG	354.588
non-RPG	340.144
non-RPG	340.144
non-RPG	335.461
non-RPG	330.842
non-RPG	326.288
non-RPG	321.795
non-RPG	310.834
non-RPG	304.437
non-RPG	304.437
non-RPG	294.067
non-RPG	290.018
non-RPG	290.018
non-RPG	286.026
non-RPG	284.05
non-RPG	280.139
non-RPG	278.204
non-RPG	272.479
non-RPG	270.597
non-RPG	242.191
non-RPG	209.383
non-RPG	124.5
non-RPG	79.3413
non-RPG	46.2057
RPG	15076.4
RPG	14362.3
RPG	12161.2
RPG	11585.2
RPG	11505.2
RPG	11425.7
RPG	11113.3
RPG	11113.3
RPG	10660.6
RPG	9475.59
RPG	9216.48
RPG	9216.48
RPG	9152.82
RPG	8659.09
RPG	8364.13
RPG	8135.41
RPG	7967.99
RPG	7804.01
RPG	7750.1
RPG	7696.57
RPG	7332.05
RPG	7281.4
RPG	7181.15
RPG	7033.37
RPG	6888.62
RPG	6746.86
RPG	6608.01
RPG	6472.02
RPG	6382.92
RPG	6295.04
RPG	6208.38
RPG	6122.9
RPG	5996.9
RPG	5955.47
RPG	5914.33
RPG	5914.33
RPG	5832.91
RPG	5792.62
RPG	5752.61
RPG	5673.41
RPG	5595.3
RPG	5595.3
RPG	5595.3
RPG	5556.65
RPG	5480.15
RPG	5442.3
RPG	5442.3
RPG	5404.7
RPG	5330.3
RPG	5293.48
RPG	5256.91
RPG	5256.91
RPG	5148.73
RPG	5148.73
RPG	5077.84
RPG	5042.77
RPG	5042.77
RPG	5007.93
RPG	4938.99
RPG	4904.87
RPG	4904.87
RPG	4870.99
RPG	4837.35
RPG	4803.93
RPG	4608.24
RPG	4576.41
RPG	4359.66
RPG	4299.64
RPG	4299.64
RPG	4211.15
RPG	4011.71
RPG	4011.71
RPG	3769.09
RPG	3769.09
RPG	3717.2
RPG	3717.2
RPG	3691.52
RPG	3666.02
RPG	3640.7
RPG	3516.68
RPG	3492.39
RPG	3492.39
RPG	3396.89
RPG	3373.43
RPG	3326.99
RPG	3326.99
RPG	3326.99
RPG	3304
RPG	3258.52
RPG	3213.66
RPG	3191.46
RPG	3061.45
RPG	3040.3
RPG	3040.3
RPG	2876.3
RPG	2721.15
RPG	2721.15
RPG	2683.69
RPG	2665.15
RPG	2610.3
RPG	2368.9
RPG	2225.63
RPG	2134.97
RPG	2005.85
RPG	1992
RPG	1871.53
RPG	1807.78
RPG	1758.34
RPG	1734.13
RPG	1488.87
RPG	1341.84
RPG	1305.15
RPG	657.114
RPG	592.224
RPG	552.565
RPG	477.713
RPG	369.646
RPG	349.706
nCod	12765.8
nCod	8659.09
nCod	4870.99
nCod	4513.4
nCod	3691.52
nCod	1833.01
nCod	1746.2
nCod	1686.71
nCod	1595.73
nCod	1584.71
nCod	1478.58
nCod	1478.58
nCod	1458.23
nCod	1418.35
nCod	1296.13
nCod	1226.22
nCod	1200.98
nCod	1168.14
nCod	1067.48
nCod	968.763
nCod	903.888
nCod	803.414
nCod	797.865
nCod	781.445
nCod	760.076
nCod	754.826
nCod	714.109
nCod	704.277
nCod	685.019
nCod	648.067
nCod	639.145
nCod	634.73
nCod	630.346
nCod	530.056
nCod	504.951
nCod	501.463
nCod	467.882
nCod	442.643
nCod	427.565
nCod	401.707
nCod	380.038
nCod	377.413
nCod	268.727
Others	12416.8
Others	11113.3
Others	10085.5
Others	9152.82
Others	5480.15
Others	5007.93
Others	4359.66
Others	3640.7
Others	3373.43
Others	3350.13
Others	2556.58
Others	2336.28
Others	1820.35
Others	1782.89
Others	1770.57
Others	1541.37
Others	1520.15
Others	1260.69
Others	1176.27
Others	1097.5
Others	975.501
Others	837.532
Others	820.296
Others	814.629
Others	699.413
Others	544.958
Others	533.742
Others	455.087
Others	442.643
Others	430.539
Others	427.565
Others	421.679
Others	276.282
Others	202.251
Others	159.786
Others	86.2229
Others	68.1197
Others	10.4107

## Sheet: Fig. 2A
	RNAPII Peaks	SUMO Peaks			SUMO peak heights on genes with Zero RNAPII levels
Gene 1	0.4	0			942.272
Gene 2	1.31951	0			781.445
Gene 3	1.31951	0			709.176
Gene 4	1.31951	0			709.176
Gene 5	1.40444	0			666.287
Gene 6	1.40444	0			410.148
Gene 7	1.72907	0			382.681
Gene 8	1.81504	0			354.588
Gene 9	1.90528	0			335.461
Gene 10	2.12874	0			326.288
Gene 11	2.12874	0			209.383
Gene 12	2.12874	0			3.13834
Gene 13	2.41162	0
Gene 14	2.54912	0
Gene 15	2.90795	0
Gene 16	2.90795	0
Gene 17	2.94854	0
Gene 18	2.94854	0
Gene 19	2.94854	0
Gene 20	2.94854	0
Gene 21	2.94854	0
Gene 22	3.31728	0
Gene 23	3.36359	0
Gene 24	3.36359	0
Gene 25	3.36359	0
Gene 26	3.75809	0
Gene 27	3.75809	0
Gene 28	3.75809	0
Gene 29	3.75809	0
Gene 30	3.81055	0
Gene 31	3.91768	0
Gene 32	3.91768	0
Gene 33	4.16986	0
Gene 34	4.16986	0
Gene 35	4.40762	0
Gene 36	4.59479	0
Gene 37	4.59479	0
Gene 38	4.59479	0
Gene 39	4.92458	0
Gene 40	4.99332	0
Gene 41	4.99332	0
Gene 42	4.99332	0
Gene 43	4.99332	0
Gene 44	5.27803	0
Gene 45	5.27803	0
Gene 46	5.38893	0
Gene 47	5.38893	0
Gene 48	5.42642	0
Gene 49	5.81589	0
Gene 50	5.89708	0
Gene 51	6.23332	0
Gene 52	6.23332	0
Gene 53	6.23332	0
Gene 54	6.23332	0
Gene 55	6.23332	0
Gene 56	6.23332	0
Gene 57	6.63456	0
Gene 58	6.63456	0
Gene 59	7.01285	0
Gene 60	7.01285	0
Gene 61	7.01285	0
Gene 62	7.01285	0
Gene 63	7.11074	0
Gene 64	7.46426	0
Gene 65	7.46426	0
Gene 66	7.46426	0
Gene 67	7.46426	0
Gene 68	7.46426	0
Gene 69	7.46426	0
Gene 70	7.46426	0
Gene 71	7.83536	0
Gene 72	7.83536	0
Gene 73	7.88986	0
Gene 74	7.88986	0
Gene 75	7.88986	0
Gene 76	8.05564	0
Gene 77	8.28212	0
Gene 78	8.28212	0
Gene 79	8.28212	0
Gene 80	8.39773	0
Gene 81	8.39773	0
Gene 82	8.39773	0
Gene 83	8.9383	0
Gene 84	8.9383	0
Gene 85	8.9383	0
Gene 86	9.06307	0
Gene 87	9.06307	0
Gene 88	9.06307	0
Gene 89	9.38268	0
Gene 90	9.38268	0
Gene 91	9.51366	0
Gene 92	9.91766	0
Gene 93	10.2674	0
Gene 94	10.2674	0
Gene 95	11.0809	0
Gene 96	11.3924	0
Gene 97	11.3924	0
Gene 98	11.5514	0
Gene 99	11.5514	0
Gene 100	11.5514	0
Gene 101	11.5514	0
Gene 102	11.5514	0
Gene 103	11.8762	0
Gene 104	11.8762	0
Gene 105	11.9588	0
Gene 106	11.9588	0
Gene 107	12.3805	0
Gene 108	12.3805	0
Gene 109	12.3805	0
Gene 110	12.7286	0
Gene 111	12.7286	0
Gene 112	12.7286	0
Gene 113	12.9063	0
Gene 114	13.1775	0
Gene 115	13.1775	0
Gene 116	13.1775	0
Gene 117	13.4543	0
Gene 118	13.4543	0
Gene 119	13.5479	0
Gene 120	13.9288	0
Gene 121	14.0257	0
Gene 122	14.0257	0
Gene 123	14.42	0
Gene 124	14.42	0
Gene 125	14.42	0
Gene 126	14.8254	0
Gene 127	14.9285	0
Gene 128	15.2422	0
Gene 129	15.2422	0
Gene 130	15.2422	0
Gene 131	15.5625	0
Gene 132	15.5625	0
Gene 133	15.5625	0
Gene 134	15.8895	0
Gene 135	16.4498	0
Gene 136	16.4498	0
Gene 137	16.7955	0
Gene 138	17.2677	0
Gene 139	17.2677	0
Gene 140	17.6305	0
Gene 141	17.6305	0
Gene 142	17.6305	0
Gene 143	17.6305	0
Gene 144	17.7531	0
Gene 145	17.8766	0
Gene 146	17.8766	0
Gene 147	17.8766	0
Gene 148	18.0009	0
Gene 149	18.507	0
Gene 150	18.507	0
Gene 151	18.507	0
Gene 152	18.8959	0
Gene 153	18.8959	0
Gene 154	18.8959	0
Gene 155	18.8959	0
Gene 156	19.1597	0
Gene 157	19.2929	0
Gene 158	19.2929	0
Gene 159	19.4271	0
Gene 160	19.5622	0
Gene 161	19.6983	0
Gene 162	19.6983	0
Gene 163	19.6983	0
Gene 164	19.6983	0
Gene 165	19.6983	0
Gene 166	19.8353	0
Gene 167	20.1122	0
Gene 168	20.1122	0
Gene 169	20.393	0
Gene 170	20.5348	0
Gene 171	20.5348	0
Gene 172	20.5348	0
Gene 173	20.5348	0
Gene 174	20.5348	0
Gene 175	20.5348	0
Gene 176	20.5348	0
Gene 177	20.5348	0
Gene 178	20.9663	0
Gene 179	20.9663	0
Gene 180	20.9663	0
Gene 181	21.259	310.834
Gene 182	21.259	0
Gene 183	21.259	0
Gene 184	21.4068	0
Gene 185	21.7057	0
Gene 186	21.7057	0
Gene 187	22.1618	0
Gene 188	22.4711	0
Gene 189	22.4711	0
Gene 190	22.9433	0
Gene 191	23.4254	0
Gene 192	23.7524	0
Gene 193	23.7524	0
Gene 194	23.7524	0
Gene 195	24.2515	0
Gene 196	24.2515	0
Gene 197	24.2515	0
Gene 198	24.59	0
Gene 199	24.59	0
Gene 200	24.9333	0
Gene 201	24.9333	0
Gene 202	24.9333	0
Gene 203	24.9333	0
Gene 204	25.4572	0
Gene 205	25.4572	0
Gene 206	25.6342	0
Gene 207	25.8125	0
Gene 208	25.9921	0
Gene 209	25.9921	0
Gene 210	26.1729	0
Gene 211	26.1729	0
Gene 212	26.1729	0
Gene 213	26.1729	0
Gene 214	26.1729	0
Gene 215	26.1729	0
Gene 216	26.3549	0
Gene 217	26.3549	0
Gene 218	26.7228	0
Gene 219	26.7228	0
Gene 220	26.7228	0
Gene 221	27.4741	0
Gene 222	27.4741	0
Gene 223	27.4741	0
Gene 224	27.4741	0
Gene 225	27.8576	0
Gene 226	27.8576	0
Gene 227	27.8576	0
Gene 228	28.0514	0
Gene 229	28.2465	0
Gene 230	28.84	0
Gene 231	28.84	0
Gene 232	28.84	0
Gene 233	29.2426	0
Gene 234	29.6508	0
Gene 235	29.8571	0
Gene 236	29.8571	0
Gene 237	30.0647	0
Gene 238	30.2738	0
Gene 239	30.2738	0
Gene 240	30.2738	0
Gene 241	30.2738	0
Gene 242	30.2738	0
Gene 243	30.4844	0
Gene 244	30.6965	0
Gene 245	30.6965	0
Gene 246	30.6965	0
Gene 247	31.125	0
Gene 248	31.3414	0
Gene 249	31.5594	0
Gene 250	32	0
Gene 251	32	0
Gene 252	32.2226	124.5
Gene 253	32.6724	0
Gene 254	32.8996	0
Gene 255	33.3589	0
Gene 256	33.5909	0
Gene 257	33.5909	0
Gene 258	33.5909	0
Gene 259	33.5909	0
Gene 260	34.0598	0
Gene 261	34.2968	0
Gene 262	34.7755	0
Gene 263	34.7755	0
Gene 264	34.7755	0
Gene 265	34.7755	0
Gene 266	34.7755	0
Gene 267	35.261	0
Gene 268	35.261	0
Gene 269	35.261	0
Gene 270	35.261	0
Gene 271	35.261	0
Gene 272	35.7532	0
Gene 273	36.0019	0
Gene 274	36.0019	0
Gene 275	36.5044	0
Gene 276	36.5044	0
Gene 277	36.5044	0
Gene 278	36.5044	0
Gene 279	36.5044	0
Gene 280	36.7583	0
Gene 281	36.7583	0
Gene 282	37.2715	0
Gene 283	37.2715	0
Gene 284	37.7918	0
Gene 285	38.0546	0
Gene 286	38.0546	0
Gene 287	38.5859	0
Gene 288	38.5859	0
Gene 289	38.5859	0
Gene 290	38.5859	0
Gene 291	38.8542	0
Gene 292	38.8542	0
Gene 293	39.1245	0
Gene 294	39.1245	0
Gene 295	39.1245	0
Gene 296	39.3966	0
Gene 297	39.3966	0
Gene 298	39.3966	0
Gene 299	39.3966	0
Gene 300	39.6706	0
Gene 301	40.2244	0
Gene 302	40.5042	0
Gene 303	40.5042	0
Gene 304	40.5042	0
Gene 305	40.5042	0
Gene 306	41.3553	0
Gene 307	41.3553	0
Gene 308	41.3553	0
Gene 309	41.3553	0
Gene 310	41.6429	0
Gene 311	42.2243	0
Gene 312	42.2243	0
Gene 313	42.5179	0
Gene 314	42.5179	0
Gene 315	42.5179	0
Gene 316	42.5179	0
Gene 317	42.5179	0
Gene 318	42.5179	0
Gene 319	42.8137	0
Gene 320	43.1115	0
Gene 321	43.4113	0
Gene 322	43.4113	0
Gene 323	43.4113	0
Gene 324	43.4113	0
Gene 325	43.4113	0
Gene 326	43.7133	0
Gene 327	43.7133	0
Gene 328	44.3235	0
Gene 329	44.3235	0
Gene 330	44.6318	0
Gene 331	44.9422	0
Gene 332	45.2548	0
Gene 333	45.2548	0
Gene 334	45.5696	0
Gene 335	45.5696	0
Gene 336	45.5696	0
Gene 337	46.2057	0
Gene 338	47.1766	0
Gene 339	47.1766	0
Gene 340	47.5048	0
Gene 341	47.8352	0
Gene 342	47.8352	0
Gene 343	47.8352	0
Gene 344	48.1679	0
Gene 345	49.18	0
Gene 346	49.18	0
Gene 347	49.5221	0
Gene 348	49.5221	0
Gene 349	49.5221	0
Gene 350	49.8665	0
Gene 351	49.8665	0
Gene 352	50.5626	0
Gene 353	50.9143	0
Gene 354	51.2685	0
Gene 355	51.2685	0
Gene 356	51.2685	0
Gene 357	51.2685	0
Gene 358	51.2685	0
Gene 359	51.9842	0
Gene 360	51.9842	0
Gene 361	51.9842	0
Gene 362	51.9842	0
Gene 363	52.7098	0
Gene 364	52.7098	0
Gene 365	53.0765	0
Gene 366	53.0765	0
Gene 367	53.0765	0
Gene 368	53.0765	0
Gene 369	53.8174	0
Gene 370	54.5686	0
Gene 371	54.9482	0
Gene 372	54.9482	0
Gene 373	54.9482	0
Gene 374	54.9482	0
Gene 375	55.3304	0
Gene 376	55.3304	0
Gene 377	55.7152	0
Gene 378	55.7152	0
Gene 379	55.7152	0
Gene 380	55.7152	0
Gene 381	56.1028	0
Gene 382	56.1028	0
Gene 383	56.1028	0
Gene 384	56.493	0
Gene 385	56.493	0
Gene 386	56.493	0
Gene 387	56.493	0
Gene 388	56.8859	0
Gene 389	56.8859	0
Gene 390	57.2816	0
Gene 391	57.2816	0
Gene 392	57.2816	0
Gene 393	57.68	0
Gene 394	58.4852	0
Gene 395	58.4852	0
Gene 396	58.4852	0
Gene 397	58.4852	0
Gene 398	58.4852	0
Gene 399	58.892	0
Gene 400	59.3016	0
Gene 401	59.3016	0
Gene 402	59.3016	0
Gene 403	59.7141	0
Gene 404	59.7141	0
Gene 405	59.7141	0
Gene 406	59.7141	0
Gene 407	60.1295	0
Gene 408	60.1295	0
Gene 409	60.5477	0
Gene 410	60.5477	0
Gene 411	60.9688	0
Gene 412	61.8199	0
Gene 413	62.6829	0
Gene 414	62.6829	0
Gene 415	63.1189	0
Gene 416	63.1189	0
Gene 417	63.5579	0
Gene 418	64	0
Gene 419	64	0
Gene 420	64.4452	0
Gene 421	64.4452	0
Gene 422	64.4452	0
Gene 423	64.8934	0
Gene 424	64.8934	0
Gene 425	65.3448	0
Gene 426	65.3448	0
Gene 427	65.3448	0
Gene 428	65.7993	0
Gene 429	65.7993	0
Gene 430	65.7993	0
Gene 431	65.7993	0
Gene 432	65.7993	0
Gene 433	66.257	0
Gene 434	66.257	0
Gene 435	66.7178	0
Gene 436	66.7178	0
Gene 437	66.7178	0
Gene 438	67.1819	0
Gene 439	68.1197	0
Gene 440	68.1197	0
Gene 441	68.1197	0
Gene 442	68.1197	0
Gene 443	68.1197	0
Gene 444	68.1197	0
Gene 445	68.1197	0
Gene 446	68.5935	0
Gene 447	68.5935	0
Gene 448	68.5935	0
Gene 449	69.0706	0
Gene 450	69.0706	0
Gene 451	69.0706	0
Gene 452	69.0706	0
Gene 453	69.0706	0
Gene 454	69.551	0
Gene 455	69.551	79.3413
Gene 456	70.0348	0
Gene 457	70.0348	0
Gene 458	70.0348	0
Gene 459	70.5219	0
Gene 460	70.5219	0
Gene 461	70.5219	0
Gene 462	70.5219	0
Gene 463	70.5219	0
Gene 464	70.5219	0
Gene 465	71.0124	0
Gene 466	71.0124	0
Gene 467	71.0124	0
Gene 468	71.0124	0
Gene 469	71.0124	0
Gene 470	71.5064	0
Gene 471	72.0037	0
Gene 472	72.5046	0
Gene 473	72.5046	0
Gene 474	72.5046	0
Gene 475	73.0089	0
Gene 476	73.0089	0
Gene 477	73.5167	0
Gene 478	73.5167	0
Gene 479	73.5167	0
Gene 480	74.028	0
Gene 481	74.5429	0
Gene 482	74.5429	0
Gene 483	74.5429	0
Gene 484	74.5429	0
Gene 485	74.5429	0
Gene 486	74.5429	0
Gene 487	75.0614	0
Gene 488	75.0614	0
Gene 489	75.0614	0
Gene 490	75.0614	0
Gene 491	75.5835	0
Gene 492	75.5835	0
Gene 493	76.1093	0
Gene 494	76.6386	0
Gene 495	76.6386	0
Gene 496	76.6386	0
Gene 497	76.6386	0
Gene 498	76.6386	0
Gene 499	76.6386	0
Gene 500	77.1717	0
Gene 501	77.1717	0
Gene 502	77.7085	0
Gene 503	78.249	0
Gene 504	78.249	0
Gene 505	78.249	0
Gene 506	78.249	0
Gene 507	78.7932	0
Gene 508	78.7932	0
Gene 509	79.3413	0
Gene 510	79.8932	0
Gene 511	79.8932	0
Gene 512	79.8932	0
Gene 513	80.4489	0
Gene 514	80.4489	0
Gene 515	81.0084	0
Gene 516	81.0084	0
Gene 517	81.0084	0
Gene 518	81.0084	0
Gene 519	81.5719	0
Gene 520	81.5719	0
Gene 521	82.1393	0
Gene 522	82.7106	0
Gene 523	82.7106	0
Gene 524	83.2859	0
Gene 525	83.2859	0
Gene 526	83.2859	0
Gene 527	83.8652	0
Gene 528	83.8652	0
Gene 529	84.4485	0
Gene 530	84.4485	0
Gene 531	84.4485	0
Gene 532	85.0359	0
Gene 533	85.0359	0
Gene 534	85.0359	0
Gene 535	85.6274	0
Gene 536	85.6274	0
Gene 537	85.6274	0
Gene 538	85.6274	0
Gene 539	85.6274	0
Gene 540	86.2229	0
Gene 541	86.2229	0
Gene 542	86.2229	0
Gene 543	86.8227	0
Gene 544	86.8227	0
Gene 545	86.8227	0
Gene 546	86.8227	0
Gene 547	86.8227	0
Gene 548	86.8227	0
Gene 549	86.8227	0
Gene 550	87.4266	0
Gene 551	87.4266	0
Gene 552	88.0347	0
Gene 553	88.647	0
Gene 554	88.647	0
Gene 555	88.647	0
Gene 556	88.647	0
Gene 557	88.647	0
Gene 558	89.2636	0
Gene 559	89.2636	0
Gene 560	89.8845	0
Gene 561	90.5097	0
Gene 562	90.5097	0
Gene 563	90.5097	0
Gene 564	90.5097	0
Gene 565	91.1392	0
Gene 566	91.1392	0
Gene 567	91.1392	0
Gene 568	91.1392	0
Gene 569	91.7731	0
Gene 570	91.7731	458.253
Gene 571	91.7731	0
Gene 572	91.7731	0
Gene 573	92.4115	0
Gene 574	93.0542	0
Gene 575	93.0542	0
Gene 576	93.0542	0
Gene 577	93.7015	0
Gene 578	93.7015	0
Gene 579	94.3532	2.92817
Gene 580	95.0095	0
Gene 581	95.0095	0
Gene 582	95.6704	0
Gene 583	96.3358	0
Gene 584	96.3358	0
Gene 585	96.3358	0
Gene 586	97.0059	0
Gene 587	97.0059	0
Gene 588	97.0059	0
Gene 589	97.0059	0
Gene 590	97.6806	0
Gene 591	98.36	0
Gene 592	99.0442	0
Gene 593	99.0442	0
Gene 594	99.0442	0
Gene 595	99.0442	0
Gene 596	99.7331	0
Gene 597	99.7331	0
Gene 598	99.7331	0
Gene 599	99.7331	0
Gene 600	100.427	0
Gene 601	100.427	0
Gene 602	100.427	0
Gene 603	100.427	0
Gene 604	100.427	0
Gene 605	101.125	0
Gene 606	101.125	0
Gene 607	101.829	0
Gene 608	102.537	0
Gene 609	102.537	2.17347
Gene 610	102.537	0
Gene 611	102.537	0
Gene 612	102.537	0
Gene 613	102.537	0
Gene 614	103.25	0
Gene 615	103.25	0
Gene 616	103.25	0
Gene 617	103.968	0
Gene 618	103.968	0
Gene 619	103.968	0
Gene 620	103.968	0
Gene 621	103.968	0
Gene 622	104.691	0
Gene 623	104.691	0
Gene 624	104.691	0
Gene 625	105.42	0
Gene 626	105.42	0
Gene 627	105.42	0
Gene 628	105.42	0
Gene 629	105.42	0
Gene 630	105.42	0
Gene 631	106.153	0
Gene 632	106.891	0
Gene 633	106.891	0
Gene 634	107.635	0
Gene 635	107.635	0
Gene 636	107.635	0
Gene 637	107.635	0
Gene 638	108.383	0
Gene 639	108.383	0
Gene 640	108.383	0
Gene 641	109.896	0
Gene 642	109.896	0
Gene 643	109.896	0
Gene 644	110.661	0
Gene 645	110.661	0
Gene 646	110.661	0
Gene 647	110.661	0
Gene 648	110.661	0
Gene 649	110.661	0
Gene 650	110.661	0
Gene 651	112.986	0
Gene 652	112.986	0
Gene 653	112.986	0
Gene 654	113.772	0
Gene 655	113.772	0
Gene 656	113.772	0
Gene 657	114.563	0
Gene 658	114.563	0
Gene 659	114.563	0
Gene 660	114.563	0
Gene 661	116.162	0
Gene 662	116.162	0
Gene 663	116.162	0
Gene 664	116.162	0
Gene 665	116.162	0
Gene 666	116.97	0
Gene 667	116.97	0
Gene 668	116.97	0
Gene 669	117.784	0
Gene 670	117.784	0
Gene 671	117.784	0
Gene 672	117.784	0
Gene 673	118.603	0
Gene 674	118.603	0
Gene 675	118.603	0
Gene 676	119.428	0
Gene 677	119.428	0
Gene 678	119.428	0
Gene 679	119.428	0
Gene 680	119.428	0
Gene 681	119.428	0
Gene 682	119.428	0
Gene 683	119.428	0
Gene 684	120.259	0
Gene 685	120.259	0
Gene 686	121.095	0
Gene 687	121.095	0
Gene 688	121.095	0
Gene 689	121.095	0
Gene 690	121.095	0
Gene 691	121.095	0
Gene 692	121.095	0
Gene 693	121.938	0
Gene 694	121.938	0
Gene 695	121.938	0
Gene 696	121.938	0
Gene 697	122.786	0
Gene 698	122.786	0
Gene 699	122.786	0
Gene 700	122.786	0
Gene 701	122.786	0
Gene 702	122.786	0
Gene 703	123.64	0
Gene 704	123.64	0
Gene 705	123.64	0
Gene 706	124.5	0
Gene 707	124.5	0
Gene 708	124.5	0
Gene 709	124.5	0
Gene 710	125.366	0
Gene 711	125.366	0
Gene 712	125.366	0
Gene 713	126.238	0
Gene 714	126.238	0
Gene 715	126.238	0
Gene 716	126.238	0
Gene 717	126.238	0
Gene 718	127.116	0
Gene 719	127.116	0
Gene 720	128	0
Gene 721	128	0
Gene 722	128.89	0
Gene 723	128.89	0
Gene 724	128.89	0
Gene 725	128.89	0
Gene 726	129.787	0
Gene 727	129.787	0
Gene 728	129.787	0
Gene 729	130.69	0
Gene 730	130.69	0
Gene 731	130.69	0
Gene 732	130.69	0
Gene 733	131.599	0
Gene 734	131.599	0
Gene 735	131.599	0
Gene 736	131.599	0
Gene 737	132.514	0
Gene 738	133.436	0
Gene 739	133.436	0
Gene 740	133.436	0
Gene 741	134.364	0
Gene 742	134.364	0
Gene 743	134.364	0
Gene 744	135.298	0
Gene 745	135.298	0
Gene 746	135.298	0
Gene 747	135.298	0
Gene 748	135.298	0
Gene 749	135.298	0
Gene 750	136.239	0
Gene 751	136.239	0
Gene 752	137.187	0
Gene 753	137.187	0
Gene 754	137.187	0
Gene 755	137.187	0
Gene 756	138.141	0
Gene 757	138.141	0
Gene 758	138.141	0
Gene 759	139.102	0
Gene 760	139.102	0
Gene 761	139.102	0
Gene 762	139.102	0
Gene 763	140.07	0
Gene 764	140.07	0
Gene 765	140.07	0
Gene 766	140.07	0
Gene 767	140.07	0
Gene 768	141.044	0
Gene 769	142.025	0
Gene 770	142.025	0
Gene 771	142.025	0
Gene 772	142.025	0
Gene 773	143.013	0
Gene 774	143.013	0
Gene 775	143.013	0
Gene 776	143.013	0
Gene 777	144.007	0
Gene 778	144.007	0
Gene 779	144.007	0
Gene 780	144.007	0
Gene 781	145.009	0
Gene 782	145.009	0
Gene 783	145.009	0
Gene 784	145.009	0
Gene 785	145.009	0
Gene 786	145.009	0
Gene 787	145.009	0
Gene 788	145.009	0
Gene 789	146.018	0
Gene 790	146.018	0
Gene 791	146.018	0
Gene 792	147.033	0
Gene 793	147.033	0
Gene 794	148.056	0
Gene 795	148.056	0
Gene 796	149.086	0
Gene 797	149.086	0
Gene 798	149.086	0
Gene 799	149.086	0
Gene 800	149.086	0
Gene 801	150.123	0
Gene 802	150.123	0
Gene 803	150.123	0
Gene 804	151.167	0
Gene 805	151.167	0
Gene 806	151.167	0
Gene 807	151.167	0
Gene 808	152.219	0
Gene 809	152.219	0
Gene 810	152.219	0
Gene 811	153.277	0
Gene 812	153.277	0
Gene 813	153.277	0
Gene 814	153.277	0
Gene 815	153.277	0
Gene 816	153.277	0
Gene 817	153.277	0
Gene 818	154.343	0
Gene 819	154.343	0
Gene 820	154.343	0
Gene 821	154.343	0
Gene 822	155.417	0
Gene 823	155.417	0
Gene 824	155.417	0
Gene 825	155.417	0
Gene 826	155.417	0
Gene 827	155.417	0
Gene 828	156.498	0
Gene 829	156.498	0
Gene 830	156.498	0
Gene 831	156.498	0
Gene 832	157.586	0
Gene 833	158.683	0
Gene 834	158.683	0
Gene 835	158.683	0
Gene 836	158.683	0
Gene 837	158.683	0
Gene 838	158.683	0
Gene 839	158.683	0
Gene 840	159.786	0
Gene 841	160.898	0
Gene 842	160.898	0
Gene 843	160.898	0
Gene 844	160.898	0
Gene 845	160.898	0
Gene 846	162.017	0
Gene 847	162.017	0
Gene 848	162.017	0
Gene 849	163.144	0
Gene 850	163.144	0
Gene 851	163.144	0
Gene 852	163.144	0
Gene 853	163.144	0
Gene 854	163.144	0
Gene 855	163.144	0
Gene 856	164.279	0
Gene 857	164.279	0
Gene 858	164.279	0
Gene 859	164.279	0
Gene 860	164.279	0
Gene 861	165.421	0
Gene 862	165.421	0
Gene 863	165.421	0
Gene 864	165.421	2.21914
Gene 865	165.421	0
Gene 866	165.421	0
Gene 867	165.421	0
Gene 868	165.421	0
Gene 869	166.572	0
Gene 870	166.572	0
Gene 871	167.73	0
Gene 872	167.73	0
Gene 873	168.897	0
Gene 874	168.897	0
Gene 875	168.897	0
Gene 876	170.072	0
Gene 877	171.255	0
Gene 878	172.446	0
Gene 879	172.446	0
Gene 880	172.446	0
Gene 881	172.446	0
Gene 882	172.446	0
Gene 883	173.645	548.748
Gene 884	173.645	0
Gene 885	173.645	0
Gene 886	174.853	0
Gene 887	174.853	0
Gene 888	174.853	0
Gene 889	176.069	0
Gene 890	176.069	0
Gene 891	176.069	0
Gene 892	176.069	0
Gene 893	176.069	0
Gene 894	176.069	0
Gene 895	176.069	0
Gene 896	177.294	0
Gene 897	177.294	0
Gene 898	177.294	0
Gene 899	178.527	0
Gene 900	178.527	0
Gene 901	178.527	0
Gene 902	178.527	0
Gene 903	178.527	0
Gene 904	178.527	0
Gene 905	179.769	0
Gene 906	179.769	0
Gene 907	179.769	0
Gene 908	179.769	0
Gene 909	179.769	0
Gene 910	181.019	0
Gene 911	181.019	0
Gene 912	182.278	0
Gene 913	182.278	0
Gene 914	182.278	0
Gene 915	183.546	0
Gene 916	184.823	0
Gene 917	184.823	0
Gene 918	184.823	0
Gene 919	184.823	0
Gene 920	184.823	0
Gene 921	186.108	0
Gene 922	186.108	0
Gene 923	186.108	0
Gene 924	186.108	0
Gene 925	187.403	0
Gene 926	187.403	0
Gene 927	187.403	0
Gene 928	187.403	0
Gene 929	188.706	0
Gene 930	188.706	0
Gene 931	188.706	0
Gene 932	190.019	0
Gene 933	190.019	0
Gene 934	190.019	0
Gene 935	190.019	0
Gene 936	191.341	0
Gene 937	191.341	0
Gene 938	191.341	0
Gene 939	191.341	0
Gene 940	192.672	0
Gene 941	194.012	0
Gene 942	194.012	0
Gene 943	194.012	0
Gene 944	194.012	0
Gene 945	194.012	0
Gene 946	194.012	0
Gene 947	194.012	0
Gene 948	195.361	0
Gene 949	195.361	0
Gene 950	195.361	0
Gene 951	195.361	0
Gene 952	196.72	0
Gene 953	196.72	0
Gene 954	198.088	0
Gene 955	198.088	0
Gene 956	198.088	0
Gene 957	198.088	0
Gene 958	199.466	0
Gene 959	199.466	0
Gene 960	199.466	0
Gene 961	199.466	0
Gene 962	200.854	0
Gene 963	200.854	0
Gene 964	200.854	0
Gene 965	200.854	0
Gene 966	202.251	0
Gene 967	202.251	0
Gene 968	203.657	0
Gene 969	203.657	0
Gene 970	203.657	0
Gene 971	205.074	0
Gene 972	205.074	0
Gene 973	205.074	0
Gene 974	205.074	0
Gene 975	205.074	0
Gene 976	206.5	0
Gene 977	206.5	0
Gene 978	206.5	0
Gene 979	207.937	0
Gene 980	207.937	0
Gene 981	207.937	0
Gene 982	207.937	0
Gene 983	209.383	0
Gene 984	209.383	0
Gene 985	210.839	0
Gene 986	210.839	0
Gene 987	210.839	0
Gene 988	212.306	0
Gene 989	212.306	0
Gene 990	212.306	0
Gene 991	212.306	0
Gene 992	212.306	0
Gene 993	212.306	0
Gene 994	213.783	0
Gene 995	213.783	0
Gene 996	213.783	0
Gene 997	213.783	0
Gene 998	215.269	0
Gene 999	216.767	0
Gene 1000	218.275	0
Gene 1001	218.275	0
Gene 1002	218.275	0
Gene 1003	219.793	0
Gene 1004	219.793	0
Gene 1005	219.793	0
Gene 1006	219.793	0
Gene 1007	219.793	0
Gene 1008	219.793	0
Gene 1009	219.793	0
Gene 1010	221.322	0
Gene 1011	221.322	0
Gene 1012	221.322	0
Gene 1013	221.322	0
Gene 1014	222.861	0
Gene 1015	222.861	0
Gene 1016	222.861	0
Gene 1017	224.411	0
Gene 1018	224.411	0
Gene 1019	224.411	0
Gene 1020	225.972	0
Gene 1021	225.972	0
Gene 1022	225.972	0
Gene 1023	225.972	0
Gene 1024	225.972	0
Gene 1025	225.972	0
Gene 1026	225.972	625.992
Gene 1027	227.544	0
Gene 1028	229.126	0
Gene 1029	229.126	0
Gene 1030	230.72	0
Gene 1031	230.72	0
Gene 1032	230.72	0
Gene 1033	230.72	0
Gene 1034	232.325	0
Gene 1035	232.325	0
Gene 1036	232.325	0
Gene 1037	232.325	0
Gene 1038	233.941	0
Gene 1039	233.941	0
Gene 1040	233.941	0
Gene 1041	233.941	0
Gene 1042	233.941	0
Gene 1043	233.941	0
Gene 1044	233.941	0
Gene 1045	235.568	0
Gene 1046	235.568	0
Gene 1047	235.568	0
Gene 1048	235.568	0
Gene 1049	235.568	0
Gene 1050	235.568	0
Gene 1051	235.568	0
Gene 1052	235.568	0
Gene 1053	237.207	0
Gene 1054	237.207	0
Gene 1055	237.207	0
Gene 1056	237.207	0
Gene 1057	237.207	0
Gene 1058	238.856	0
Gene 1059	238.856	0
Gene 1060	238.856	0
Gene 1061	238.856	0
Gene 1062	238.856	0
Gene 1063	238.856	0
Gene 1064	238.856	0
Gene 1065	238.856	0
Gene 1066	238.856	0
Gene 1067	240.518	0
Gene 1068	240.518	0
Gene 1069	240.518	0
Gene 1070	240.518	0
Gene 1071	240.518	0
Gene 1072	242.191	0
Gene 1073	242.191	0
Gene 1074	242.191	0
Gene 1075	242.191	0
Gene 1076	243.875	0
Gene 1077	243.875	0
Gene 1078	243.875	0
Gene 1079	243.875	0
Gene 1080	243.875	294.067
Gene 1081	243.875	0
Gene 1082	245.572	0
Gene 1083	245.572	0
Gene 1084	245.572	0
Gene 1085	245.572	0
Gene 1086	247.28	0
Gene 1087	247.28	0
Gene 1088	247.28	0
Gene 1089	247.28	0
Gene 1090	247.28	0
Gene 1091	250.732	0
Gene 1092	250.732	0
Gene 1093	250.732	0
Gene 1094	250.732	0
Gene 1095	250.732	0
Gene 1096	252.476	0
Gene 1097	252.476	0
Gene 1098	252.476	0
Gene 1099	252.476	0
Gene 1100	252.476	0
Gene 1101	252.476	0
Gene 1102	252.476	0
Gene 1103	252.476	0
Gene 1104	254.232	0
Gene 1105	254.232	0
Gene 1106	254.232	0
Gene 1107	254.232	0
Gene 1108	254.232	0
Gene 1109	254.232	0
Gene 1110	254.232	0
Gene 1111	254.232	0
Gene 1112	256	0
Gene 1113	256	0
Gene 1114	256	0
Gene 1115	257.781	0
Gene 1116	257.781	0
Gene 1117	257.781	0
Gene 1118	257.781	0
Gene 1119	259.574	0
Gene 1120	259.574	0
Gene 1121	259.574	0
Gene 1122	259.574	0
Gene 1123	259.574	0
Gene 1124	261.379	0
Gene 1125	261.379	0
Gene 1126	261.379	0
Gene 1127	261.379	0
Gene 1128	261.379	0
Gene 1129	261.379	0
Gene 1130	263.197	0
Gene 1131	263.197	0
Gene 1132	263.197	0
Gene 1133	263.197	0
Gene 1134	265.028	0
Gene 1135	265.028	0
Gene 1136	265.028	0
Gene 1137	265.028	0
Gene 1138	265.028	0
Gene 1139	265.028	0
Gene 1140	266.871	0
Gene 1141	266.871	0
Gene 1142	266.871	0
Gene 1143	268.727	0
Gene 1144	270.597	0
Gene 1145	270.597	0
Gene 1146	270.597	0
Gene 1147	270.597	0
Gene 1148	270.597	0
Gene 1149	270.597	0
Gene 1150	270.597	0
Gene 1151	270.597	0
Gene 1152	270.597	0
Gene 1153	272.479	0
Gene 1154	272.479	0
Gene 1155	272.479	0
Gene 1156	274.374	0
Gene 1157	274.374	0
Gene 1158	274.374	0
Gene 1159	274.374	0
Gene 1160	274.374	0
Gene 1161	276.282	0
Gene 1162	276.282	0
Gene 1163	276.282	0
Gene 1164	278.204	0
Gene 1165	278.204	0
Gene 1166	280.139	415.873
Gene 1167	280.139	0
Gene 1168	280.139	0
Gene 1169	280.139	0
Gene 1170	282.088	0
Gene 1171	282.088	0
Gene 1172	282.088	0
Gene 1173	282.088	0
Gene 1174	282.088	0
Gene 1175	286.026	0
Gene 1176	286.026	0
Gene 1177	286.026	0
Gene 1178	286.026	0
Gene 1179	286.026	0
Gene 1180	288.015	0
Gene 1181	288.015	0
Gene 1182	288.015	0
Gene 1183	290.018	0
Gene 1184	290.018	0
Gene 1185	292.036	0
Gene 1186	292.036	0
Gene 1187	292.036	0
Gene 1188	292.036	0
Gene 1189	292.036	0
Gene 1190	292.036	0
Gene 1191	292.036	0
Gene 1192	292.036	0
Gene 1193	292.036	0
Gene 1194	294.067	0
Gene 1195	296.112	0
Gene 1196	298.172	0
Gene 1197	298.172	0
Gene 1198	298.172	0
Gene 1199	298.172	0
Gene 1200	298.172	0
Gene 1201	298.172	0
Gene 1202	300.246	0
Gene 1203	300.246	0
Gene 1204	300.246	0
Gene 1205	300.246	0
Gene 1206	300.246	0
Gene 1207	300.246	0
Gene 1208	300.246	0
Gene 1209	302.334	0
Gene 1210	302.334	0
Gene 1211	302.334	0
Gene 1212	302.334	0
Gene 1213	304.437	0
Gene 1214	304.437	0
Gene 1215	304.437	0
Gene 1216	306.555	0
Gene 1217	306.555	0
Gene 1218	306.555	0
Gene 1219	306.555	0
Gene 1220	306.555	0
Gene 1221	306.555	0
Gene 1222	306.555	0
Gene 1223	308.687	0
Gene 1224	308.687	0
Gene 1225	308.687	0
Gene 1226	310.834	0
Gene 1227	310.834	0
Gene 1228	310.834	0
Gene 1229	310.834	0
Gene 1230	310.834	0
Gene 1231	310.834	0
Gene 1232	310.834	0
Gene 1233	310.834	0
Gene 1234	310.834	0
Gene 1235	312.996	0
Gene 1236	312.996	0
Gene 1237	312.996	0
Gene 1238	312.996	0
Gene 1239	312.996	0
Gene 1240	315.173	0
Gene 1241	315.173	0
Gene 1242	315.173	0
Gene 1243	315.173	0
Gene 1244	315.173	0
Gene 1245	317.365	0
Gene 1246	317.365	0
Gene 1247	317.365	0
Gene 1248	317.365	0
Gene 1249	317.365	0
Gene 1250	317.365	0
Gene 1251	317.365	0
Gene 1252	317.365	0
Gene 1253	317.365	0
Gene 1254	319.573	0
Gene 1255	319.573	0
Gene 1256	321.795	0
Gene 1257	321.795	0
Gene 1258	321.795	0
Gene 1259	321.795	0
Gene 1260	321.795	0
Gene 1261	321.795	0
Gene 1262	324.034	0
Gene 1263	324.034	0
Gene 1264	324.034	0
Gene 1265	326.288	0
Gene 1266	326.288	0
Gene 1267	328.557	0
Gene 1268	328.557	0
Gene 1269	328.557	0
Gene 1270	328.557	0
Gene 1271	330.842	0
Gene 1272	330.842	0
Gene 1273	330.842	0
Gene 1274	330.842	0
Gene 1275	330.842	0
Gene 1276	333.144	0
Gene 1277	333.144	0
Gene 1278	333.144	0
Gene 1279	333.144	0
Gene 1280	333.144	0
Gene 1281	333.144	0
Gene 1282	335.461	0
Gene 1283	335.461	625.992
Gene 1284	335.461	0
Gene 1285	337.794	0
Gene 1286	337.794	0
Gene 1287	337.794	0
Gene 1288	340.144	0
Gene 1289	340.144	0
Gene 1290	340.144	0
Gene 1291	340.144	0
Gene 1292	340.144	0
Gene 1293	342.509	0
Gene 1294	342.509	0
Gene 1295	342.509	0
Gene 1296	342.509	0
Gene 1297	342.509	0
Gene 1298	342.509	0
Gene 1299	344.892	0
Gene 1300	344.892	0
Gene 1301	344.892	0
Gene 1302	344.892	0
Gene 1303	344.892	0
Gene 1304	344.892	0
Gene 1305	347.291	0
Gene 1306	347.291	0
Gene 1307	347.291	809.002
Gene 1308	347.291	0
Gene 1309	349.706	0
Gene 1310	349.706	0
Gene 1311	349.706	0
Gene 1312	349.706	0
Gene 1313	349.706	0
Gene 1314	352.139	0
Gene 1315	352.139	0
Gene 1316	352.139	0
Gene 1317	352.139	0
Gene 1318	352.139	0
Gene 1319	354.588	0
Gene 1320	357.054	0
Gene 1321	357.054	0
Gene 1322	357.054	0
Gene 1323	357.054	0
Gene 1324	357.054	0
Gene 1325	357.054	0
Gene 1326	357.054	0
Gene 1327	357.054	0
Gene 1328	357.054	0
Gene 1329	359.538	0
Gene 1330	359.538	0
Gene 1331	359.538	0
Gene 1332	359.538	0
Gene 1333	359.538	0
Gene 1334	359.538	0
Gene 1335	359.538	0
Gene 1336	362.039	0
Gene 1337	362.039	0
Gene 1338	362.039	0
Gene 1339	362.039	0
Gene 1340	364.557	0
Gene 1341	364.557	0
Gene 1342	364.557	0
Gene 1343	364.557	0
Gene 1344	364.557	0
Gene 1345	364.557	0
Gene 1346	364.557	0
Gene 1347	364.557	0
Gene 1348	364.557	0
Gene 1349	367.093	0
Gene 1350	367.093	0
Gene 1351	367.093	0
Gene 1352	367.093	0
Gene 1353	367.093	0
Gene 1354	367.093	0
Gene 1355	367.093	0
Gene 1356	369.646	0
Gene 1357	369.646	0
Gene 1358	369.646	0
Gene 1359	369.646	0
Gene 1360	369.646	0
Gene 1361	369.646	0
Gene 1362	369.646	0
Gene 1363	372.217	0
Gene 1364	372.217	0
Gene 1365	372.217	0
Gene 1366	372.217	0
Gene 1367	372.217	0
Gene 1368	372.217	0
Gene 1369	372.217	0
Gene 1370	374.806	0
Gene 1371	374.806	0
Gene 1372	374.806	0
Gene 1373	377.413	0
Gene 1374	377.413	0
Gene 1375	377.413	0
Gene 1376	377.413	0
Gene 1377	377.413	0
Gene 1378	377.413	0
Gene 1379	377.413	0
Gene 1380	380.038	0
Gene 1381	380.038	0
Gene 1382	380.038	0
Gene 1383	380.038	0
Gene 1384	380.038	0
Gene 1385	382.681	0
Gene 1386	382.681	0
Gene 1387	382.681	0
Gene 1388	382.681	0
Gene 1389	385.343	0
Gene 1390	385.343	0
Gene 1391	388.023	0
Gene 1392	388.023	0
Gene 1393	388.023	0
Gene 1394	388.023	0
Gene 1395	388.023	0
Gene 1396	388.023	0
Gene 1397	388.023	0
Gene 1398	390.722	0
Gene 1399	390.722	0
Gene 1400	390.722	0
Gene 1401	390.722	0
Gene 1402	390.722	0
Gene 1403	390.722	0
Gene 1404	393.44	0
Gene 1405	393.44	0
Gene 1406	393.44	0
Gene 1407	393.44	0
Gene 1408	393.44	0
Gene 1409	393.44	0
Gene 1410	396.177	0
Gene 1411	396.177	0
Gene 1412	396.177	0
Gene 1413	396.177	0
Gene 1414	396.177	0
Gene 1415	396.177	0
Gene 1416	396.177	0
Gene 1417	396.177	0
Gene 1418	398.932	484.382
Gene 1419	398.932	0
Gene 1420	398.932	0
Gene 1421	398.932	0
Gene 1422	398.932	0
Gene 1423	398.932	0
Gene 1424	401.707	0
Gene 1425	401.707	0
Gene 1426	401.707	0
Gene 1427	401.707	0
Gene 1428	401.707	0
Gene 1429	401.707	0
Gene 1430	401.707	0
Gene 1431	401.707	0
Gene 1432	404.501	0
Gene 1433	404.501	0
Gene 1434	407.315	0
Gene 1435	407.315	0
Gene 1436	407.315	0
Gene 1437	407.315	0
Gene 1438	407.315	0
Gene 1439	407.315	0
Gene 1440	407.315	0
Gene 1441	407.315	0
Gene 1442	407.315	0
Gene 1443	407.315	0
Gene 1444	410.148	0
Gene 1445	410.148	0
Gene 1446	410.148	0
Gene 1447	410.148	0
Gene 1448	413.001	0
Gene 1449	413.001	0
Gene 1450	413.001	0
Gene 1451	413.001	0
Gene 1452	413.001	0
Gene 1453	415.873	0
Gene 1454	415.873	0
Gene 1455	415.873	0
Gene 1456	415.873	0
Gene 1457	415.873	0
Gene 1458	415.873	0
Gene 1459	415.873	0
Gene 1460	415.873	0
Gene 1461	415.873	0
Gene 1462	418.766	0
Gene 1463	418.766	0
Gene 1464	418.766	0
Gene 1465	418.766	0
Gene 1466	421.679	0
Gene 1467	421.679	0
Gene 1468	421.679	0
Gene 1469	421.679	0
Gene 1470	424.612	0
Gene 1471	424.612	0
Gene 1472	424.612	0
Gene 1473	424.612	0
Gene 1474	424.612	0
Gene 1475	424.612	0
Gene 1476	427.565	0
Gene 1477	430.539	0
Gene 1478	430.539	0
Gene 1479	430.539	0
Gene 1480	430.539	0
Gene 1481	433.534	0
Gene 1482	433.534	0
Gene 1483	433.534	0
Gene 1484	433.534	0
Gene 1485	433.534	0
Gene 1486	433.534	0
Gene 1487	436.549	0
Gene 1488	436.549	0
Gene 1489	436.549	0
Gene 1490	436.549	0
Gene 1491	436.549	0
Gene 1492	436.549	388.023
Gene 1493	436.549	0
Gene 1494	439.586	0
Gene 1495	439.586	0
Gene 1496	439.586	0
Gene 1497	439.586	0
Gene 1498	439.586	0
Gene 1499	439.586	0
Gene 1500	439.586	0
Gene 1501	439.586	0
Gene 1502	442.643	0
Gene 1503	442.643	0
Gene 1504	442.643	0
Gene 1505	442.643	0
Gene 1506	442.643	0
Gene 1507	445.722	0
Gene 1508	445.722	0
Gene 1509	445.722	0
Gene 1510	445.722	0
Gene 1511	445.722	0
Gene 1512	445.722	0
Gene 1513	448.822	0
Gene 1514	448.822	0
Gene 1515	448.822	0
Gene 1516	448.822	0
Gene 1517	448.822	0
Gene 1518	451.944	410.148
Gene 1519	451.944	0
Gene 1520	451.944	0
Gene 1521	451.944	0
Gene 1522	451.944	0
Gene 1523	455.087	0
Gene 1524	455.087	0
Gene 1525	455.087	0
Gene 1526	455.087	0
Gene 1527	455.087	0
Gene 1528	458.253	0
Gene 1529	458.253	0
Gene 1530	458.253	0
Gene 1531	458.253	0
Gene 1532	458.253	0
Gene 1533	458.253	0
Gene 1534	461.44	0
Gene 1535	461.44	0
Gene 1536	461.44	0
Gene 1537	461.44	0
Gene 1538	461.44	0
Gene 1539	464.65	0
Gene 1540	464.65	0
Gene 1541	464.65	367.093
Gene 1542	464.65	621.668
Gene 1543	464.65	0
Gene 1544	464.65	0
Gene 1545	464.65	0
Gene 1546	464.65	0
Gene 1547	467.882	0
Gene 1548	467.882	0
Gene 1549	467.882	0
Gene 1550	467.882	0
Gene 1551	467.882	0
Gene 1552	467.882	0
Gene 1553	467.882	0
Gene 1554	471.136	0
Gene 1555	471.136	0
Gene 1556	471.136	0
Gene 1557	471.136	0
Gene 1558	471.136	0
Gene 1559	471.136	0
Gene 1560	471.136	0
Gene 1561	471.136	0
Gene 1562	474.413	0
Gene 1563	474.413	0
Gene 1564	477.713	0
Gene 1565	477.713	0
Gene 1566	477.713	0
Gene 1567	477.713	0
Gene 1568	477.713	0
Gene 1569	477.713	0
Gene 1570	481.036	0
Gene 1571	481.036	0
Gene 1572	481.036	0
Gene 1573	484.382	0
Gene 1574	484.382	0
Gene 1575	487.751	0
Gene 1576	487.751	0
Gene 1577	487.751	0
Gene 1578	491.143	0
Gene 1579	491.143	0
Gene 1580	491.143	0
Gene 1581	491.143	0
Gene 1582	491.143	0
Gene 1583	494.559	0
Gene 1584	494.559	0
Gene 1585	494.559	0
Gene 1586	494.559	0
Gene 1587	494.559	0
Gene 1588	494.559	0
Gene 1589	494.559	0
Gene 1590	497.999	0
Gene 1591	497.999	0
Gene 1592	497.999	0
Gene 1593	497.999	0
Gene 1594	501.463	0
Gene 1595	501.463	0
Gene 1596	501.463	0
Gene 1597	501.463	0
Gene 1598	501.463	0
Gene 1599	501.463	0
Gene 1600	501.463	0
Gene 1601	501.463	0
Gene 1602	504.951	0
Gene 1603	504.951	0
Gene 1604	504.951	0
Gene 1605	504.951	0
Gene 1606	504.951	0
Gene 1607	504.951	0
Gene 1608	504.951	0
Gene 1609	508.463	0
Gene 1610	508.463	0
Gene 1611	508.463	0
Gene 1612	512	0
Gene 1613	512	0
Gene 1614	512	0
Gene 1615	515.561	0
Gene 1616	515.561	0
Gene 1617	515.561	0
Gene 1618	515.561	0
Gene 1619	515.561	0
Gene 1620	515.561	0
Gene 1621	515.561	0
Gene 1622	519.147	0
Gene 1623	519.147	0
Gene 1624	519.147	0
Gene 1625	519.147	0
Gene 1626	519.147	0
Gene 1627	519.147	0
Gene 1628	519.147	0
Gene 1629	522.758	0
Gene 1630	522.758	0
Gene 1631	522.758	0
Gene 1632	522.758	0
Gene 1633	522.758	0
Gene 1634	522.758	0
Gene 1635	526.394	0
Gene 1636	526.394	0
Gene 1637	526.394	0
Gene 1638	526.394	0
Gene 1639	526.394	0
Gene 1640	526.394	0
Gene 1641	526.394	0
Gene 1642	526.394	0
Gene 1643	526.394	0
Gene 1644	526.394	0
Gene 1645	530.056	0
Gene 1646	530.056	0
Gene 1647	530.056	0
Gene 1648	530.056	0
Gene 1649	530.056	0
Gene 1650	530.056	0
Gene 1651	530.056	0
Gene 1652	533.742	0
Gene 1653	537.455	0
Gene 1654	537.455	0
Gene 1655	537.455	0
Gene 1656	537.455	0
Gene 1657	537.455	0
Gene 1658	537.455	873.098
Gene 1659	537.455	0
Gene 1660	541.193	0
Gene 1661	541.193	0
Gene 1662	541.193	0
Gene 1663	541.193	0
Gene 1664	541.193	0
Gene 1665	541.193	837.532
Gene 1666	541.193	0
Gene 1667	544.958	0
Gene 1668	544.958	0
Gene 1669	544.958	0
Gene 1670	544.958	0
Gene 1671	544.958	0
Gene 1672	544.958	0
Gene 1673	548.748	0
Gene 1674	548.748	0
Gene 1675	548.748	0
Gene 1676	548.748	0
Gene 1677	548.748	0
Gene 1678	548.748	0
Gene 1679	548.748	0
Gene 1680	548.748	0
Gene 1681	548.748	0
Gene 1682	552.565	0
Gene 1683	552.565	0
Gene 1684	552.565	46.2057
Gene 1685	552.565	0
Gene 1686	552.565	0
Gene 1687	556.408	0
Gene 1688	556.408	0
Gene 1689	556.408	0
Gene 1690	556.408	0
Gene 1691	556.408	0
Gene 1692	556.408	0
Gene 1693	556.408	0
Gene 1694	556.408	0
Gene 1695	560.278	0
Gene 1696	560.278	0
Gene 1697	560.278	0
Gene 1698	564.175	0
Gene 1699	564.175	0
Gene 1700	564.175	0
Gene 1701	564.175	0
Gene 1702	564.175	0
Gene 1703	568.1	0
Gene 1704	568.1	0
Gene 1705	568.1	0
Gene 1706	568.1	0
Gene 1707	572.051	0
Gene 1708	572.051	0
Gene 1709	572.051	0
Gene 1710	572.051	0
Gene 1711	576.03	0
Gene 1712	576.03	0
Gene 1713	576.03	0
Gene 1714	576.03	0
Gene 1715	576.03	0
Gene 1716	576.03	0
Gene 1717	576.03	0
Gene 1718	576.03	0
Gene 1719	576.03	0
Gene 1720	576.03	0
Gene 1721	580.037	0
Gene 1722	580.037	0
Gene 1723	580.037	0
Gene 1724	584.071	0
Gene 1725	584.071	0
Gene 1726	584.071	0
Gene 1727	584.071	0
Gene 1728	588.134	0
Gene 1729	588.134	0
Gene 1730	588.134	0
Gene 1731	592.224	0
Gene 1732	592.224	0
Gene 1733	592.224	0
Gene 1734	592.224	0
Gene 1735	592.224	0
Gene 1736	592.224	0
Gene 1737	592.224	0
Gene 1738	596.344	0
Gene 1739	596.344	0
Gene 1740	596.344	0
Gene 1741	596.344	0
Gene 1742	596.344	0
Gene 1743	596.344	0
Gene 1744	596.344	0
Gene 1745	596.344	0
Gene 1746	600.491	0
Gene 1747	600.491	0
Gene 1748	600.491	0
Gene 1749	600.491	0
Gene 1750	600.491	0
Gene 1751	600.491	0
Gene 1752	604.668	0
Gene 1753	604.668	0
Gene 1754	604.668	0
Gene 1755	604.668	0
Gene 1756	604.668	0
Gene 1757	608.874	0
Gene 1758	608.874	0
Gene 1759	613.109	0
Gene 1760	613.109	0
Gene 1761	613.109	0
Gene 1762	613.109	0
Gene 1763	613.109	0
Gene 1764	613.109	0
Gene 1765	613.109	0
Gene 1766	613.109	0
Gene 1767	617.374	0
Gene 1768	617.374	0
Gene 1769	617.374	0
Gene 1770	621.668	0
Gene 1771	621.668	0
Gene 1772	621.668	0
Gene 1773	621.668	0
Gene 1774	621.668	0
Gene 1775	625.992	0
Gene 1776	625.992	0
Gene 1777	625.992	0
Gene 1778	625.992	0
Gene 1779	630.346	0
Gene 1780	630.346	0
Gene 1781	630.346	0
Gene 1782	630.346	0
Gene 1783	630.346	0
Gene 1784	634.73	0
Gene 1785	634.73	0
Gene 1786	634.73	0
Gene 1787	634.73	0
Gene 1788	634.73	0
Gene 1789	634.73	0
Gene 1790	634.73	0
Gene 1791	634.73	0
Gene 1792	639.145	0
Gene 1793	639.145	0
Gene 1794	639.145	0
Gene 1795	643.591	0
Gene 1796	643.591	0
Gene 1797	643.591	0
Gene 1798	643.591	0
Gene 1799	648.067	0
Gene 1800	648.067	0
Gene 1801	648.067	0
Gene 1802	648.067	0
Gene 1803	648.067	0
Gene 1804	648.067	0
Gene 1805	652.575	0
Gene 1806	652.575	0
Gene 1807	652.575	0
Gene 1808	652.575	0
Gene 1809	652.575	0
Gene 1810	652.575	0
Gene 1811	652.575	0
Gene 1812	652.575	0
Gene 1813	652.575	0
Gene 1814	652.575	0
Gene 1815	657.114	0
Gene 1816	657.114	0
Gene 1817	657.114	0
Gene 1818	657.114	0
Gene 1819	657.114	0
Gene 1820	661.685	0
Gene 1821	661.685	0
Gene 1822	661.685	0
Gene 1823	661.685	0
Gene 1824	666.287	0
Gene 1825	666.287	0
Gene 1826	666.287	0
Gene 1827	666.287	0
Gene 1828	666.287	0
Gene 1829	666.287	0
Gene 1830	666.287	0
Gene 1831	670.921	0
Gene 1832	670.921	0
Gene 1833	670.921	0
Gene 1834	670.921	0
Gene 1835	670.921	0
Gene 1836	670.921	0
Gene 1837	675.588	0
Gene 1838	675.588	0
Gene 1839	675.588	0
Gene 1840	675.588	0
Gene 1841	675.588	0
Gene 1842	675.588	0
Gene 1843	675.588	0
Gene 1844	680.287	0
Gene 1845	680.287	0
Gene 1846	680.287	0
Gene 1847	680.287	0
Gene 1848	680.287	0
Gene 1849	685.019	0
Gene 1850	685.019	0
Gene 1851	685.019	0
Gene 1852	685.019	0
Gene 1853	685.019	0
Gene 1854	685.019	0
Gene 1855	689.784	0
Gene 1856	689.784	0
Gene 1857	689.784	0
Gene 1858	689.784	0
Gene 1859	689.784	0
Gene 1860	689.784	0
Gene 1861	689.784	0
Gene 1862	689.784	0
Gene 1863	694.581	0
Gene 1864	694.581	0
Gene 1865	694.581	0
Gene 1866	694.581	0
Gene 1867	694.581	0
Gene 1868	694.581	0
Gene 1869	694.581	0
Gene 1870	699.413	0
Gene 1871	699.413	0
Gene 1872	699.413	0
Gene 1873	699.413	0
Gene 1874	699.413	0
Gene 1875	704.277	0
Gene 1876	704.277	0
Gene 1877	704.277	0
Gene 1878	704.277	0
Gene 1879	704.277	0
Gene 1880	704.277	0
Gene 1881	704.277	0
Gene 1882	704.277	0
Gene 1883	709.176	0
Gene 1884	709.176	0
Gene 1885	709.176	0
Gene 1886	709.176	0
Gene 1887	709.176	0
Gene 1888	714.109	0
Gene 1889	714.109	0
Gene 1890	714.109	0
Gene 1891	714.109	0
Gene 1892	714.109	0
Gene 1893	714.109	0
Gene 1894	719.076	0
Gene 1895	719.076	0
Gene 1896	719.076	0
Gene 1897	719.076	0
Gene 1898	719.076	0
Gene 1899	719.076	0
Gene 1900	719.076	0
Gene 1901	724.077	0
Gene 1902	724.077	0
Gene 1903	729.114	0
Gene 1904	729.114	0
Gene 1905	729.114	0
Gene 1906	729.114	0
Gene 1907	729.114	0
Gene 1908	729.114	0
Gene 1909	729.114	0
Gene 1910	729.114	0
Gene 1911	734.185	0
Gene 1912	734.185	0
Gene 1913	734.185	0
Gene 1914	734.185	0
Gene 1915	739.292	0
Gene 1916	739.292	0
Gene 1917	739.292	0
Gene 1918	739.292	0
Gene 1919	739.292	0
Gene 1920	739.292	0
Gene 1921	739.292	0
Gene 1922	744.434	0
Gene 1923	744.434	0
Gene 1924	744.434	0
Gene 1925	744.434	0
Gene 1926	749.612	0
Gene 1927	749.612	0
Gene 1928	749.612	0
Gene 1929	749.612	0
Gene 1930	749.612	0
Gene 1931	749.612	0
Gene 1932	749.612	0
Gene 1933	754.826	0
Gene 1934	754.826	0
Gene 1935	754.826	0
Gene 1936	754.826	0
Gene 1937	760.076	0
Gene 1938	760.076	0
Gene 1939	760.076	0
Gene 1940	765.363	0
Gene 1941	765.363	0
Gene 1942	765.363	0
Gene 1943	765.363	0
Gene 1944	765.363	0
Gene 1945	770.686	0
Gene 1946	770.686	0
Gene 1947	770.686	0
Gene 1948	770.686	0
Gene 1949	770.686	0
Gene 1950	770.686	0
Gene 1951	770.686	0
Gene 1952	770.686	0
Gene 1953	776.047	0
Gene 1954	776.047	0
Gene 1955	776.047	0
Gene 1956	776.047	0
Gene 1957	776.047	0
Gene 1958	776.047	0
Gene 1959	781.445	0
Gene 1960	781.445	0
Gene 1961	786.88	0
Gene 1962	786.88	0
Gene 1963	786.88	0
Gene 1964	786.88	0
Gene 1965	786.88	0
Gene 1966	786.88	0
Gene 1967	786.88	0
Gene 1968	786.88	0
Gene 1969	786.88	0
Gene 1970	786.88	0
Gene 1971	786.88	0
Gene 1972	792.353	0
Gene 1973	792.353	0
Gene 1974	792.353	0
Gene 1975	792.353	0
Gene 1976	792.353	0
Gene 1977	792.353	0
Gene 1978	792.353	0
Gene 1979	797.865	0
Gene 1980	797.865	0
Gene 1981	803.414	0
Gene 1982	803.414	0
Gene 1983	803.414	0
Gene 1984	803.414	0
Gene 1985	809.002	0
Gene 1986	809.002	0
Gene 1987	809.002	0
Gene 1988	809.002	0
Gene 1989	809.002	0
Gene 1990	809.002	0
Gene 1991	814.629	0
Gene 1992	814.629	0
Gene 1993	814.629	0
Gene 1994	814.629	0
Gene 1995	814.629	0
Gene 1996	814.629	0
Gene 1997	814.629	0
Gene 1998	820.296	0
Gene 1999	820.296	0
[truncated: 1,004 more rows]

## Sheet: Fig. 2B
All RNAPII-occupied protein-coding genes	Non-RPGs with unique SUMO peak
15.42	14.7
15.4	10.43
15.26	7.93
15.26	-0.14
15.17	13.16
14.99	13.11
14.94	11.42
14.9	10.46
14.83	7.44
14.83	12.57
14.81	12.68
14.75	9.11
14.7	-0.14
14.7	15.26
14.7	10.38
14.67	13
14.61	6.68
14.56	10.91
14.55	10.21
14.45	12.62
14.45	13.15
14.43	13.49
14.38	8.64
14.33	13
14.32	-0.14
14.31	11.24
14.3	6.56
14.25	11.98
14.19	15.42
14.16	11.84
14.1	5.01
14.08	12.98
14.07	12.63
14.07	12.8
14.05	-0.14
14.05	7.82
13.98	14.7
13.91	12.93
13.88	13.83
13.87	-0.14
13.83	11.95
13.81	15.4
13.79	13
13.73	14.75
13.73	11.21
13.68	6.52
13.59	8.86
13.56	12.13
13.55	12.04
13.55	11.62
13.54	14.99
13.5	13.02
13.49	11.6
13.49	10.94
13.48	13.5
13.45	9.79
13.45	8.44
13.4	14.94
13.38	4.41
13.34	9.08
13.34	6.12
13.32	11.6
13.31	11.73
13.31	14.81
13.28	10.28
13.25	10.08
13.24	14.45
13.21	14.45
13.17	12.91
13.16	-0.14
13.15	14.9
13.15	-0.14
13.15	13.38
13.15	10.05
13.12	10.27
13.11	-0.14
13.07	14.67
13.07	14.32
13.07	10.92
13.06	12.84
13.06	13.4
13.05	14.55
13.05	9.07
13.03	8.82
13.02	-0.14
13.01	13.15
13	10.98
13	12.6
13	11.51
12.98	11.95
12.98	10.98
12.98	11.55
12.97	-0.14
12.96	14.31
12.95	8.13
12.94	13.55
12.93	8.77
12.92	10.4
12.92	14.3
12.91	10.6
12.89	8.39
12.87	-0.14
12.87	8.86
12.84	11.54
12.84	10.52
12.83	13.03
12.82	13.34
12.8	-0.14
12.78	13.28
12.78	11.87
12.77	7.37
12.75
12.74
12.74
12.73
12.73
12.72
12.72
12.71
12.7
12.69
12.68
12.67
12.67
12.67
12.66
12.65
12.65
12.64
12.64
12.63
12.63
12.62
12.62
12.61
12.61
12.6
12.59
12.59
12.59
12.57
12.57
12.54
12.53
12.53
12.52
12.5
12.49
12.48
12.44
12.4
12.39
12.39
12.39
12.37
12.37
12.35
12.35
12.35
12.35
12.34
12.33
12.3
12.3
12.3
12.28
12.28
12.28
12.27
12.27
12.27
12.26
12.26
12.24
12.22
12.21
12.21
12.2
12.19
12.19
12.17
12.16
12.15
12.15
12.14
12.13
12.13
12.13
12.12
12.12
12.1
12.1
12.08
12.07
12.07
12.06
12.05
12.04
12.03
12.01
12.01
12.01
11.99
11.98
11.98
11.98
11.97
11.97
11.97
11.97
11.96
11.96
11.95
11.95
11.94
11.94
11.93
11.93
11.92
11.92
11.92
11.91
11.91
11.9
11.89
11.89
11.88
11.88
11.88
11.87
11.87
11.87
11.87
11.86
11.86
11.86
11.86
11.84
11.84
11.83
11.82
11.82
11.82
11.82
11.81
11.8
11.8
11.79
11.79
11.78
11.78
11.78
11.78
11.77
11.77
11.76
11.76
11.74
11.73
11.73
11.73
11.71
11.68
11.67
11.67
11.67
11.67
11.67
11.67
11.67
11.67
11.67
11.66
11.65
11.65
11.65
11.64
11.63
11.63
11.63
11.63
11.63
11.62
11.62
11.62
11.61
11.6
11.6
11.6
11.58
11.58
11.57
11.57
11.56
11.56
11.56
11.55
11.55
11.55
11.54
11.54
11.54
11.54
11.54
11.54
11.53
11.52
11.52
11.51
11.51
11.51
11.51
11.5
11.5
11.5
11.49
11.48
11.48
11.48
11.48
11.48
11.48
11.47
11.47
11.47
11.47
11.46
11.46
11.45
11.44
11.44
11.44
11.43
11.42
11.42
11.42
11.41
11.41
11.4
11.4
11.4
11.4
11.39
11.39
11.39
11.38
11.38
11.38
11.37
11.37
11.36
11.35
11.35
11.35
11.34
11.34
11.33
11.33
11.32
11.32
11.31
11.31
11.31
11.3
11.29
11.29
11.28
11.28
11.27
11.26
11.24
11.24
11.24
11.24
11.23
11.23
11.23
11.23
11.22
11.22
11.22
11.21
11.2
11.2
11.19
11.19
11.19
11.19
11.19
11.19
11.19
11.19
11.18
11.18
11.18
11.17
11.16
11.16
11.16
11.15
11.15
11.15
11.15
11.15
11.14
11.14
11.13
11.13
11.11
11.11
11.11
11.1
11.1
11.1
11.09
11.09
11.08
11.08
11.08
11.08
11.06
11.06
11.06
11.06
11.06
11.06
11.05
11.05
11.05
11.04
11.04
11.04
11.03
11.02
11.02
11.01
11.01
11.01
11
10.99
10.99
10.99
10.98
10.98
10.98
10.98
10.98
10.98
10.98
10.98
10.98
10.98
10.97
10.97
10.97
10.96
10.95
10.95
10.95
10.94
10.94
10.94
10.93
10.92
10.92
10.92
10.92
10.92
10.92
10.91
10.91
10.91
10.91
10.91
10.91
10.91
10.91
10.91
10.91
10.91
10.9
10.9
10.89
10.88
10.88
10.88
10.88
10.88
10.87
10.87
10.87
10.86
10.86
10.85
10.85
10.84
10.84
10.83
10.83
10.83
10.82
10.82
10.82
10.82
10.82
10.82
10.82
10.81
10.8
10.8
10.8
10.8
10.79
10.79
10.78
10.78
10.78
10.78
10.77
10.77
10.77
10.77
10.76
10.76
10.76
10.75
10.75
10.74
10.74
10.74
10.74
10.74
10.74
10.74
10.74
10.74
10.73
10.73
10.73
10.73
10.72
10.72
10.72
10.72
10.72
10.72
10.72
10.71
10.71
10.71
10.71
10.71
10.7
10.7
10.69
10.69
10.69
10.69
10.69
10.69
10.69
10.69
10.68
10.68
10.68
10.68
10.67
10.67
10.67
10.67
10.65
10.65
10.65
10.64
10.64
10.63
10.63
10.63
10.63
10.63
10.62
10.62
10.62
10.61
10.61
10.61
10.6
10.6
10.6
10.6
10.6
10.58
10.58
10.58
10.58
10.58
10.58
10.57
10.57
10.56
10.56
10.56
10.56
10.55
10.54
10.54
10.54
10.53
10.53
10.53
10.52
10.52
10.52
10.52
10.52
10.52
10.52
10.52
10.52
10.51
10.51
10.51
10.51
10.5
10.5
10.5
10.5
10.5
10.5
10.5
10.49
10.49
10.49
10.48
10.48
10.47
10.47
10.47
10.47
10.47
10.46
10.46
10.46
10.46
10.46
10.46
10.45
10.45
10.45
10.45
10.45
10.44
10.44
10.44
10.44
10.43
10.43
10.43
10.43
10.43
10.43
10.43
10.43
10.42
10.42
10.42
10.42
10.41
10.41
10.41
10.4
10.4
10.4
10.4
10.39
10.39
10.38
10.38
10.38
10.37
10.37
10.37
10.37
10.36
10.35
10.34
10.34
10.34
10.34
10.34
10.33
10.33
10.33
10.33
10.32
10.32
10.32
10.32
10.32
10.31
10.31
10.31
10.31
10.31
10.31
10.31
10.3
10.3
10.3
10.3
10.3
10.3
10.3
10.29
10.28
10.28
10.28
10.28
10.28
10.28
10.27
10.27
10.27
10.27
10.27
10.27
10.27
10.27
10.26
10.26
10.26
10.26
10.26
10.25
10.25
10.25
10.25
10.25
10.25
10.24
10.24
10.24
10.24
10.24
10.23
10.23
10.23
10.22
10.22
10.22
10.22
10.22
10.22
10.21
10.21
10.21
10.21
10.2
10.2
10.2
10.2
10.2
10.2
10.19
10.19
10.19
10.19
10.19
10.19
10.19
10.19
10.18
10.18
10.18
10.18
10.17
10.17
10.17
10.16
10.16
10.16
10.16
10.16
10.15
10.15
10.14
10.14
10.14
10.14
10.14
10.14
10.13
10.12
10.12
10.12
10.12
10.11
10.11
10.11
10.11
10.11
10.11
10.11
10.11
10.11
10.1
10.1
10.1
10.1
10.1
10.09
10.08
10.08
10.08
10.08
10.08
10.08
10.08
10.08
10.07
10.07
10.07
10.07
10.07
10.06
10.06
10.06
10.06
10.05
10.05
10.05
10.05
10.05
10.05
10.05
10.05
10.05
10.05
10.04
10.03
10.03
10.03
10.03
10.02
10.02
10.02
10.02
10.02
10.01
10.01
10.01
10.01
10.01
10
10
10
9.99
9.99
9.99
9.99
9.99
9.99
9.99
9.99
9.98
9.98
9.98
9.98
9.97
9.97
9.97
9.97
9.97
9.96
9.96
9.96
9.96
9.96
9.96
9.96
9.95
9.95
9.95
9.95
9.95
9.95
9.94
9.94
9.94
9.94
9.93
9.93
9.93
9.93
9.93
9.92
9.92
9.92
9.92
9.91
9.91
9.91
9.9
9.9
9.9
9.9
9.9
9.89
9.89
9.89
9.89
9.89
9.89
9.88
9.88
9.88
9.88
9.88
9.88
9.88
9.86
9.86
9.86
9.86
9.86
9.86
9.85
9.85
9.85
9.85
9.85
9.85
9.84
9.84
9.84
9.84
9.83
9.83
9.83
9.83
9.83
9.83
9.82
9.82
9.82
9.82
9.82
9.81
9.81
9.81
9.81
9.8
9.8
9.8
9.8
9.8
9.8
9.79
9.79
9.79
9.79
9.78
9.78
9.78
9.77
9.77
9.77
9.77
9.77
9.77
9.77
9.76
9.76
9.76
9.75
9.75
9.75
9.75
9.75
9.74
9.74
9.74
9.74
9.73
9.73
9.73
9.72
9.72
9.72
9.72
9.72
9.71
9.71
9.71
9.71
9.71
9.7
9.69
9.69
9.69
9.69
9.68
9.68
9.68
9.68
9.68
9.68
9.68
9.68
9.68
9.68
9.67
9.67
9.67
9.67
9.67
9.67
9.67
9.66
9.66
9.66
9.66
9.66
9.66
9.65
9.65
9.65
9.65
9.64
9.64
9.63
9.63
9.63
9.63
9.63
9.63
9.63
9.63
9.62
9.62
9.62
9.62
9.62
9.62
9.62
9.62
9.62
9.62
9.62
9.61
9.61
9.6
9.6
9.6
9.6
9.6
9.6
9.59
9.59
9.59
9.59
9.59
9.59
9.59
9.59
9.58
9.58
9.58
9.58
9.58
9.57
9.57
9.57
9.56
9.56
9.56
9.56
9.55
9.55
9.55
9.55
9.55
9.55
9.55
9.54
9.54
9.54
9.54
9.53
9.53
9.53
9.53
9.53
9.53
9.53
9.52
9.52
9.52
9.52
9.51
9.51
9.51
9.51
9.51
9.51
9.51
9.51
9.5
9.5
9.49
9.49
9.49
9.49
9.49
9.49
9.49
9.48
9.48
9.48
9.48
9.48
9.48
9.47
9.47
9.47
9.47
9.47
9.46
9.46
9.46
9.46
9.46
9.46
9.46
9.46
9.46
9.45
9.45
9.45
9.45
9.45
9.44
9.44
9.44
9.44
9.44
9.44
9.44
9.43
9.43
9.43
9.43
9.43
9.43
9.43
9.43
9.42
9.42
9.42
9.42
9.42
9.42
9.41
9.41
9.41
9.41
9.41
9.4
9.4
9.4
9.4
9.4
9.4
9.4
9.39
9.39
9.39
9.39
9.39
9.39
9.38
9.38
9.38
9.38
9.38
9.38
9.38
9.37
9.37
9.37
9.37
9.36
9.36
9.36
9.36
9.36
9.35
9.35
9.35
9.35
9.35
9.35
9.35
9.35
9.35
9.35
9.34
9.34
9.34
9.34
9.34
9.34
9.33
9.33
9.33
9.33
9.32
9.32
9.32
9.31
9.31
9.31
9.31
9.31
9.31
9.31
9.31
9.3
9.3
9.3
9.3
9.3
9.29
9.29
9.29
9.29
9.28
9.28
9.28
9.28
9.28
9.27
9.27
9.27
9.26
9.26
9.26
9.26
9.26
9.26
9.26
9.26
9.25
9.25
9.24
9.24
9.24
9.24
9.24
9.24
9.23
9.23
9.23
9.23
9.23
9.23
9.22
9.22
9.22
9.22
9.22
9.22
9.22
9.22
9.21
9.21
9.21
9.21
9.21
9.21
9.21
9.2
9.2
9.2
9.19
9.19
9.19
9.19
9.18
9.18
9.18
9.17
9.17
9.17
9.17
9.17
9.17
9.17
9.17
9.17
9.17
9.17
9.16
9.16
9.16
9.16
9.15
9.15
9.15
9.15
9.14
9.14
9.14
9.14
9.14
9.13
9.13
9.13
9.12
9.12
9.12
9.12
9.12
9.12
9.12
9.12
9.11
9.11
9.11
9.11
9.11
9.11
9.1
9.1
9.1
9.1
9.1
9.1
9.1
9.1
9.1
9.09
9.09
9.09
9.09
9.09
9.09
9.08
9.08
9.08
9.08
9.08
9.08
9.08
9.07
9.07
9.07
9.07
9.07
9.07
9.07
9.06
9.05
9.05
9.05
9.05
9.05
9.05
9.05
9.04
9.04
9.04
9.04
9.04
9.04
9.04
9.04
9.04
9.04
9.03
9.03
9.03
9.03
9.03
9.03
9.02
9.02
9.02
9.02
9.02
9.02
9.02
9.02
9.01
9.01
9.01
9.01
9.01
9.01
9.01
9
9
9
8.99
8.99
8.99
8.98
8.98
8.98
8.98
8.98
8.98
8.98
8.97
8.97
8.97
8.97
8.97
8.97
8.97
8.97
8.96
8.96
8.96
8.96
8.95
8.95
8.95
8.95
8.95
8.95
8.95
8.94
8.94
8.94
8.94
8.94
8.93
8.93
8.93
8.92
8.92
8.91
8.91
8.91
8.9
8.9
8.9
8.9
8.9
8.9
8.89
8.89
8.89
8.88
8.88
8.88
8.88
8.88
8.88
8.88
8.88
8.87
8.87
8.87
8.87
8.87
8.87
8.87
8.86
8.86
8.86
8.86
8.86
8.86
8.86
8.86
8.85
8.85
8.85
8.85
8.85
8.84
8.84
8.84
8.84
8.84
8.84
8.83
8.83
8.83
8.83
8.83
8.82
8.82
8.82
8.82
8.82
8.81
8.81
8.81
8.81
8.81
8.8
8.8
8.8
8.8
8.8
8.8
8.79
8.79
8.79
8.79
8.79
8.78
8.78
8.78
8.78
8.78
8.78
8.78
8.78
8.77
8.77
8.77
8.77
8.77
8.77
8.77
8.76
8.76
8.76
8.76
8.76
8.76
8.75
8.75
8.75
8.75
8.74
8.73
8.73
8.73
8.73
8.73
8.73
8.72
8.72
8.72
8.72
8.71
8.71
8.71
8.71
8.7
8.7
8.7
8.7
8.7
8.7
8.7
8.7
8.7
8.69
8.69
8.69
8.69
8.69
8.68
8.68
8.68
8.68
8.67
8.67
8.67
8.67
8.67
8.67
8.67
8.67
8.67
8.67
8.66
8.66
8.65
8.65
8.65
8.65
8.65
8.65
8.65
8.65
8.64
8.64
8.64
8.64
8.64
8.64
8.63
8.63
8.63
8.63
8.63
8.63
8.63
8.63
8.62
8.62
8.62
8.62
8.62
8.62
8.61
8.61
8.61
8.61
8.61
8.61
8.6
8.6
8.6
8.6
8.6
8.6
8.6
8.59
8.59
8.58
8.58
8.58
8.58
8.57
8.57
8.57
8.57
8.57
8.57
8.56
8.56
8.56
8.56
8.56
8.56
8.56
8.55
8.55
8.55
8.55
8.54
8.54
8.54
8.54
8.54
8.54
8.54
8.53
8.53
8.53
8.53
8.53
8.53
8.53
8.52
8.52
8.52
8.52
8.52
8.52
8.52
8.52
8.51
8.51
8.51
8.51
8.51
8.51
8.51
8.51
8.51
8.5
8.5
8.5
8.5
8.49
8.49
8.49
8.49
8.49
8.49
8.49
8.48
8.48
8.48
8.48
8.48
8.48
8.48
8.48
8.48
8.47
8.46
8.46
8.46
8.46
8.46
8.46
8.45
8.45
8.45
8.45
8.45
8.44
8.44
8.44
8.44
8.43
8.43
8.43
8.43
8.43
8.43
8.42
8.42
8.42
8.42
8.42
8.42
8.41
8.41
8.41
8.41
8.41
8.4
8.4
8.4
8.4
8.39
8.39
8.39
8.38
8.38
8.38
8.38
8.38
8.38
8.37
8.37
8.37
8.37
8.37
8.36
8.36
8.36
8.36
8.35
8.35
8.34
8.34
8.34
8.33
8.33
8.33
8.33
8.33
8.33
8.32
8.32
8.31
8.31
8.31
8.31
8.31
8.31
8.31
8.31
8.31
8.3
8.3
8.3
8.3
8.3
8.29
8.29
8.29
8.29
8.29
8.28
8.28
8.28
8.28
8.28
8.28
8.28
8.28
8.28
8.27
8.27
8.27
8.26
8.26
8.26
8.26
8.26
8.26
8.26
8.25
8.25
8.25
8.24
8.24
8.24
8.24
8.23
8.23
8.23
8.23
8.23
8.23
8.23
8.23
8.22
8.22
8.22
8.22
8.22
8.22
8.21
8.2
8.19
8.19
8.19
8.19
8.19
8.19
8.19
8.19
8.19
8.18
8.18
8.17
8.17
8.17
8.16
8.16
8.16
8.16
8.16
8.15
8.14
8.14
8.14
8.14
8.14
8.13
8.13
8.13
8.13
8.12
8.12
8.11
8.11
8.11
8.1
8.1
8.1
8.1
8.1
8.09
8.09
8.09
8.08
8.08
8.08
8.08
8.08
8.08
8.08
8.08
8.08
8.07
8.06
8.06
8.06
8.05
8.05
8.05
8.05
8.05
8.05
8.04
8.04
8.04
8.04
8.04
8.03
8.03
8.03
8.03
8.03
8.03
8.03
8.02
8.02
8.02
8.02
8.02
8.01
8.01
8.01
8.01
8
8
8
7.99
7.99
7.99
7.99
7.99
7.99
7.99
7.99
7.98
7.98
7.98
7.98
7.98
7.98
7.98
7.98
7.97
7.97
7.97
7.97
7.97
7.95
7.95
7.95
7.95
7.95
7.94
7.94
7.94
7.94
7.93
7.93
7.93
7.93
7.93
7.93
7.92
7.92
7.92
7.92
7.91
7.91
7.91
7.91
7.91
7.9
7.9
7.9
7.9
7.9
7.9
7.9
7.9
7.9
7.89
7.89
7.89
7.89
7.89
7.88
7.88
7.88
7.88
7.88
7.88
7.88
7.88
7.88
7.87
7.87
7.87
7.87
7.87
7.87
7.87
7.86
7.86
7.86
7.86
7.85
7.85
7.85
7.85
7.84
7.84
7.83
[truncated: 1,079 more rows]

## Sheet: Fig. 2C
SUMO peak	No	Yes	No	Yes
Strain	WT	WT	ubc9-6	ubc9-6
Bin -40	284.02	251.39	168.043	143.252
Bin -39	283.403	258.089	167.631	146.723
Bin -38	283.44	264.821	167.621	149.953
Bin -37	283.664	272.669	167.535	154.05
Bin -36	284.62	282.003	167.667	157.621
Bin -35	286.261	292.99	167.576	161.847
Bin -34	288.662	303.831	168.709	167.5
Bin -33	291.781	316.239	170.023	174.181
Bin -32	295.038	329.666	171.216	181.373
Bin -31	300.122	344.206	172.644	188.948
Bin -30	306.737	362.758	175.651	198.008
Bin -29	313.012	382.595	178.62	207.837
Bin -28	320.792	404.523	181.176	218.584
Bin -27	331.299	428.79	184.971	231.424
Bin -26	342.73	455.477	189.455	245.944
Bin -25	355.95	484.521	193.97	259.987
Bin -24	370.649	518.294	199.797	276.218
Bin -23	387.13	553.94	206.152	293.09
Bin -22	404.286	590.616	212.442	310.021
Bin -21	423.536	628.905	219.282	329.805
Bin -20	444.378	671.235	226.365	349.285
Bin -19	466.616	714.589	234.364	369.377
Bin -18	489.638	757.1	242.296	388.947
Bin -17	514.524	798.469	249.824	408.739
Bin -16	539.874	840.068	257.913	426.442
Bin -15	565.457	886.05	265.375	446.418
Bin -14	593.864	933.55	273.064	466.569
Bin -13	624.244	985.477	282.049	485.584
Bin -12	657.917	1040.86	291.2	507.455
Bin -11	694.556	1098.44	300.534	530.823
Bin -10	734.189	1166.72	310.974	556.477
Bin -9	776.732	1242.31	321.677	582.876
Bin -8	822.276	1315.97	333.464	609.892
Bin -7	868.613	1392.7	345.643	637.065
Bin -6	915.628	1476.88	358.791	670.537
Bin -5	964.766	1561.8	373.306	703.056
Bin -4	1014.94	1646.61	387.39	738.482
Bin -3	1063.1	1728.69	401.531	772.437
Bin -2	1106.66	1808.07	415.171	805.684
Bin -1	1145.68	1879.2	428.009	842.245
Bin 1	1186.45	1959.38	442.33	882.877
Bin 2	1216.96	2030.36	454.43	925.075
Bin 3	1230.71	2066.33	463.754	951.127
Bin 4	1234.64	2079.69	470.697	970.037
Bin 5	1232.12	2076.14	477.116	978.542
Bin 6	1224.86	2064.04	482.27	982.542
Bin 7	1215.08	2045.33	486.006	987.21
Bin 8	1205.32	2022.79	489.568	992.971
Bin 9	1193.91	1996.66	492.374	992.887
Bin 10	1179.88	1970.68	494.394	992.029
Bin 11	1164.53	1942.5	495.855	991.277
Bin 12	1146.27	1925.57	494.572	989.899
Bin 13	1127.39	1911.11	494.638	987.811
Bin 14	1107.91	1893.09	493.728	986.59
Bin 15	1091.88	1878.12	493.661	989.308
Bin 16	1079.52	1858.15	493.484	989.55
Bin 17	1066.06	1831.57	492.736	991.019
Bin 18	1054.82	1806.39	492.719	984.06
Bin 19	1046.42	1777.02	494.327	979.447
Bin 20	1037.72	1743.67	495.826	974.622
Bin 21	1030	1714.07	497.778	967.94
Bin 22	1020.45	1683.56	498.517	962.128
Bin 23	1012.28	1666.55	498.096	956.179
Bin 24	1004.58	1646.54	497.785	950.75
Bin 25	996.106	1631.85	496.717	947.378
Bin 26	989.045	1617.67	495.509	944.932
Bin 27	983.084	1599.22	495.195	941.494
Bin 28	978.18	1583.6	495.6	940.77
Bin 29	972.342	1572.58	496.338	942.937
Bin 30	966.736	1561.35	497.045	941.984
Bin 31	962.803	1545.76	498.371	937.603
Bin 32	957.949	1528.05	498.72	932.963
Bin 33	954.068	1514.26	499.599	930.231
Bin 34	950.376	1503.83	500.911	927.016
Bin 35	946.723	1496.98	501.544	927.773
Bin 36	942.222	1487.94	501.406	929.551
Bin 37	939.003	1480.04	501.646	929.13
Bin 38	934.281	1475.25	501.273	929.18
Bin 39	929.516	1467.89	502.217	928.902
Bin 40	926.356	1461.09	502.446	926.323
Bin 41	922.617	1454.03	502.14	924.502
Bin 42	915.763	1452.78	502.231	924.73
Bin 43	908.278	1450.47	502.344	922.419
Bin 44	902.523	1444.29	502.043	919.13
Bin 45	896.836	1438.54	501.677	919.017
Bin 46	893.775	1428.13	501.553	915.918
Bin 47	890.236	1415.23	502.156	914.242
Bin 48	887.246	1405.34	502.742	911.888
Bin 49	884.329	1398.09	502.101	914.636
Bin 50	880.563	1388.03	502.026	915.252
Bin 51	877.435	1377.36	502.268	916.628
Bin 52	875.044	1369.95	502.084	914.34
Bin 53	873.159	1362.12	502.751	912.257
Bin 54	870.273	1354.34	501.825	911.243
Bin 55	868.053	1348.24	501.257	907.516
Bin 56	864.961	1341.17	501.079	903.425
Bin 57	864.448	1334.04	501.286	898.567
Bin 58	863.819	1332.88	502.34	897.543
Bin 59	861.894	1327.58	502.375	898.172
Bin 60	859.579	1322.67	504.059	897.319
Bin 61	858.113	1317.48	506.403	899.112
Bin 62	855.571	1311.57	506.734	898.972
Bin 63	852.421	1300.95	506.803	896.958
Bin 64	851.116	1295.69	507.264	896.536
Bin 65	850.775	1292.26	507.699	897.651
Bin 66	850.182	1285.96	508.701	897.928
Bin 67	849.359	1282.5	509.232	898.146
Bin 68	849.404	1278.07	511.282	897.809
Bin 69	850.032	1273.71	514.492	899.252
Bin 70	850.25	1273.17	515.503	900.416
Bin 71	849.791	1269.35	516.801	901.903
Bin 72	850.71	1271.4	519.086	902.929
Bin 73	852.057	1272.31	521.409	905.299
Bin 74	852.069	1276.15	522.104	912.117
Bin 75	852.496	1279.78	523.049	919.028
Bin 76	850.596	1279.54	525.848	923.559
Bin 77	849.055	1276.17	528.902	924.392
Bin 78	846.173	1274.14	530.163	927.629
Bin 79	842.9	1270.17	531.13	930.67
Bin 80	838.175	1259.63	529.922	925.837
Bin +1	830.509	1242.71	527.515	915.142
Bin +2	823.165	1230.07	525.517	907.447
Bin +3	813.684	1216.2	522.705	902.645
Bin +4	807.861	1203.77	521.777	899.34
Bin +5	802.113	1188.98	520.7	896.358
Bin +6	794.919	1175.28	519.444	893.524
Bin +7	788.803	1166.35	518.932	891.44
Bin +8	783.823	1156.56	519.632	890.64
Bin +9	781.816	1148.36	520.95	891.866
Bin +10	776.811	1144.32	523.073	895.247
Bin +11	772.419	1144.79	525.591	902.647
Bin +12	769.823	1154.38	528.929	908.876
Bin +13	767.803	1156.46	532.354	914.973
Bin +14	764.675	1159.22	534.611	922.095
Bin +15	760.008	1163.72	536.015	926.503
Bin +16	753.595	1163.85	537.257	925.827
Bin +17	744.833	1164.75	536.838	929.39
Bin +18	734.167	1164.34	534.643	931.779
Bin +19	725.947	1155.65	533.427	923.727
Bin +20	713.986	1143.27	530.179	918.331
Bin +21	703.848	1130.46	527.067	910.094
Bin +22	686.776	1111.82	521.174	901.998
Bin +23	671.073	1087.08	513.082	889.242
Bin +24	656.048	1056.12	505.657	874.639
Bin +25	641.787	1028.12	498.32	861.524
Bin +26	626.25	994.247	490.381	840.879
Bin +27	609.328	962.439	481.281	823.758
Bin +28	595.41	930.832	473.093	803.845
Bin +29	581.856	899.411	464.114	783.619
Bin +30	567.94	865.544	454.989	760.766
Bin +31	554.716	834.882	445.094	743.566
Bin +32	542.671	801.576	435.858	720.5
Bin +33	531.756	771.226	427.46	702.179
Bin +34	521.282	742.473	418.39	681.671
Bin +35	511.892	714.676	410.413	658.76
Bin +36	502.958	686.076	401.84	635.106
Bin +37	494.09	659.558	392.136	612.158
Bin +38	486.407	633.908	382.874	590.361
Bin +39	478.874	608.889	374.139	566.756
Bin +40	471.208	585.797	365.585	546.853

## Sheet: Fig. 2D
Position	WT	ubc9-6
-1000	153.37	145.209
-990	153.935	144.78
-980	154.927	144.774
-970	156.082	144.662
-960	156.57	144.347
-950	157.547	143.569
-940	158.319	143.577
-930	159.571	143.578
-920	160.594	143.487
-910	160.653	143.309
-900	160.713	142.93
-890	160.358	143.207
-880	159.493	143.268
-870	159.071	143.368
-860	157.933	142.801
-850	157.037	142.506
-840	156.554	142.111
-830	156.473	142.323
-820	156.737	142.347
-810	156.432	142.018
-800	156.627	142.199
-790	156.622	142.632
-780	157.921	142.861
-770	159.817	142.917
-760	161.894	142.472
-750	163.877	142.472
-740	165.261	142.855
-730	165.928	143.497
-720	167.176	143.768
-710	168.828	143.947
-700	169.751	144.231
-690	171.247	144.361
-680	172.617	144.275
-670	175.02	144.477
-660	175.664	144.334
-650	176.787	144.494
-640	177.664	145.327
-630	178.916	145.53
-620	180.657	145.597
-610	183.194	144.949
-600	184.704	144.183
-590	185.889	143.813
-580	188.062	143.423
-570	189.432	143.363
-560	190.289	143.515
-550	191.172	143.737
-540	192.461	143.588
-530	193.863	143.542
-520	194.838	143.335
-510	195.426	143.046
-500	196.967	142.782
-490	198.873	143.199
-480	201.05	143.536
-470	202.703	143.816
-460	204.699	144.384
-450	207.044	144.626
-440	208.815	144.53
-430	210.452	144.758
-420	210.93	145.078
-410	212.03	144.811
-400	213.754	144.767
-390	215.335	145.585
-380	216.211	146.523
-370	216.742	146.44
-360	217.393	146.625
-350	218.724	146.968
-340	221.647	147.578
-330	224.299	148.297
-320	227.581	148.615
-310	230.896	148.723
-300	235	148.978
-290	239.97	149.739
-280	244.587	150.694
-270	248.571	150.849
-260	252.236	151.153
-250	256.101	152.382
-240	260.791	153.478
-230	265.99	153.702
-220	270.968	154.353
-210	275.479	155.13
-200	279.318	155.765
-190	283.919	156.534
-180	288.228	156.508
-170	291.757	156.124
-160	293.481	155.313
-150	296.019	155.065
-140	297.98	154.084
-130	299.472	153.017
-120	300.344	151.894
-110	298.154	151.165
-100	295.915	151.033
-90	293.215	150.504
-80	290.105	149.628
-70	283.999	149.241
-60	276.825	149.475
-50	269.012	149.639
-40	261.476	149.949
-30	253.821	150.851
-20	246.467	152.346
-10	237.449	152.853
0	228.528	153.184
10	221.462	153.474
20	212.58	152.957
30	204.419	152.14
40	196.665	151.339
50	191.113	149.88
60	186.07	148.832
70	181.42	147.394
80	177.137	146.204
90	173.809	145.418
100	170.75	144.149
110	168.406	143.572
120	165.454	143.511
130	162.53	143.203
140	161.003	142.737
150	159.116	142.461
160	157.743	142.744
170	156.227	142.961
180	155.411	142.633
190	154.846	142.947
200	153.716	143.118
210	152.077	143.147
220	151.251	143.113
230	149.886	142.794
240	149.128	143.003
250	148.609	142.94
260	148.156	143.066
270	147.578	143.141
280	147.73	142.995
290	147.785	143.179
300	147.72	143.866
310	147.508	144.203
320	147.078	144.618
330	146.18	144.279
340	145.89	144.082
350	145.492	144.201
360	144.502	143.305
370	143.787	142.385
380	143.127	142.026
390	142.573	141.872
400	142.111	142.001
410	141.739	141.951
420	141.303	141.014
430	140.789	140.306
440	140.586	139.739
450	141.706	140.307
460	142.06	140.395
470	143.042	139.933
480	143.933	140.209
490	144.48	140.827
500	144.437	141.546
510	144.968	142.265
520	145.219	142.921
530	145.356	142.687
540	146.056	142.979
550	146.334	143.212
560	146.868	143.898
570	146.823	143.554
580	146.694	143.694
590	145.686	143.958
600	145.515	143.753
610	145.232	143.275
620	145.191	143.609
630	145.17	143.92
640	145.119	143.592
650	144.772	144.218
660	144.221	144.089
670	144.026	144.251
680	143.556	143.763
690	143.113	143.88
700	142.503	143.135
710	142.626	143.347
720	142.582	143.816
730	142.406	143.293
740	142.284	142.592
750	142.3	142.211
760	142.628	141.893
770	143.333	141.589
780	143.629	141.669
790	143.85	141.44
800	144.114	141.972
810	144.584	141.854
820	145.844	142.067
830	146.643	142.236
840	147.077	142.122
850	147.996	143.197
860	148.674	144.254
870	149.229	144.746
880	150.441	145.325
890	151.313	145.328
900	151.957	145.554
910	152.82	145.833
920	154.375	145.983
930	154.623	146.165
940	154.814	146.315
950	156.122	146.208
960	157.995	145.865
970	160.339	145.075
980	163.859	145.221
990	167.837	145.468

## Sheet: Fig. 2F
WT	ubc9-6
	No SUMO peak		With SUMO peak
	Not. Sig.	Sig.	Not Sig.	Sig.
9.68	#N/A	13.52		#N/A
5.37	#N/A	11.3		#N/A
13.15	#N/A	10.54		10.54
14.07	#N/A	9.13		#N/A
14.07	#N/A	9.13		#N/A
2.32	#N/A	11.9		#N/A
2.32	#N/A	11.9		#N/A
0.79	#N/A	12.23		#N/A
7.07	#N/A	11.1		#N/A
11.4	#N/A	8.82		#N/A
7.05	#N/A	10.48		#N/A
3.58	#N/A	10.2		#N/A
2.43	#N/A	11.71		#N/A
8.71	#N/A	12.53		#N/A
11.08	#N/A	13.79		#N/A
6.91	#N/A	10.16		#N/A
14.19	#N/A	11.61		#N/A
0	#N/A	12.71		#N/A
0	#N/A	12.67		#N/A
13.32	#N/A	0		#N/A
13.73	#N/A	10.62		#N/A
9.46	#N/A	11.62		#N/A
12.53	#N/A	0		#N/A
12.74	#N/A	0		#N/A
0	#N/A	12.24		#N/A
0	#N/A	12.29		#N/A
7.4	#N/A	10.61		#N/A
0	#N/A	12.11		#N/A
0	#N/A	12.13		#N/A
0	#N/A	12.16		#N/A
0	#N/A	12.05		#N/A
0	#N/A	12.02		#N/A
0	#N/A	12.05		#N/A
0	#N/A	12.03		#N/A
0	#N/A	12.01		#N/A
0	#N/A	11.98		#N/A
0	#N/A	11.98		#N/A
0	#N/A	11.94		#N/A
0	#N/A	11.93		#N/A
0	#N/A	11.87		#N/A
0	#N/A	11.83		#N/A
0	#N/A	11.85		#N/A
0	#N/A	11.82		#N/A
0	#N/A	11.79		#N/A
0	#N/A	11.83		#N/A
0	#N/A	11.77		#N/A
0	#N/A	11.76		#N/A
0	#N/A	11.75		#N/A
0	#N/A	11.77		#N/A
0	#N/A	11.72		#N/A
0	#N/A	11.7		#N/A
0	#N/A	11.69		#N/A
0	#N/A	11.62		#N/A
0	#N/A	11.62		#N/A
12.12	#N/A	7.57		#N/A
12.12	#N/A	7.57		#N/A
0	#N/A	11.6		#N/A
0	#N/A	11.61		#N/A
0	#N/A	11.56		#N/A
13.25	#N/A	11.19		#N/A
0	#N/A	11.68		#N/A
0	#N/A	11.49		#N/A
0	#N/A	11.49		#N/A
0	#N/A	11.47		#N/A
0	#N/A	11.47		#N/A
0	#N/A	11.45		#N/A
0	#N/A	11.44		#N/A
0	#N/A	11.42		#N/A
0	#N/A	11.45		#N/A
0	#N/A	11.43		#N/A
11.67	#N/A	0		#N/A
0	#N/A	11.43		#N/A
0	#N/A	11.34		#N/A
0	#N/A	11.38		#N/A
0	#N/A	11.36		#N/A
0	#N/A	11.3		#N/A
0	#N/A	11.33		#N/A
0	#N/A	11.33		#N/A
0	#N/A	11.97		#N/A
0	#N/A	11.22		#N/A
0	#N/A	11.2		#N/A
0	#N/A	11.32		#N/A
0	#N/A	11.19		#N/A
0	#N/A	11.11		#N/A
0	#N/A	11.14		#N/A
0	#N/A	11.04		#N/A
0	#N/A	10.99		#N/A
0	#N/A	10.98		#N/A
0	#N/A	10.99		#N/A
0	#N/A	10.99		#N/A
0	#N/A	10.94		#N/A
0	#N/A	10.98		#N/A
0	#N/A	10.89		#N/A
0	#N/A	10.93		#N/A
0	#N/A	10.89		#N/A
0	#N/A	10.82		#N/A
0	#N/A	10.82		#N/A
0	#N/A	10.96		#N/A
0	#N/A	10.75		#N/A
0	#N/A	10.78		#N/A
10.92	#N/A	0		#N/A
0	#N/A	10.71		#N/A
10.78	#N/A	0		#N/A
0	#N/A	10.69		#N/A
15.42	#N/A	12.86		12.86
0	#N/A	10.74		#N/A
0	#N/A	10.64		#N/A
13.34	#N/A	10.27		10.27
11.06	#N/A	0		#N/A
0	#N/A	10.57		#N/A
11.15	#N/A	0		#N/A
0	#N/A	10.74		#N/A
0	#N/A	10.48		#N/A
0	#N/A	10.48		#N/A
0	#N/A	10.52		#N/A
11.32	#N/A	8.94		#N/A
0	#N/A	10.46		#N/A
0	#N/A	10.52		#N/A
0	#N/A	10.38		#N/A
11.23	#N/A	0		#N/A
0	#N/A	10.38		#N/A
10.4	#N/A	0		0
0	#N/A	10.45		#N/A
10.73	#N/A	0		#N/A
0	#N/A	10.3		#N/A
0	#N/A	10.29		#N/A
0	#N/A	10.29		#N/A
0	#N/A	10.3		#N/A
10.27	#N/A	0		#N/A
0	#N/A	10.29		10.29
10.45	#N/A	0		#N/A
0	#N/A	10.43		#N/A
0	#N/A	10.24		#N/A
0	#N/A	10.23		#N/A
10.2	#N/A	0		#N/A
0	#N/A	10.18		#N/A
0	#N/A	10.22		#N/A
0	#N/A	10.23		#N/A
0	#N/A	10.24		#N/A
0	#N/A	10.2		#N/A
14.45	#N/A	13.31		13.31
14.45	#N/A	13.31		13.31
0	#N/A	10.22		#N/A
15.4	#N/A	14.58		14.58
0	#N/A	10.17		#N/A
10.94	#N/A	0		0
0	#N/A	10.2		#N/A
0	#N/A	10.12		#N/A
0	#N/A	10.12		#N/A
10.23	#N/A	0		#N/A
0	#N/A	10.03		#N/A
0	#N/A	9.97		#N/A
0	#N/A	9.99		#N/A
0	#N/A	10.12		#N/A
0	#N/A	9.97		#N/A
14.75	#N/A	12.86		12.86
0	#N/A	9.93		#N/A
0	#N/A	9.95		#N/A
0	#N/A	9.95		#N/A
0	#N/A	10.01		#N/A
10.67	#N/A	12.58		#N/A
0	#N/A	9.86		#N/A
0	#N/A	9.83		#N/A
0	#N/A	9.85		#N/A
0	#N/A	9.82		#N/A
5.29	#N/A	9.41		#N/A
0	#N/A	9.83		#N/A
0	#N/A	10.06		#N/A
0	#N/A	9.82		#N/A
0	#N/A	9.82		#N/A
11.88	#N/A	7.87		#N/A
11.88	#N/A	7.87		#N/A
9.72	#N/A	0		#N/A
13.06	#N/A	10.33		#N/A
13.06	#N/A	10.33		#N/A
0	#N/A	9.69		#N/A
7.11	#N/A	9.63		#N/A
9.91	#N/A	0		#N/A
7.46	#N/A	11.37		#N/A
0	#N/A	10		#N/A
0	#N/A	9.82		#N/A
0	#N/A	9.61		#N/A
0	#N/A	9.64		#N/A
13.02	#N/A	7.85		7.85
2.81	#N/A	10.66		#N/A
9.17	#N/A	12.77		#N/A
9.17	#N/A	12.77		#N/A
0	#N/A	9.56		#N/A
0	#N/A	9.63		#N/A
10.74	#N/A	0		#N/A
10.74	#N/A	0		#N/A
0	#N/A	9.56		#N/A
0	#N/A	9.58		#N/A
0	#N/A	9.58		#N/A
0	#N/A	9.57		#N/A
0	#N/A	9.57		#N/A
9.52	#N/A	0		#N/A
10.69	#N/A	8.18		#N/A
0	#N/A	9.58		#N/A
9.51	#N/A	0		#N/A
0	#N/A	9.43		#N/A
0	#N/A	9.46		#N/A
9.4	#N/A	0		#N/A
0	#N/A	9.68		#N/A
0	#N/A	9.38		#N/A
10.14	#N/A	6.25		#N/A
10.46	#N/A	0		0
0	#N/A	9.33		#N/A
0	#N/A	9.37		#N/A
0	#N/A	9.33		#N/A
0	#N/A	9.32		#N/A
6.78	#N/A	10.07		#N/A
6.78	#N/A	10.07		#N/A
10.11	#N/A	8.08		#N/A
10.2	#N/A	7.16		#N/A
0	#N/A	9.37		#N/A
0	#N/A	9.27		#N/A
0	#N/A	9.27		#N/A
0	#N/A	9.29		#N/A
0	#N/A	9.28		#N/A
0	#N/A	9.38		#N/A
0	#N/A	9.38		#N/A
0	#N/A	9.26		#N/A
0	#N/A	9.4		#N/A
0	#N/A	9.31		#N/A
9.88	#N/A	0		#N/A
9.81	#N/A	0		#N/A
0	#N/A	9.25		#N/A
10.95	#N/A	9.12		#N/A
11.52	#N/A	0		#N/A
0	#N/A	9.31		#N/A
9.23	#N/A	0		#N/A
0	#N/A	9.23		#N/A
0	#N/A	9.19		#N/A
9.18	#N/A	0		#N/A
0	#N/A	9.22		#N/A
0	#N/A	9.22		#N/A
13.81	#N/A	10.69		#N/A
12.16	#N/A	10.22		#N/A
0	#N/A	9.14		#N/A
0	#N/A	9.14		#N/A
9.21	#N/A	0		#N/A
0	#N/A	9.12		#N/A
9.58	#N/A	0		#N/A
0	#N/A	9.18		#N/A
9.38	#N/A	0		#N/A
0	#N/A	9.08		#N/A
0	#N/A	9.08		#N/A
0	#N/A	9.08		#N/A
0	#N/A	9.11		#N/A
10.94	#N/A	9.42		#N/A
0	#N/A	9.07		#N/A
0	#N/A	9.14		#N/A
0	#N/A	9.18		#N/A
10.58	#N/A	0		#N/A
8.06	#N/A	10.64		#N/A
0	#N/A	9.06		#N/A
1.56	#N/A	9.7		#N/A
1.56	#N/A	9.7		#N/A
0	#N/A	9.1		#N/A
9.24	#N/A	0		#N/A
10.1	#N/A	8.32		#N/A
0	#N/A	9.02		#N/A
0	#N/A	9.13		#N/A
0	#N/A	9.03		#N/A
0	#N/A	9.15		#N/A
7.95	#N/A	10.25		#N/A
11.64	#N/A	12.93		#N/A
10.08	#N/A	11.99		11.99
9.04	#N/A	0		#N/A
0	#N/A	8.98		#N/A
13.34	#N/A	10.66		#N/A
6.15	#N/A	11.13		#N/A
9.56	#N/A	0		#N/A
0	#N/A	8.99		#N/A
0	#N/A	9.04		#N/A
0	#N/A	9.1		#N/A
9.21	#N/A	0		#N/A
11.66	#N/A	9.44		#N/A
0	#N/A	8.91		#N/A
0	#N/A	9.03		#N/A
0	#N/A	9.24		#N/A
0	#N/A	9.05		#N/A
0	#N/A	8.97		#N/A
10.98	#N/A	9.52		#N/A
9.23	#N/A	0		#N/A
0	#N/A	9.05		#N/A
8.95	#N/A	0		#N/A
9.09	#N/A	11.14		#N/A
9.09	#N/A	11.14		#N/A
8.86	#N/A	0		#N/A
15.26	#N/A	14.02		14.02
15.26	#N/A	14.02		#N/A
8.76	#N/A	10.95		#N/A
0	#N/A	8.81		#N/A
0	#N/A	8.8		#N/A
10.52	#N/A	8.3		#N/A
0	#N/A	8.77		#N/A
0	#N/A	8.85		#N/A
9.02	#N/A	0		#N/A
9.02	#N/A	0		#N/A
0	#N/A	8.75		#N/A
9.42	#N/A	0		#N/A
0	#N/A	8.76		#N/A
0	#N/A	8.76		#N/A
0	#N/A	8.83		#N/A
0	#N/A	8.91		#N/A
0	#N/A	8.95		#N/A
3.16	#N/A	10.94		#N/A
0	#N/A	8.82		#N/A
0	#N/A	8.87		#N/A
9.62	#N/A	0		#N/A
0	#N/A	8.68		#N/A
0	#N/A	8.71		#N/A
11.23	#N/A	9.29		#N/A
10.4	#N/A	8.01		#N/A
3.67	#N/A	11.6		#N/A
14.1	#N/A	12.08		#N/A
8.89	#N/A	0		#N/A
8.81	#N/A	0		#N/A
0	#N/A	8.69		#N/A
13.73	#N/A	11.57		#N/A
0	#N/A	8.6		#N/A
9.74	#N/A	0		#N/A
9.28	#N/A	0		#N/A
9.35	#N/A	0		#N/A
9.76	#N/A	11.14		#N/A
0	#N/A	8.56		#N/A
0	#N/A	8.9		#N/A
11.48	#N/A	3.44		#N/A
0	#N/A	8.64		#N/A
10.39	#N/A	0		#N/A
0	#N/A	8.61		#N/A
0	#N/A	8.61		#N/A
0	#N/A	8.83		#N/A
12.35	#N/A	10.83		#N/A
12.35	#N/A	10.83		#N/A
9.04	#N/A	0		#N/A
1.09	#N/A	8.26		#N/A
10.16	#N/A	8.41		#N/A
0	#N/A	8.47		#N/A
0	#N/A	8.62		#N/A
8.88	#N/A	0		#N/A
9.11	#N/A	5.5		#N/A
8.73	#N/A	0		#N/A
8.8	#N/A	0		#N/A
6.39	#N/A	10.79		#N/A
0	#N/A	8.45		#N/A
8.6	#N/A	0		#N/A
0	#N/A	8.45		#N/A
0	#N/A	8.51		#N/A
0	#N/A	8.51		#N/A
12.78	#N/A	9.76		#N/A
0	#N/A	8.44		#N/A
0	#N/A	8.66		#N/A
8.48	#N/A	0		#N/A
8.76	#N/A	0		#N/A
0	#N/A	8.65		#N/A
0	#N/A	8.4		#N/A
0	#N/A	8.4		#N/A
0	#N/A	8.55		#N/A
0	#N/A	8.45		#N/A
14.61	#N/A	10.79		#N/A
8.65	#N/A	0		#N/A
8.65	#N/A	0		#N/A
0	#N/A	8.57		#N/A
8.48	#N/A	0		#N/A
0	#N/A	8.36		#N/A
10.91	#N/A	0		#N/A
8.56	#N/A	0		#N/A
10.3	#N/A	8.29		#N/A
0	#N/A	8.4		#N/A
0	#N/A	8.4		#N/A
0	#N/A	8.63		#N/A
9.74	#N/A	6.91		#N/A
0	#N/A	8.49		#N/A
10.31	#N/A	8.73		#N/A
0	#N/A	8.55		#N/A
0	#N/A	8.35		#N/A
8.71	#N/A	0		#N/A
0	#N/A	8.33		#N/A
0	#N/A	8.33		#N/A
0	#N/A	8.39		#N/A
7.91	#N/A	10.87		#N/A
8.52	#N/A	0		#N/A
0	#N/A	8.54		#N/A
10.6	#N/A	12.09		12.09
0	#N/A	8.27		#N/A
0	#N/A	8.31		#N/A
0	#N/A	8.42		#N/A
0	#N/A	8.28		#N/A
8.89	#N/A	11.41		#N/A
0	#N/A	8.73		#N/A
0	#N/A	8.44		#N/A
12.65	#N/A	9.2		#N/A
9.43	#N/A	0		#N/A
8.45	#N/A	0		#N/A
11.48	#N/A	9.88		#N/A
12.71	#N/A	7.49		#N/A
10.73	#N/A	9.54		#N/A
8.86	#N/A	0		#N/A
11.19	#N/A	7.3		#N/A
0	#N/A	8.68		#N/A
9.13	#N/A	0		#N/A
9.07	#N/A	0		#N/A
8.7	#N/A	0		#N/A
8.7	#N/A	0		#N/A
0	#N/A	8.25		#N/A
0	#N/A	8.41		#N/A
3.23	#N/A	10.51		#N/A
0	#N/A	8.23		#N/A
0	#N/A	8.2		#N/A
9.22	#N/A	0		#N/A
8.86	#N/A	0		0
11.4	#N/A	9.01		#N/A
0	#N/A	8.74		#N/A
8.73	#N/A	0		#N/A
8.46	#N/A	0		#N/A
11.2	#N/A	10.11		#N/A
12.35	#N/A	9		#N/A
9.61	#N/A	11.02		#N/A
0	#N/A	8.11		#N/A
8.37	#N/A	0		#N/A
12.27	#N/A	10.95		#N/A
9.11	#N/A	13.2		#N/A
9.62	#N/A	6.87		#N/A
0	#N/A	8.56		#N/A
0	#N/A	8.14		#N/A
8.79	#N/A	0		#N/A
0	#N/A	8.41		#N/A
0	#N/A	8.11		#N/A
9.51	#N/A	11.42		#N/A
9.51	#N/A	11.42		#N/A
0	#N/A	8.21		#N/A
9.46	#N/A	0		#N/A
9.46	#N/A	0		#N/A
9.62	#N/A	0		#N/A
0	#N/A	8.07		#N/A
8.9	#N/A	10.19		#N/A
0	#N/A	8.04		#N/A
0	#N/A	8.08		#N/A
10.37	#N/A	8.52		#N/A
10.71	#N/A	3.25		#N/A
10.71	#N/A	3.25		#N/A
0	#N/A	8.08		#N/A
9.1	#N/A	0		#N/A
11.19	#N/A	9.74		#N/A
6.16	#N/A	8.81		#N/A
11.62	#N/A	9.74		#N/A
9.01	#N/A	0		#N/A
8.28	#N/A	0		#N/A
0	#N/A	7.96		#N/A
0	#N/A	8.23		#N/A
0	#N/A	8.07		#N/A
1.97	#N/A	8.77		#N/A
8.1	#N/A	9.7		#N/A
11.49	#N/A	9.83		#N/A
11.47	#N/A	9.98		#N/A
0	#N/A	8.16		#N/A
0	#N/A	8.16		#N/A
0	#N/A	7.9		#N/A
0	#N/A	7.93		#N/A
4.41	#N/A	12.06		#N/A
9.28	#N/A	0		#N/A
11.03	#N/A	9.04		#N/A
10.72	#N/A	9.58		#N/A
0	#N/A	7.9		#N/A
8.89	#N/A	0		#N/A
7.98	#N/A	10.33		#N/A
1.56	#N/A	8.25		#N/A
0	#N/A	8.08		#N/A
4.14	#N/A	11.42		#N/A
8.1	#N/A	1.39		#N/A
10.56	#N/A	7.99		#N/A
11.92	#N/A	10.78		#N/A
12.59	#N/A	11.46		#N/A
11.01	#N/A	9.91		#N/A
9.12	#N/A	0		#N/A
0	#N/A	7.95		#N/A
0	#N/A	7.8		#N/A
0	#N/A	7.79		#N/A
7.66	#N/A	10.96		#N/A
0	#N/A	7.83		#N/A
2.32	#N/A	8.81		#N/A
0	#N/A	7.94		#N/A
9.24	#N/A	10.61		#N/A
0	#N/A	8.33		#N/A
11.94	#N/A	10.29		#N/A
0	#N/A	8.07		#N/A
0	#N/A	7.93		#N/A
8.42	#N/A	0		#N/A
8.9	#N/A	10.29		#N/A
11.52	#N/A	10.49		#N/A
4.62	#N/A	12.2		#N/A
0	#N/A	7.74		#N/A
0	#N/A	7.7		#N/A
8.25	#N/A	0		#N/A
11.65	#N/A	8.56		#N/A
13.07	#N/A	10.81		#N/A
0	#N/A	7.7		#N/A
0	#N/A	7.7		#N/A
0	#N/A	7.88		#N/A
12.67	#N/A	10.66		#N/A
0	#N/A	8.52		#N/A
7.69	#N/A	0		#N/A
7.92	#N/A	11.41		#N/A
3.85	#N/A	10.67		#N/A
9.89	#N/A	6.72		#N/A
9.63	#N/A	7.17		#N/A
0	#N/A	7.89		#N/A
8.34	#N/A	0		#N/A
12.03	#N/A	6.5		#N/A
12.89	#N/A	6.08		#N/A
0	#N/A	7.77		#N/A
0	#N/A	7.77		#N/A
0	#N/A	7.74		#N/A
0	#N/A	7.62		#N/A
0	#N/A	7.67		7.67
11.04	#N/A	4.04		#N/A
10.97	#N/A	8.94		#N/A
8.44	#N/A	0		#N/A
8.03	#N/A	0		#N/A
7.6	#N/A	0		#N/A
0	#N/A	7.56		#N/A
0	#N/A	7.59		#N/A
9.16	#N/A	0		#N/A
0	#N/A	7.88		#N/A
4.47	#N/A	11.66		#N/A
7.95	#N/A	9.46		#N/A
8.77	#N/A	10.79		#N/A
0	#N/A	7.56		#N/A
0	#N/A	7.56		#N/A
0	#N/A	7.55		#N/A
0	#N/A	7.55		#N/A
0	#N/A	7.56		#N/A
0	#N/A	7.52		#N/A
7.53	#N/A	0		#N/A
0	#N/A	7.52		#N/A
0	#N/A	7.52		#N/A
0	#N/A	7.54		#N/A
0	#N/A	8.2		#N/A
0	#N/A	7.53		#N/A
11.46	#N/A	9.29		#N/A
13.91	#N/A	13.08		#N/A
8.32	#N/A	2.92		#N/A
0	#N/A	7.9		#N/A
10.48	#N/A	9.17		#N/A
0	#N/A	8.01		#N/A
10.08	#N/A	8.91		#N/A
8.24	#N/A	0		#N/A
13.24	#N/A	11.43		#N/A
8.49	#N/A	0		#N/A
0	#N/A	7.85		#N/A
11.32	#N/A	10.04		#N/A
0	#N/A	7.48		#N/A
7.49	#N/A	0		#N/A
8.77	#N/A	0		#N/A
7.51	#N/A	0		#N/A
7.46	#N/A	0		#N/A
0	#N/A	8.16		#N/A
0	#N/A	7.59		#N/A
0	#N/A	7.44		#N/A
10.99	#N/A	8.8		#N/A
7.37	#N/A	9.18		#N/A
0	#N/A	7.42		#N/A
10.14	#N/A	8.97		#N/A
11.24	#N/A	10.27		#N/A
10.18	#N/A	8.71		#N/A
11.54	#N/A	9.34		#N/A
0	#N/A	7.41		#N/A
0	#N/A	7.73		#N/A
9.64	#N/A	7.52		#N/A
9.47	#N/A	0		#N/A
12.08	#N/A	10.89		#N/A
8.98	#N/A	0		#N/A
0	#N/A	7.64		#N/A
0	#N/A	7.61		#N/A
10.9	#N/A	9		#N/A
0	#N/A	7.39		#N/A
0	#N/A	7.37		#N/A
0	#N/A	7.58		#N/A
11.76	#N/A	9.51		#N/A
13.05	#N/A	11.99		#N/A
0	#N/A	7.33		#N/A
0	#N/A	7.66		#N/A
0	#N/A	7.35		#N/A
6.42	#N/A	9.53		#N/A
0	#N/A	7.36		#N/A
8.28	#N/A	9.86		#N/A
9.35	#N/A	6.02		#N/A
0	#N/A	7.38		#N/A
0	#N/A	7.38		#N/A
9.56	#N/A	10.62		#N/A
0	#N/A	7.36		#N/A
0	#N/A	7.43		#N/A
12.94	#N/A	11.98		#N/A
9.23	#N/A	5.39		#N/A
8.04	#N/A	0		#N/A
0	#N/A	7.73		#N/A
7.25	#N/A	0		#N/A
15.17	#N/A	12.99		#N/A
0	#N/A	7.82		#N/A
0	#N/A	7.3		#N/A
11.77	#N/A	8.64		#N/A
10.27	#N/A	8.9		#N/A
0	#N/A	7.26		#N/A
0	#N/A	7.26		#N/A
12.96	#N/A	10.32		#N/A
10.37	#N/A	11.6		#N/A
7.9	#N/A	0		#N/A
10.33	#N/A	9.16		#N/A
10.33	#N/A	9.16		#N/A
7.01	#N/A	9.55		#N/A
0	#N/A	7.58		#N/A
9.77	#N/A	7.92		#N/A
7.47	#N/A	0		#N/A
0	#N/A	7.6		7.6
11.44	#N/A	8.98		#N/A
11.33	#N/A	12.32		#N/A
11.37	#N/A	8.79		#N/A
13.21	#N/A	11.29		#N/A
10.47	#N/A	9.15		#N/A
8.15	#N/A	11.52		#N/A
11.57	#N/A	8.2		#N/A
0	#N/A	7.55		#N/A
0	#N/A	7.26		#N/A
0	#N/A	7.29		#N/A
11.06	#N/A	9.47		#N/A
14.99	#N/A	13.96		13.96
0	#N/A	7.37		#N/A
8.43	#N/A	0		#N/A
0	#N/A	7.1		#N/A
11.42	#N/A	8.75		8.75
7.19	#N/A	0		#N/A
7.18	#N/A	0		#N/A
8.66	#N/A	0		#N/A
7.7	#N/A	0		#N/A
7.7	#N/A	0		#N/A
0	#N/A	7.14		#N/A
9.43	#N/A	11.51		#N/A
8.68	#N/A	10.05		#N/A
7.23	#N/A	0		#N/A
7.03	#N/A	0		#N/A
14.9	#N/A	13.33		13.33
7.31	#N/A	0		#N/A
0	#N/A	7.08		#N/A
0	#N/A	7.02		#N/A
9.07	#N/A	0		#N/A
9.96	#N/A	7.76		#N/A
11.09	#N/A	9.5		#N/A
13.15	#N/A	12.14		#N/A
0	#N/A	7.99		#N/A
8.22	#N/A	9.8		#N/A
10.91	#N/A	8.67		#N/A
13.15	#N/A	12.19		12.19
0	#N/A	7.46		#N/A
0	#N/A	7.13		#N/A
8.12	#N/A	0		#N/A
0	#N/A	7.01		#N/A
0	#N/A	7.57		#N/A
7.21	#N/A	0		#N/A
0	#N/A	7.43		#N/A
0	#N/A	7.43		#N/A
0	#N/A	7.16		#N/A
0	#N/A	7.17		#N/A
0	#N/A	7.3		#N/A
0	#N/A	6.93		#N/A
0	#N/A	7.27		#N/A
10.28	#N/A	12.41		12.41
10.25	#N/A	11.29		#N/A
11.74	#N/A	10.27		#N/A
8.64	#N/A	10.25		10.25
10.08	#N/A	8.69		#N/A
13.59	#N/A	14.42		#N/A
0	#N/A	6.97		#N/A
10.21	#N/A	8.87		#N/A
7.53	#N/A	0		#N/A
7.53	#N/A	0		#N/A
7.24	#N/A	0		#N/A
10.72	#N/A	7.64		#N/A
9.9	#N/A	0		#N/A
0	#N/A	7		#N/A
13.31	#N/A	12.09		#N/A
11.78	#N/A	12.71		#N/A
11.78	#N/A	12.71		#N/A
7.81	#N/A	12.87		#N/A
7.81	#N/A	12.87		#N/A
0	#N/A	7.04		#N/A
8.53	#N/A	9.79		#N/A
0	#N/A	6.95		#N/A
7.82	#N/A	0		#N/A
0	#N/A	6.84		#N/A
10.87	#N/A	8.82		#N/A
7.43	#N/A	9.6		#N/A
10.46	#N/A	9.54		#N/A
9.49	#N/A	0		#N/A
5.03	#N/A	11.66		#N/A
0	#N/A	6.88		#N/A
4.96	#N/A	11.53		#N/A
7.49	#N/A	0		#N/A
6.38	#N/A	9.02		#N/A
0	#N/A	6.85		#N/A
0	#N/A	6.76		#N/A
0	#N/A	6.95		#N/A
8.82	#N/A	0		0
6.72	#N/A	0		#N/A
0	#N/A	7.63		#N/A
6.68	#N/A	0		#N/A
10.27	#N/A	4.07		#N/A
0	#N/A	7.08		#N/A
8.57	#N/A	0		#N/A
7.01	#N/A	0		#N/A
4.96	#N/A	11.41		#N/A
7.78	#N/A	0		#N/A
2.2	#N/A	8.04		#N/A
0	#N/A	7.31		#N/A
0	#N/A	7.06		#N/A
11.06	#N/A	7.94		#N/A
8.26	#N/A	0		#N/A
11.5	#N/A	7.47		#N/A
9.34	#N/A	7.91		#N/A
6.82	#N/A	8.78		#N/A
10.5	#N/A	8.88		#N/A
0	#N/A	6.73		#N/A
13.55	#N/A	14.75		#N/A
7.26	#N/A	9.12		#N/A
9.24	#N/A	10.95		#N/A
13.54	#N/A	11.06		#N/A
0	#N/A	7.49		#N/A
11.22	#N/A	8.4		#N/A
4.71	#N/A	8.3		#N/A
10.11	#N/A	6.96		#N/A
8.31	#N/A	9.89		#N/A
8.46	#N/A	11.63		#N/A
10.45	#N/A	9.17		#N/A
11.47	#N/A	9.86		#N/A
6.7	#N/A	0		#N/A
7.58	#N/A	0		#N/A
9.8	#N/A	3.55		#N/A
0	#N/A	6.8		#N/A
10.12	#N/A	10.91		#N/A
9.32	#N/A	6.5		#N/A
10.42	#N/A	9.07		#N/A
6.94	#N/A	0		#N/A
0	#N/A	6.6		#N/A
14.38	#N/A	13.06		#N/A
12.34	#N/A	10.78		#N/A
10.05	#N/A	8		#N/A
7.97	#N/A	9.76		#N/A
0	#N/A	6.54		#N/A
0	#N/A	6.54		#N/A
9.45	#N/A	0		#N/A
10.45	#N/A	8.8		#N/A
8.16	#N/A	0		#N/A
0	#N/A	6.53		#N/A
0	#N/A	6.52		#N/A
9.39	#N/A	7.04		#N/A
6.93	#N/A	0		#N/A
0	#N/A	6.61		#N/A
8.44	#N/A	0		#N/A
0	#N/A	6.46		#N/A
10.16	#N/A	11.33		#N/A
10.16	#N/A	11.33		#N/A
10.32	#N/A	7.58		#N/A
9.68	#N/A	8.15		#N/A
10.43	#N/A	9.02		#N/A
10.43	#N/A	9.02		#N/A
7.88	#N/A	2.12		#N/A
0	#N/A	6.7		#N/A
0	#N/A	6.43		#N/A
0	#N/A	6.43		#N/A
6.93	#N/A	0		#N/A
0	#N/A	6.78		#N/A
9.17	#N/A	0		#N/A
0	#N/A	7.11		#N/A
6.66	#N/A	0		#N/A
8.5	#N/A	2.7		#N/A
9.34	#N/A	10.2		#N/A
0	#N/A	6.42		#N/A
11.46	#N/A	10.71		#N/A
8.11	#N/A	0		#N/A
0	#N/A	6.43		#N/A
0	#N/A	7.14		#N/A
10.25	#N/A	11.12		#N/A
8.14	#N/A	0		#N/A
11.39	#N/A	10.48		#N/A
7.61	#N/A	9.87		#N/A
7.26	#N/A	0		#N/A
9.44	#N/A	5.44		#N/A
9.75	#N/A	7.72		#N/A
9.82	#N/A	7.86		#N/A
7.04	#N/A	8.99		#N/A
10.95	#N/A	10.15		#N/A
0	#N/A	6.44		#N/A
8.23	#N/A	9.93		#N/A
9.23	#N/A	5.65		#N/A
0.4	#N/A	6.43		#N/A
8.45	#N/A	2.61		#N/A
8.39	#N/A	2.61		#N/A
12.98	#N/A	9.44		#N/A
12.98	#N/A	9.44		#N/A
11.19	#N/A	9.85		#N/A
6.43	#N/A	0		#N/A
0	#N/A	6.3		#N/A
0	#N/A	6.56		#N/A
9.66	#N/A	8.44		#N/A
7.22	#N/A	0		#N/A
12.82	#N/A	11.53		#N/A
10.28	#N/A	11.61		#N/A
0	#N/A	6.91		#N/A
0	#N/A	6.91		#N/A
8.39	#N/A	9.75		9.75
0	#N/A	6.36		#N/A
0	#N/A	6.36		#N/A
0	#N/A	6.43		#N/A
6.44	#N/A	0		#N/A
10.88	#N/A	9.57		#N/A
9.17	#N/A	10.72		#N/A
11.45	#N/A	8.95		#N/A
0	#N/A	6.38		#N/A
10.05	#N/A	0		#N/A
9.99	#N/A	10.9		#N/A
0	#N/A	6.22		#N/A
9.17	#N/A	10.53		#N/A
6.18	#N/A	0		#N/A
8.63	#N/A	2.97		#N/A
9.77	#N/A	3.94		#N/A
12.37	#N/A	9.56		#N/A
9.7	#N/A	10.59		#N/A
10.79	#N/A	10.03		#N/A
0	#N/A	6.66		#N/A
0	#N/A	6.64		#N/A
7.28	#N/A	1.61		#N/A
14.83	#N/A	13.33		#N/A
14.83	#N/A	13.33		#N/A
10.02	#N/A	0		#N/A
10.79	#N/A	9.82		#N/A
9.93	#N/A	0		#N/A
10.68	#N/A	9.41		#N/A
9.75	#N/A	3.79		#N/A
8.95	#N/A	6.22		#N/A
10.82	#N/A	8.76		#N/A
7.56	#N/A	10.87		#N/A
8.04	#N/A	4.51		#N/A
11.98	#N/A	10.64		#N/A
0	#N/A	6.08		#N/A
8.57	#N/A	12.03		#N/A
0	#N/A	6.19		#N/A
6.11	#N/A	0		#N/A
0	#N/A	6.07		#N/A
9.53	#N/A	8.27		#N/A
0	#N/A	6.78		#N/A
0	#N/A	6.06		#N/A
0	#N/A	7.08		#N/A
6.26	#N/A	0		#N/A
9.11	#N/A	5.19		#N/A
9.72	#N/A	0		#N/A
10.45	#N/A	4.67		#N/A
10.67	#N/A	12.18		#N/A
10.67	#N/A	12.18		#N/A
9.84	#N/A	10.63		#N/A
9.84	#N/A	10.63		#N/A
11.35	#N/A	10.31		#N/A
11.35	#N/A	10.31		#N/A
10.61	#N/A	9.71		#N/A
10.73	#N/A	9.3		#N/A
6.09	#N/A	8.4		#N/A
10.76	#N/A	8.85		#N/A
6.71	#N/A	0		#N/A
9.03	#N/A	10.01		#N/A
9.03	#N/A	10.01		#N/A
2.9	#N/A	8.38		#N/A
9.35	#N/A	3.7		#N/A
9.35	#N/A	3.7		#N/A
0	#N/A	5.94		#N/A
0	#N/A	6.03		#N/A
8.04	#N/A	11.52		#N/A
6.42	#N/A	0		#N/A
4.97	#N/A	10.8		#N/A
0	#N/A	7.06		#N/A
9.62	#N/A	0		#N/A
6.82	#N/A	0		#N/A
0	#N/A	6.5		#N/A
12.59	#N/A	11.91		#N/A
10.07	#N/A	9.29		#N/A
6.37	#N/A	8.87		#N/A
7.74	#N/A	9.28		#N/A
0	#N/A	7.32		#N/A
7.08	#N/A	0		#N/A
0	#N/A	6.68		#N/A
9.49	#N/A	0		#N/A
7.35	#N/A	0		#N/A
11.48	#N/A	10.46		#N/A
9.1	#N/A	7.14		#N/A
9.8	#N/A	4.04		#N/A
0	#N/A	5.95		#N/A
6.35	#N/A	8.36		#N/A
8.96	#N/A	3.44		#N/A
10.8	#N/A	9.1		#N/A
2.9	#N/A	8.29		#N/A
13.17	#N/A	12.51		#N/A
10.05	#N/A	8.67		#N/A
10.05	#N/A	8.67		#N/A
13.45	#N/A	10.8		#N/A
13.45	#N/A	10.8		#N/A
10.27	#N/A	8.96		#N/A
10.27	#N/A	8.96		#N/A
9.9	#N/A	8.07		#N/A
9.9	#N/A	8.07		#N/A
11.73	#N/A	10.79		#N/A
0	#N/A	5.93		#N/A
12.15	#N/A	8.79		#N/A
6.18	#N/A	0		#N/A
10.87	#N/A	11.9		#N/A
8.09	#N/A	0		#N/A
8.28	#N/A	9.53		#N/A
6.35	#N/A	0		#N/A
10.86	#N/A	10.05		#N/A
12.97	#N/A	12.29		#N/A
10.08	#N/A	7.77		#N/A
5.78	#N/A	0		#N/A
5.84	#N/A	0		#N/A
9.94	#N/A	10.8		#N/A
5.89	#N/A	0		#N/A
0	#N/A	7.74		#N/A
11.19	#N/A	9.06		#N/A
0	#N/A	6.24		#N/A
10.74	#N/A	8.69		#N/A
7.88	#N/A	9.92		#N/A
10.85	#N/A	9.01		#N/A
12.52	#N/A	10.69		#N/A
5.8	#N/A	0		#N/A
14.67	#N/A	15.33		15.33
10.01	#N/A	7.72		#N/A
13.05	#N/A	12.12		#N/A
8.4	#N/A	11.24		#N/A
10.19	#N/A	11.46		#N/A
0	#N/A	6.21		#N/A
9.01	#N/A	9.84		#N/A
0	#N/A	5.94		#N/A
3.57	#N/A	9.09		#N/A
10.56	#N/A	11.39		#N/A
9.35	#N/A	10.55		#N/A
8.02	#N/A	0		#N/A
11.57	#N/A	10.09		#N/A
12.64	#N/A	11.63		#N/A
12.64	#N/A	11.63		#N/A
9.8	#N/A	7.32		#N/A
11.48	#N/A	10.63		#N/A
0	#N/A	5.56		#N/A
10.83	#N/A	9.33		#N/A
12.19	#N/A	0		#N/A
10.62	#N/A	9.07		#N/A
14.81	#N/A	13.89		13.89
6.82	#N/A	0		#N/A
9.69	#N/A	8.22		#N/A
8.05	#N/A	9.14		#N/A
12.7	#N/A	11.58		#N/A
3.36	#N/A	8.69		#N/A
2.56	#N/A	7.98		#N/A
9.32	#N/A	4.87		#N/A
9.1	#N/A	7.07		#N/A
0	#N/A	5.51		#N/A
0	#N/A	6.04		#N/A
0	#N/A	5.79		#N/A
9.85	#N/A	7.16		#N/A
11.27	#N/A	9.9		#N/A
10.43	#N/A	9.39		#N/A
10.43	#N/A	9.39		#N/A
0	#N/A	5.96		#N/A
5	#N/A	12.4		#N/A
10.56	#N/A	9.47		#N/A
9.05	#N/A	0		#N/A
0	#N/A	6.55		#N/A
6.65	#N/A	0		#N/A
8.31	#N/A	0		#N/A
10.23	#N/A	9.52		#N/A
6.26	#N/A	0		#N/A
9.02	#N/A	0		#N/A
0	#N/A	6.73		#N/A
7.29	#N/A	0		#N/A
6.43	#N/A	0		#N/A
8.1	#N/A	5.64		#N/A
9.03	#N/A	10.3		#N/A
0	#N/A	6.33		#N/A
9.67	#N/A	8.26		#N/A
9.72	#N/A	4.38		#N/A
8.95	#N/A	0		#N/A
7.33	#N/A	1.39		#N/A
9.75	#N/A	8.27		#N/A
0	#N/A	5.35		#N/A
0	#N/A	6.07		#N/A
0	#N/A	6.07		#N/A
10.91	#N/A	9.16		#N/A
9.3	#N/A	7.41		#N/A
6.07	#N/A	0		#N/A
0.93	#N/A	6.11		#N/A
9.45	#N/A	10.35		#N/A
9.45	#N/A	10.35		#N/A
8.9	#N/A	0		#N/A
12.14	#N/A	10.65		#N/A
4.11	#N/A	9.37		#N/A
11.14	#N/A	0		#N/A
14.31	#N/A	13		13
9.77	#N/A	8.35		#N/A
0	#N/A	5.35		#N/A
11.05	#N/A	9.42		#N/A
8.44	#N/A	9.38		9.38
7.31	#N/A	0		#N/A
7.31	#N/A	0		#N/A
0	#N/A	8.2		#N/A
0	#N/A	5.55		#N/A
8.8	#N/A	0		#N/A
8.87	#N/A	0		#N/A
8.79	#N/A	0		#N/A
2.64	#N/A	7.78		#N/A
11.38	#N/A	10.43		#N/A
10.37	#N/A	9.19		#N/A
8.76	#N/A	0		#N/A
8.84	#N/A	0		#N/A
10.14	#N/A	6.68		#N/A
10.63	#N/A	8.42		#N/A
8.75	#N/A	0		#N/A
7.43	#N/A	9.5		#N/A
0	#N/A	5.57		#N/A
11.47	#N/A	0		#N/A
5.53	#N/A	12.96		#N/A
7.18	#N/A	9.4		#N/A
5.53	#N/A	0		#N/A
9.59	#N/A	5.8		#N/A
0	#N/A	6.77		#N/A
10.74	#N/A	9.81		#N/A
5.12	#N/A	0		#N/A
12.57	#N/A	11.52		#N/A
12.66	#N/A	11.56		#N/A
0	#N/A	6.2		#N/A
8.61	#N/A	6.19		#N/A
0	#N/A	6.89		#N/A
9.62	#N/A	8.63		#N/A
12.24	#N/A	11.43		#N/A
7.36	#N/A	9.79		#N/A
8.62	#N/A	0		#N/A
8.62	#N/A	0		#N/A
5.16	#N/A	0		#N/A
10.69	#N/A	9.77		#N/A
8.61	#N/A	0		#N/A
8.6	#N/A	0		#N/A
5.22	#N/A	0		#N/A
10.37	#N/A	9.65		#N/A
3.75	#N/A	8.95		#N/A
0	#N/A	6.36		#N/A
11.36	#N/A	12.1		#N/A
9.38	#N/A	8.31		#N/A
10.34	#N/A	8.4		#N/A
6.34	#N/A	0		#N/A
8.53	#N/A	6.06		#N/A
9.58	#N/A	8.23		#N/A
11.54	#N/A	10.69		#N/A
11.54	#N/A	10.69		#N/A
11.93	#N/A	10.05		#N/A
9.17	#N/A	7.93		#N/A
10.52	#N/A	8.93		#N/A
10.58	#N/A	0		#N/A
11.67	#N/A	9.94		#N/A
11.67	#N/A	9.94		#N/A
8.6	#N/A	0		#N/A
8.52	#N/A	0		#N/A
0	#N/A	5.54		#N/A
12.95	#N/A	10.18		#N/A
5.7	#N/A	0		#N/A
5.7	#N/A	0		#N/A
0	#N/A	5.38		#N/A
0	#N/A	6.32		#N/A
10.97	#N/A	9.78		#N/A
8.51	#N/A	0		#N/A
10.01	#N/A	8.64		#N/A
10.01	#N/A	8.64		#N/A
0	#N/A	5.35		#N/A
9.41	#N/A	10.25		#N/A
0	#N/A	5.92		#N/A
10.69	#N/A	8.97		#N/A
6.33	#N/A	0		#N/A
5.51	#N/A	10.66		#N/A
4.26	#N/A	7.84		#N/A
11.95	#N/A	11.17		11.17
8.5	#N/A	0		#N/A
2.64	#N/A	7.89		#N/A
2.64	#N/A	7.89		#N/A
10.65	#N/A	9.43		#N/A
10.22	#N/A	9.43		#N/A
10.63	#N/A	9.95		#N/A
9.18	#N/A	10.48		#N/A
12.13	#N/A	11.05		#N/A
10.08	#N/A	11.21		#N/A
6.13	#N/A	0		#N/A
0.79	#N/A	6.15		#N/A
10.92	#N/A	7.85		#N/A
8.74	#N/A	5.69		#N/A
5.24	#N/A	10.3		#N/A
0	#N/A	5.03		#N/A
10.17	#N/A	8.19		#N/A
8.67	#N/A	10.42		#N/A
8.67	#N/A	10.42		#N/A
9.35	#N/A	10.83		#N/A
9.35	#N/A	10.83		#N/A
10.98	#N/A	8.05		#N/A
10.98	#N/A	8.05		#N/A
9.26	#N/A	7.23		#N/A
9.26	#N/A	7.23		#N/A
3.72	#N/A	8.72		#N/A
8.33	#N/A	0		#N/A
0	#N/A	5.2		#N/A
9.9	#N/A	8.25		#N/A
10.05	#N/A	8.16		#N/A
11.93	#N/A	11.27		#N/A
10.92	#N/A	9.6		#N/A
8.3	#N/A	0		#N/A
0	#N/A	6.2		#N/A
10.43	#N/A	8.59		#N/A
9.98	#N/A	9.24		#N/A
8.28	#N/A	0		#N/A
12.69	#N/A	11.16		#N/A
8.27	#N/A	0		#N/A
8.27	#N/A	0		#N/A
8.34	#N/A	0		#N/A
8.72	#N/A	3.7		#N/A
9.88	#N/A	9.09		#N/A
9.88	#N/A	9.09		#N/A
10.5	#N/A	9.01		#N/A
7.1	#N/A	0		#N/A
5.64	#N/A	0		#N/A
12.26	#N/A	11.13		#N/A
8.23	#N/A	0		#N/A
8.23	#N/A	0		#N/A
8.23	#N/A	0		#N/A
14.32	#N/A	13.81		13.81
9.78	#N/A	10.69		#N/A
10.97	#N/A	7.55		#N/A
10.1	#N/A	8.74		#N/A
8.19	#N/A	0		#N/A
11.87	#N/A	12.41		12.41
8.14	#N/A	0		#N/A
10.06	#N/A	11.27		#N/A
11.92	#N/A	11.08		#N/A
10.56	#N/A	9.3		#N/A
7.67	#N/A	9.36		#N/A
8.19	#N/A	0		#N/A
8.38	#N/A	3.32		#N/A
4.91	#N/A	0		#N/A
6.14	#N/A	0		#N/A
10.46	#N/A	11.57		#N/A
9.55	#N/A	8.04		#N/A
0	#N/A	4.97		#N/A
9.35	#N/A	4.32		#N/A
0	#N/A	8.1		#N/A
9.63	#N/A	7.07		#N/A
10.64	#N/A	9.86		#N/A
0	#N/A	6.5		#N/A
8	#N/A	3.12		#N/A
0	#N/A	5.29		#N/A
8.03	#N/A	0		#N/A
7.33	#N/A	9.09		#N/A
5.41	#N/A	0		#N/A
12.05	#N/A	11.23		#N/A
9.97	#N/A	8.95		#N/A
11.63	#N/A	5.05		#N/A
7.99	#N/A	0		#N/A
7.99	#N/A	0		#N/A
11.94	#N/A	10.45		#N/A
9.96	#N/A	9.28		#N/A
7.98	#N/A	0		#N/A
5.92	#N/A	0		#N/A
7.97	#N/A	0		#N/A
9.3	#N/A	6.63		#N/A
10.78	#N/A	9.63		#N/A
9.14	#N/A	7.92		#N/A
7.1	#N/A	0		#N/A
9.81	#N/A	12.56		#N/A
7.93	#N/A	0		#N/A
10.69	#N/A	9.49		#N/A
10.18	#N/A	9.17		#N/A
7.87	#N/A	0		#N/A
7.87	#N/A	0		#N/A
9.67	#N/A	8.14		#N/A
7.87	#N/A	0		#N/A
9.82	#N/A	8.17		#N/A
7.86	#N/A	0		#N/A
11.97	#N/A	10.16		#N/A
8.58	#N/A	9.48		#N/A
7.84	#N/A	0		#N/A
8.62	#N/A	3.54		#N/A
7.82	#N/A	0		#N/A
13.07	#N/A	12.62		#N/A
9.47	#N/A	7.09		#N/A
8.63	#N/A	10		#N/A
8.63	#N/A	10		#N/A
9.63	#N/A	5.55		#N/A
5.41	#N/A	10.19		#N/A
8.17	#N/A	6.5		#N/A
2.54	#N/A	7.33		#N/A
0	#N/A	6.51		#N/A
0	#N/A	4.56		#N/A
12.5	#N/A	13.07		#N/A
12.87	#N/A	12.1		#N/A
10.54	#N/A	9.34		#N/A
13.48	#N/A	11.2		#N/A
11.37	#N/A	11.92		#N/A
0	#N/A	5.87		#N/A
7.73	#N/A	0		#N/A
7.73	#N/A	0		#N/A
5.45	#N/A	11.83		#N/A
8.7	#N/A	10.71		#N/A
8.7	#N/A	10.71		#N/A
8.72	#N/A	10.08		#N/A
7.73	#N/A	0		#N/A
10.13	#N/A	5.09		#N/A
9.95	#N/A	5.2		#N/A
9.71	#N/A	8.19		#N/A
7.69	#N/A	0		#N/A
10.45	#N/A	9.08		#N/A
10.19	#N/A	8.82		#N/A
10.19	#N/A	8.82		#N/A
7.68	#N/A	0		#N/A
0	#N/A	5.11		#N/A
0	#N/A	5.11		#N/A
0	#N/A	7.72		#N/A
6.47	#N/A	0		#N/A
9.15	#N/A	7.38		#N/A
7.65	#N/A	0		#N/A
0	#N/A	4.17		#N/A
14.08	#N/A	13.16		#N/A
5.74	#N/A	12.2		#N/A
11.62	#N/A	10.86		10.86
10.12	#N/A	7.72		#N/A
10.24	#N/A	9.53		#N/A
9.77	#N/A	10.5		#N/A
6.68	#N/A	8.83		8.83
10.17	#N/A	8.86		#N/A
0	#N/A	4.12		#N/A
10.2	#N/A	9.36		#N/A
10.2	#N/A	9.36		#N/A
8.57	#N/A	10.86		#N/A
10.85	#N/A	9.75		#N/A
5.12	#N/A	9.76		#N/A
7.54	#N/A	0		#N/A
7.15	#N/A	8.47		#N/A
7.15	#N/A	8.47		#N/A
14.33	#N/A	12.82		#N/A
7.53	#N/A	0		#N/A
7.1	#N/A	3.62		#N/A
11.98	#N/A	10.29		#N/A
9.46	#N/A	10.36		#N/A
8.83	#N/A	7.33		#N/A
8.68	#N/A	7.41		#N/A
5.78	#N/A	12.15		#N/A
6.06	#N/A	0		#N/A
8.58	#N/A	6.16		#N/A
9.89	#N/A	8.72		#N/A
7.48	#N/A	0		#N/A
5.87	#N/A	8.23		#N/A
13.12	#N/A	10.99		#N/A
7.48	#N/A	0		#N/A
7.48	#N/A	0		#N/A
3.72	#N/A	8.32		#N/A
7.46	#N/A	0		#N/A
7.54	#N/A	0		#N/A
10.72	#N/A	9.81		#N/A
10.5	#N/A	9.85		#N/A
10.44	#N/A	8.71		#N/A
12.73	#N/A	11.37		#N/A
9.83	#N/A	7.83		#N/A
9.43	#N/A	10.14		#N/A
9.43	#N/A	10.14		#N/A
5.56	#N/A	11.73		#N/A
6.34	#N/A	8.75		#N/A
6.14	#N/A	10.82		#N/A
7.38	#N/A	0		#N/A
12.17	#N/A	11.56		#N/A
8.41	#N/A	6.68		#N/A
8.41	#N/A	6.68		#N/A
7.37	#N/A	0		#N/A
7.37	#N/A	0		#N/A
0	#N/A	7.41		#N/A
7.37	#N/A	0		#N/A
7.37	#N/A	0		0
7.36	#N/A	0		#N/A
0	#N/A	4.85		#N/A
0	#N/A	4.12		#N/A
10.52	#N/A	9.59		#N/A
7.36	#N/A	0		#N/A
7.58	#N/A	9.07		#N/A
6.03	#N/A	0		#N/A
0	#N/A	7.42		#N/A
7.34	#N/A	0		#N/A
9.28	#N/A	5.69		#N/A
9.85	#N/A	8.88		#N/A
7.33	#N/A	0		#N/A
9.55	#N/A	8.86		#N/A
0	#N/A	7.37		#N/A
7.33	#N/A	0		#N/A
9.29	#N/A	7.97		#N/A
12.37	#N/A	10.87		#N/A
9.95	#N/A	8.99		#N/A
11.06	#N/A	9.85		#N/A
9.53	#N/A	7.98		#N/A
9.21	#N/A	8.39		#N/A
11.04	#N/A	9.85		#N/A
9.93	#N/A	8.96		#N/A
7.28	#N/A	0		#N/A
7.28	#N/A	0		#N/A
0	#N/A	5.69		#N/A
0	#N/A	4.92		#N/A
0	#N/A	4.9		#N/A
7.27	#N/A	0		#N/A
11.43	#N/A	10.57		#N/A
7.26	#N/A	0		#N/A
7.26	#N/A	0		#N/A
8.33	#N/A	6.7		#N/A
5.28	#N/A	11.33		#N/A
6.22	#N/A	0		#N/A
7.23	#N/A	0		#N/A
10.1	#N/A	9.33		#N/A
10.8	#N/A	6.17		#N/A
9.95	#N/A	10.76		#N/A
7.35	#N/A	10.8		#N/A
11.77	#N/A	5.43		#N/A
10.77	#N/A	11.61		#N/A
7.18	#N/A	0		#N/A
7.18	#N/A	0		#N/A
11.16	#N/A	10.21		#N/A
8.82	#N/A	10.36		#N/A
10.47	#N/A	8.9		#N/A
7.16	#N/A	0		#N/A
9.6	#N/A	7.49		#N/A
5.7	#N/A	0		#N/A
10.96	#N/A	9.14		#N/A
10.81	#N/A	9.21		#N/A
7.19	#N/A	0		#N/A
8.87	#N/A	7.31		#N/A
7.88	#N/A	9.92		#N/A
7.08	#N/A	0		#N/A
7.08	#N/A	0		#N/A
9.82	#N/A	8.91		#N/A
9.68	#N/A	10.27		#N/A
7.06	#N/A	0		#N/A
8.08	#N/A	9.03		#N/A
13.98	#N/A	14.69		#N/A
10.29	#N/A	8.42		#N/A
9.36	#N/A	10.35		#N/A
7.04	#N/A	0		#N/A
10.76	#N/A	9.98		#N/A
9.43	#N/A	8.04		#N/A
7.03	#N/A	0		#N/A
5.75	#N/A	11.72		#N/A
8.71	#N/A	7.06		#N/A
10.44	#N/A	8.73		#N/A
10.19	#N/A	9.19		#N/A
7.01	#N/A	0		#N/A
7.1	#N/A	0		#N/A
6.83	#N/A	8.31		#N/A
9.51	#N/A	5.04		#N/A
9.51	#N/A	5.04		#N/A
10.34	#N/A	9.4		#N/A
10.11	#N/A	11.06		#N/A
8.85	#N/A	6.07		#N/A
6.98	#N/A	0		#N/A
12.73	#N/A	12.04		#N/A
7.89	#N/A	4.73		#N/A
6.97	#N/A	0		#N/A
8.67	#N/A	1.97		#N/A
6.96	#N/A	0		#N/A
6.96	#N/A	0		#N/A
4.24	#N/A	8.66		#N/A
10.41	#N/A	8.9		#N/A
6.94	#N/A	0		#N/A
7.03	#N/A	0		#N/A
12.78	#N/A	12.27		#N/A
5.44	#N/A	7.74		#N/A
8.83	#N/A	7.81		#N/A
13.88	#N/A	13.11		#N/A
0	#N/A	4.33		#N/A
8.57	#N/A	7.01		#N/A
11.44	#N/A	10.54		#N/A
11.97	#N/A	10.45		#N/A
6.9	#N/A	0		#N/A
9.54	#N/A	10.47		#N/A
6.89	#N/A	0		#N/A
7.88	#N/A	8.88		#N/A
10.71	#N/A	8.98		#N/A
14.3	#N/A	13.24		13.24
13.56	#N/A	11.71		#N/A
3.9	#N/A	0		#N/A
6.87	#N/A	0		#N/A
6.87	#N/A	0		#N/A
8.05	#N/A	9.52		#N/A
8.05	#N/A	9.52		#N/A
10.68	#N/A	8.83		#N/A
10.72	#N/A	9.98		#N/A
10.72	#N/A	9.98		#N/A
6.86	#N/A	0		#N/A
8.87	#N/A	5.84		#N/A
6.94	#N/A	0		#N/A
5.42	#N/A	0.82		#N/A
6.84	#N/A	0		#N/A
6.84	#N/A	0		#N/A
6.83	#N/A	0		#N/A
0	#N/A	6.88		#N/A
10.42	#N/A	9.2		#N/A
6.92	#N/A	0		#N/A
10.51	#N/A	8.58		#N/A
9.34	#N/A	8.24		#N/A
6.79	#N/A	0		#N/A
9.05	#N/A	6.63		#N/A
8.53	#N/A	7.05		#N/A
8.13	#N/A	9.56		9.56
13.01	#N/A	11.15		#N/A
6.76	#N/A	0		#N/A
0	#N/A	6.81		#N/A
9.31	#N/A	10.18		#N/A
9.31	#N/A	10.18		#N/A
0	#N/A	6.81		#N/A
9.54	#N/A	8.31		#N/A
6.7	#N/A	0		#N/A
6.68	#N/A	0		#N/A
8.88	#N/A	10.69		#N/A
0	#N/A	6.77		#N/A
6.68	#N/A	0		#N/A
12.61	#N/A	11.4		#N/A
10.67	#N/A	11.21		#N/A
6.65	#N/A	0		#N/A
6.65	#N/A	0		#N/A
11.08	#N/A	9.4		#N/A
6.64	#N/A	0		#N/A
6.63	#N/A	0		#N/A
11.17	#N/A	13.13		#N/A
10.98	#N/A	9.95		#N/A
6.62	#N/A	0		#N/A
10.89	#N/A	9.89		#N/A
6.6	#N/A	0		#N/A
6.6	#N/A	0		#N/A
10.14	#N/A	9.46		#N/A
6.59	#N/A	0		#N/A
6.69	#N/A	0		#N/A
7.6	#N/A	3.32		#N/A
3.81	#N/A	8.06		#N/A
10.02	#N/A	10.58		#N/A
0	#N/A	6.61		#N/A
6.55	#N/A	0		#N/A
8.94	#N/A	9.75		#N/A
6.54	#N/A	0		#N/A
9.67	#N/A	8.52		#N/A
6.64	#N/A	0		#N/A
8.26	#N/A	5.3		#N/A
6.53	#N/A	0		#N/A
0	#N/A	6.58		#N/A
10.82	#N/A	9.65		#N/A
9.33	#N/A	8.15		#N/A
9.69	#N/A	7.13		#N/A
13.55	#N/A	12.37		12.37
11.91	#N/A	12.65		#N/A
9.74	#N/A	8.2		#N/A
6.5	#N/A	0		#N/A
0	#N/A	6.58		#N/A
0	#N/A	6.52		#N/A
6.47	#N/A	0		#N/A
6.47	#N/A	0		#N/A
6.47	#N/A	0		#N/A
6.46	#N/A	0		#N/A
10.32	#N/A	9.49		#N/A
13.28	#N/A	12.13		12.13
7.26	#N/A	8.59		#N/A
0	#N/A	6.5		#N/A
6.44	#N/A	0		#N/A
9.04	#N/A	8.09		#N/A
9.04	#N/A	8.09		#N/A
6.44	#N/A	0		#N/A
6.44	#N/A	0		#N/A
6.44	#N/A	0		#N/A
9.68	#N/A	5.38		#N/A
8.08	#N/A	6		#N/A
6.43	#N/A	0		#N/A
12.22	#N/A	11.59		#N/A
12.91	#N/A	12.22		12.22
6.47	#N/A	8.89		#N/A
11.67	#N/A	10.58		#N/A
6.41	#N/A	0		#N/A
0	#N/A	6.46		#N/A
6.4	#N/A	0		#N/A
10.69	#N/A	10.17		#N/A
8.95	#N/A	7.49		#N/A
12.92	#N/A	11.97		#N/A
0	#N/A	6.44		#N/A
8.29	#N/A	9.3		#N/A
4.94	#N/A	9.12		#N/A
6.37	#N/A	0		#N/A
11.87	#N/A	10.15		#N/A
12.93	#N/A	11.81		11.81
5.85	#N/A	11.38		#N/A
10.14	#N/A	9.36		#N/A
8.72	#N/A	11.99		#N/A
12.2	#N/A	13.07		#N/A
3.16	#N/A	7.41		#N/A
3.16	#N/A	7.41		#N/A
11.86	#N/A	10.69		#N/A
6.45	#N/A	0		#N/A
11.15	#N/A	10.4		#N/A
11.15	#N/A	10.4		#N/A
0	#N/A	4.01		#N/A
9.77	#N/A	5.58		#N/A
6.33	#N/A	0		#N/A
12.59	#N/A	12.16		#N/A
4.17	#N/A	8.36		#N/A
9.48	#N/A	8.71		#N/A
6.32	#N/A	0		#N/A
6.32	#N/A	0		#N/A
8.69	#N/A	6.64		#N/A
6.32	#N/A	0		#N/A
8.69	#N/A	6.78		#N/A
9.41	#N/A	10.38		#N/A
6.29	#N/A	0		#N/A
2.64	#N/A	6.67		#N/A
10.52	#N/A	9.26		#N/A
6.27	#N/A	11.93		#N/A
6.27	#N/A	11.93		#N/A
6.26	#N/A	0		#N/A
12.35	#N/A	11.42		#N/A
12.1	#N/A	10.56		#N/A
9.86	#N/A	8.31		#N/A
6.26	#N/A	0		#N/A
9.15	#N/A	7.07		#N/A
8.42	#N/A	2.21		#N/A
0	#N/A	6.31		#N/A
6.36	#N/A	0		#N/A
10.93	#N/A	11.43		#N/A
6.25	#N/A	0		#N/A
6.13	#N/A	10.27		#N/A
6.24	#N/A	0		#N/A
6.23	#N/A	0		#N/A
6.23	#N/A	0		#N/A
9.92	#N/A	7.82		#N/A
8.52	#N/A	9.44		#N/A
6.22	#N/A	0		#N/A
9.26	#N/A	9.81		#N/A
9.14	#N/A	8.01		#N/A
11.24	#N/A	12.06		12.06
0	#N/A	6.26		#N/A
9.53	#N/A	8.53		#N/A
11.41	#N/A	10.57		#N/A
11.44	#N/A	10.23		#N/A
9.12	#N/A	6.54		#N/A
9.12	#N/A	6.54		#N/A
10.01	#N/A	8.72		#N/A
6.19	#N/A	0		#N/A
9.21	#N/A	10.08		#N/A
9.46	#N/A	8.41		#N/A
9.83	#N/A	11.07		#N/A
11.73	#N/A	6.16		6.16
6.14	#N/A	0		#N/A
6.86	#N/A	8.76		#N/A
6.14	#N/A	0		#N/A
10.5	#N/A	9.42		#N/A
6.12	#N/A	0		#N/A
3.85	#N/A	7.96		#N/A
3.85	#N/A	7.96		#N/A
10.11	#N/A	8.87		#N/A
0	#N/A	6.17		#N/A
6.11	#N/A	0		#N/A
6.11	#N/A	0		#N/A
6.1	#N/A	0		#N/A
6.1	#N/A	0		#N/A
10.05	#N/A	8.4		#N/A
6.55	#N/A	12.2		#N/A
9.68	#N/A	10.59		#N/A
6.09	#N/A	0		#N/A
6.89	#N/A	12.68		#N/A
0	#N/A	6.15		#N/A
10.24	#N/A	11.01		#N/A
6.19	#N/A	0		#N/A
9.04	#N/A	6.93		#N/A
7.46	#N/A	11.16		#N/A
11.78	#N/A	10.46		#N/A
6.04	#N/A	0		#N/A
6.04	#N/A	0		#N/A
9.31	#N/A	#N/A	#N/A
9.85	10.44	#N/A	#N/A
10.31	9.4	#N/A	#N/A
7.95	8.94	#N/A	#N/A
7.95	8.94	#N/A	#N/A
6.02	0	#N/A	#N/A
8.92	7.85	#N/A	#N/A
8.56	7.24	#N/A	#N/A
9.39	8.3	#N/A	#N/A
9.39	8.3	#N/A	#N/A
6.9	4.12	#N/A	#N/A
10.54	9.85	#N/A	#N/A
12.07	6.13	#N/A	#N/A
7.08	12.89	#N/A	#N/A
7.08	12.89	#N/A	#N/A
11.86	11.19	#N/A	#N/A
0	6.06	#N/A	#N/A
6	0	#N/A	#N/A
6.11	0	#N/A	#N/A
5.99	0	#N/A	#N/A
8.99	10.28	#N/A	#N/A
5.98	0	#N/A	#N/A
5.98	0	#N/A	#N/A
6.57	12.15	#N/A	#N/A
10.38	10.86	#N/A	#N/A
10.38	10.86	#N/A	#N/A
5.97	0	#N/A	#N/A
0	6.02	#N/A	#N/A
0	6.02	#N/A	#N/A
0	3.09	#N/A	#N/A
11.79	12.42	#N/A	#N/A
11.39	12.18	#N/A	#N/A
9.53	7.36	#N/A	#N/A
10.26	9.51	#N/A	#N/A
14.25	12.03	#N/A	#N/A
5.93	0	#N/A	#N/A
0	5.97	#N/A	#N/A
0	5.97	#N/A	#N/A
5.91	0	#N/A	#N/A
0	6.01	#N/A	#N/A
0	5.96	#N/A	#N/A
0	5.96	#N/A	#N/A
5.9	0	#N/A	#N/A
5.9	0	#N/A	#N/A
5.9	0	#N/A	#N/A
10.77	11.33	#N/A	#N/A
10.77	11.33	#N/A	#N/A
11.55	12.32	#N/A	12.32
8.93	5.42	#N/A	#N/A
0	5.94	#N/A	#N/A
0	5.94	#N/A	#N/A
0	5.94	#N/A	#N/A
9.14	11.44	#N/A	#N/A
5.88	0	#N/A	#N/A
8.43	6.53	#N/A	#N/A
10.15	8.52	#N/A	#N/A
5.87	0	#N/A	#N/A
8.73	7.74	#N/A	#N/A
8.8	7.77	#N/A	#N/A
12.87	11.9	#N/A	#N/A
5.85	0	#N/A	#N/A
0	5.91	#N/A	#N/A
10.28	9.55	#N/A	#N/A
7.98	5.44	#N/A	#N/A
0	5.9	#N/A	#N/A
6.52	10.52	#N/A	#N/A
5.83	0	#N/A	#N/A
5.82	0	#N/A	#N/A
5.82	0	#N/A	#N/A
10.6	9.57	#N/A	#N/A
5.81	0	#N/A	#N/A
0	5.87	#N/A	#N/A
5.8	0	#N/A	#N/A
7.7	9.72	#N/A	#N/A
5.79	0	#N/A	#N/A
5.79	0	#N/A	#N/A
5.78	0	#N/A	#N/A
5.78	0	#N/A	#N/A
5.78	0	#N/A	#N/A
0	5.83	#N/A	#N/A
10.63	10.02	#N/A	#N/A
10.43	9.76	#N/A	9.76
5.77	0	#N/A	#N/A
7.09	8.24	#N/A	#N/A
0	5.81	#N/A	#N/A
0	5.85	#N/A	#N/A
10.6	9.8	#N/A	#N/A
11.54	10.37	#N/A	#N/A
9.88	8.53	#N/A	#N/A
5.73	0	#N/A	#N/A
5.72	0	#N/A	#N/A
9.1	7.96	#N/A	#N/A
9	6.85	#N/A	#N/A
5.7	0	#N/A	#N/A
0	5.76	#N/A	#N/A
9.15	7.7	#N/A	#N/A
4.85	7.44	#N/A	#N/A
5.68	0	#N/A	#N/A
5.68	0	#N/A	#N/A
5.68	0	#N/A	#N/A
7.27	8.85	#N/A	#N/A
0	5.78	#N/A	#N/A
7.78	6.44	#N/A	#N/A
5.66	0	#N/A	#N/A
10.46	9.63	#N/A	#N/A
8.38	9.34	#N/A	#N/A
6.51	11.86	#N/A	#N/A
11.23	10.43	#N/A	#N/A
4.89	0	#N/A	#N/A
3.36	7.27	#N/A	#N/A
13	11.43	#N/A	11.43
0	5.69	#N/A	#N/A
5.62	0	#N/A	#N/A
5.62	0	#N/A	#N/A
9.49	8.64	#N/A	#N/A
11.01	9.94	#N/A	#N/A
11.01	9.94	#N/A	#N/A
8.04	6.78	#N/A	#N/A
0	5.66	#N/A	#N/A
0	5.66	#N/A	#N/A
6.68	12.06	#N/A	#N/A
6.68	12.06	#N/A	#N/A
5.57	0	#N/A	#N/A
4.85	8.84	#N/A	#N/A
4.85	8.84	#N/A	#N/A
10.71	9.99	#N/A	#N/A
8.84	7.15	#N/A	#N/A
6.79	8.19	#N/A	#N/A
7.74	3.79	#N/A	#N/A
5.67	0	#N/A	#N/A
9.08	9.82	#N/A	#N/A
9.31	8.32	#N/A	#N/A
5.51	0	#N/A	#N/A
0	5.61	#N/A	#N/A
7.35	1.61	#N/A	#N/A
5.49	0	#N/A	#N/A
8.31	7.11	#N/A	#N/A
0	5.6	#N/A	#N/A
5.48	0	#N/A	#N/A
9.02	13.66	#N/A	#N/A
9.02	13.66	#N/A	#N/A
11.54	10.86	#N/A	10.86
5.4	9.26	#N/A	#N/A
0	5.53	#N/A	#N/A
0	5.53	#N/A	#N/A
10.2	9.56	#N/A	#N/A
14.16	12.85	#N/A	#N/A
5.45	0	#N/A	#N/A
12.28	11.67	#N/A	#N/A
12.28	11.67	#N/A	#N/A
5.44	0	#N/A	#N/A
5.44	0	#N/A	#N/A
3.47	7.32	#N/A	#N/A
5.41	0	#N/A	#N/A
0	5.53	#N/A	#N/A
10.22	9.62	#N/A	#N/A
12.04	11.11	#N/A	11.11
4.72	8.65	#N/A	#N/A
10.74	11.16	#N/A	#N/A
9.67	8.92	#N/A	#N/A
5.37	0	#N/A	#N/A
9.29	7.41	#N/A	#N/A
0	5.42	#N/A	#N/A
6.26	11.33	#N/A	#N/A
6.26	11.33	#N/A	#N/A
8.3	10.53	#N/A	#N/A
12.84	11.89	#N/A	11.89
5.34	0	#N/A	#N/A
5.34	0	#N/A	#N/A
10.72	9.86	#N/A	#N/A
10.72	9.86	#N/A	#N/A
0	2.92	#N/A	#N/A
0	2.92	#N/A	#N/A
0	5.45	#N/A	#N/A
0	5.45	#N/A	#N/A
7.88	6.15	#N/A	#N/A
10.92	10	#N/A	#N/A
11.16	10.15	#N/A	#N/A
0	5.39	#N/A	#N/A
6.4	10.22	#N/A	#N/A
5.3	0	#N/A	#N/A
5.3	0	#N/A	#N/A
5.3	0	#N/A	#N/A
10.71	9.84	#N/A	#N/A
4.41	8.3	#N/A	8.3
7.48	4.91	#N/A	#N/A
0	5.36	#N/A	#N/A
10.84	9.73	#N/A	#N/A
5.28	0	#N/A	#N/A
11.08	10.09	#N/A	#N/A
11.63	11.07	#N/A	#N/A
0	5.35	#N/A	#N/A
5.27	0	#N/A	#N/A
5.27	0	#N/A	#N/A
10.18	9.37	#N/A	#N/A
5.37	8.48	#N/A	#N/A
5.25	0	#N/A	#N/A
9.47	10.62	#N/A	#N/A
0	5.3	#N/A	#N/A
8.98	7.48	#N/A	#N/A
5.2	0	#N/A	#N/A
10.58	9.55	#N/A	#N/A
5.19	0	#N/A	#N/A
5.19	0	#N/A	#N/A
5.19	0	#N/A	#N/A
5.19	0	#N/A	#N/A
5.19	0	#N/A	#N/A
8.86	6.97	#N/A	6.97
11.65	12.18	#N/A	#N/A
5.17	0	#N/A	#N/A
5.17	0	#N/A	#N/A
11.08	10.63	#N/A	#N/A
0	5.23	#N/A	#N/A
8.97	7.94	#N/A	#N/A
8.97	7.94	#N/A	#N/A
9.05	5.15	#N/A	#N/A
6.52	8.51	#N/A	8.51
8.67	10.6	#N/A	#N/A
11.51	9.93	#N/A	#N/A
5.14	0	#N/A	#N/A
8.96	5.05	#N/A	#N/A
5.12	0	#N/A	#N/A
5.12	0	#N/A	#N/A
10.06	8.93	#N/A	#N/A
5.09	0	#N/A	#N/A
0	5.15	#N/A	#N/A
5.68	9.48	#N/A	#N/A
5.07	0	#N/A	#N/A
0	5.2	#N/A	#N/A
0	5.2	#N/A	#N/A
0	5.13	#N/A	#N/A
5.73	0.45	#N/A	#N/A
0	5.17	#N/A	#N/A
9.49	8.39	#N/A	#N/A
4.14	7.9	#N/A	#N/A
8.02	5.85	#N/A	#N/A
0	5.08	#N/A	#N/A
5	0	#N/A	#N/A
11.84	12.37	#N/A	#N/A
6.44	11.39	#N/A	#N/A
4.98	0	#N/A	#N/A
0	5.06	#N/A	#N/A
0	5.06	#N/A	#N/A
11.6	10.92	#N/A	#N/A
0	5.11	#N/A	#N/A
5.56	9.25	#N/A	#N/A
4.96	0	#N/A	#N/A
8.65	7.7	#N/A	#N/A
5.72	9.44	#N/A	#N/A
10.75	11.19	#N/A	#N/A
14.56	13.2	#N/A	#N/A
4.94	0	#N/A	#N/A
0	5.02	#N/A	#N/A
9.51	8.5	#N/A	#N/A
4.92	0	#N/A	#N/A
4.92	0	#N/A	#N/A
0	5	#N/A	#N/A
12.01	12.53	#N/A	#N/A
7.6	3.84	#N/A	#N/A
4.9	0	#N/A	#N/A
4.9	0	#N/A	#N/A
0	5.03	#N/A	#N/A
9.22	7.85	#N/A	#N/A
9.22	7.85	#N/A	#N/A
9.42	8.35	#N/A	#N/A
6.67	10.34	#N/A	#N/A
6.42	10.08	#N/A	#N/A
0	4.94	#N/A	#N/A
9.75	8.92	#N/A	#N/A
10.32	9.36	#N/A	#N/A
0	4.99	#N/A	#N/A
0	3.85	#N/A	#N/A
5.81	9.46	#N/A	#N/A
9.06	9.77	#N/A	#N/A
4.82	0	#N/A	#N/A
9.12	7.94	#N/A	#N/A
14.43	13.37	#N/A	#N/A
12.57	11.54	#N/A	11.54
4.8	0	#N/A	#N/A
9.32	8.61	#N/A	#N/A
9.65	10.4	#N/A	#N/A
4.78	0	#N/A	#N/A
4.78	0	#N/A	#N/A
0	4.86	#N/A	#N/A
0	4.86	#N/A	#N/A
8.26	10.73	#N/A	#N/A
10.21	9.73	#N/A	#N/A
9.38	9.95	#N/A	#N/A
8.84	7.04	#N/A	#N/A
4.71	0	#N/A	#N/A
4.71	0	#N/A	#N/A
4.71	0	#N/A	#N/A
4.71	0	#N/A	#N/A
8.56	3.25	#N/A	#N/A
0	4.79	#N/A	#N/A
6.76	11.67	#N/A	#N/A
0	4.85	#N/A	#N/A
9.74	8.75	#N/A	#N/A
8.23	9.55	#N/A	#N/A
13.16	13.73	#N/A	13.73
0	4.83	#N/A	#N/A
9.82	10.44	#N/A	#N/A
4.67	0	#N/A	#N/A
5.63	3.55	#N/A	#N/A
4.64	8.32	#N/A	#N/A
0	4.81	#N/A	#N/A
4.64	0	#N/A	#N/A
10.16	10.83	#N/A	#N/A
0	4.72	#N/A	#N/A
10.02	9.27	#N/A	#N/A
13.87	12.98	#N/A	#N/A
4.62	0	#N/A	#N/A
8.48	6.24	#N/A	#N/A
8.53	10.16	#N/A	#N/A
10.27	9.48	#N/A	#N/A
8.75	9.55	#N/A	#N/A
0	4.76	#N/A	#N/A
0	4.76	#N/A	#N/A
4.78	0	#N/A	#N/A
4.78	0	#N/A	#N/A
11.16	10.24	#N/A	#N/A
9.68	8.3	#N/A	#N/A
5.58	9.17	#N/A	#N/A
0	4.73	#N/A	#N/A
4.57	0	#N/A	#N/A
4.57	0	#N/A	#N/A
4.57	0	#N/A	#N/A
11.35	10.86	#N/A	#N/A
8.47	9.27	#N/A	#N/A
9.84	7.89	#N/A	#N/A
0	4.62	#N/A	#N/A
0	4.62	#N/A	#N/A
9.29	5.7	#N/A	#N/A
0	4.68	#N/A	#N/A
0	4.68	#N/A	#N/A
4.7	0	#N/A	#N/A
10.98	10.56	#N/A	#N/A
10.52	10.94	#N/A	#N/A
0	4.65	#N/A	#N/A
9.8	8.68	#N/A	#N/A
9.8	8.68	#N/A	#N/A
3.75	7.71	#N/A	#N/A
4.47	0	#N/A	#N/A
4.24	7.83	#N/A	#N/A
10.08	9.61	#N/A	#N/A
0	4.55	#N/A	#N/A
0	4.55	#N/A	#N/A
11.38	10.93	#N/A	#N/A
7.51	3.84	#N/A	#N/A
4.44	0	#N/A	#N/A
4.44	0	#N/A	#N/A
9.49	5.93	#N/A	#N/A
0	4.52	#N/A	#N/A
4.41	0	#N/A	#N/A
12.01	11.47	#N/A	#N/A
9.4	9.95	#N/A	#N/A
13.15	14.1	#N/A	#N/A
4.39	0	#N/A	#N/A
4.39	0	#N/A	#N/A
9.66	6	#N/A	#N/A
8.41	3.25	#N/A	#N/A
11.76	10.99	#N/A	#N/A
8.64	4.92	#N/A	#N/A
6.51	10.02	#N/A	#N/A
6.51	10.02	#N/A	#N/A
0	4.46	#N/A	#N/A
11.47	10.71	#N/A	#N/A
6.29	10.87	#N/A	#N/A
9.66	8.7	#N/A	#N/A
4.36	0	#N/A	#N/A
4.36	0	#N/A	#N/A
4.36	0	#N/A	#N/A
4.36	0	#N/A	#N/A
4.36	7.93	#N/A	#N/A
11.15	9.72	#N/A	#N/A
4.33	0	#N/A	#N/A
4.33	0	#N/A	#N/A
9.63	10.38	#N/A	#N/A
0	4.41	#N/A	#N/A
0	4.41	#N/A	#N/A
0	4.41	#N/A	#N/A
4.3	0	#N/A	#N/A
8.49	9.42	#N/A	#N/A
4.49	0	#N/A	#N/A
9.85	11.11	#N/A	#N/A
0	4.45	#N/A	#N/A
0	4.45	#N/A	#N/A
11.82	10.95	#N/A	#N/A
8.58	7.54	#N/A	#N/A
9.86	8.69	#N/A	#N/A
11.06	10.54	#N/A	#N/A
5.97	9.46	#N/A	#N/A
10.07	9.61	#N/A	#N/A
0	4.42	#N/A	#N/A
0	4.35	#N/A	#N/A
8.51	6.78	#N/A	#N/A
4.24	0	#N/A	#N/A
9.81	10.85	#N/A	#N/A
12.01	10.95	#N/A	#N/A
4.42	0	#N/A	#N/A
0	4.32	#N/A	#N/A
9.21	8.58	#N/A	#N/A
9.1	10.45	#N/A	#N/A
9.47	8.79	#N/A	#N/A
5.33	8.82	#N/A	#N/A
6.75	11.41	#N/A	#N/A
4.21	0	#N/A	#N/A
4.21	0	#N/A	#N/A
0	4.36	#N/A	#N/A
0	4.36	#N/A	#N/A
10.25	10.91	#N/A	#N/A
9.96	9.38	#N/A	#N/A
8.22	4.65	#N/A	#N/A
7.74	12.71	#N/A	#N/A
[truncated: 4,408 more rows]

## Sheet: Fig. 3A
RPGs				Non-RPGs
Position	SUMO	TBP		Position	SUMO	TBP
-1000	0.00170836	0		-1000	0.0799926	0.125765
-990	0.00150799	0.00110584		-990	0.0835343	0.117856
-980	0.00218954	0.00110336		-980	0.0897422	0.109184
-970	0.0033571	0.00149663		-970	0.0969722	0.0997243
-960	0.00418078	0.00271972		-960	0.100027	0.0908806
-950	0.0058316	0.00405014		-950	0.106143	0.0839611
-940	0.00886769	0.00544796		-940	0.110973	0.0772879
-930	0.0123669	0.00603476		-930	0.118809	0.070809
-920	0.0160665	0.00608354		-920	0.125215	0.0673733
-910	0.0202785	0.00658502		-910	0.125583	0.0604802
-900	0.0259271	0.0078427		-900	0.12596	0.0558135
-890	0.0316124	0.00928842		-890	0.123733	0.051863
-880	0.0399989	0.0103182		-880	0.118321	0.0477209
-870	0.0478086	0.0111113		-870	0.115679	0.0439761
-860	0.0556675	0.0126418		-860	0.108556	0.042379
-850	0.0650822	0.0174064		-850	0.102946	0.0427577
-840	0.0740594	0.0241994		-840	0.0999276	0.0419546
-830	0.0836045	0.031892		-830	0.0994205	0.0432139
-820	0.0925138	0.0407277		-820	0.101072	0.0462292
-810	0.102299	0.050256		-810	0.099163	0.0523841
-800	0.11245	0.0609761		-800	0.100379	0.0599331
-790	0.121533	0.0712589		-790	0.100351	0.0659893
-780	0.130514	0.0822631		-780	0.108481	0.0717993
-770	0.139465	0.0938535		-770	0.12035	0.0784646
-760	0.146485	0.10554		-760	0.133348	0.087702
-750	0.15215	0.117183		-750	0.145764	0.0955744
-740	0.1578	0.130356		-740	0.154424	0.103696
-730	0.160189	0.143474		-730	0.158599	0.112311
-720	0.163383	0.154488		-720	0.166412	0.123339
-710	0.166363	0.163862		-710	0.176752	0.133888
-700	0.169012	0.171633		-700	0.182532	0.142966
-690	0.171164	0.178732		-690	0.191893	0.151734
-680	0.172012	0.185064		-680	0.20047	0.159141
-670	0.171906	0.191179		-670	0.215512	0.16597
-660	0.17214	0.195974		-660	0.219541	0.17236
-650	0.172599	0.198126		-650	0.226569	0.179861
-640	0.175072	0.199436		-640	0.23206	0.184647
-630	0.177129	0.199049		-630	0.2399	0.18992
-620	0.179421	0.19703		-620	0.250795	0.193365
-610	0.18483	0.195202		-610	0.266673	0.195839
-600	0.191791	0.192385		-600	0.276125	0.201648
-590	0.201661	0.189698		-590	0.283542	0.207139
-580	0.213607	0.186963		-580	0.297146	0.211809
-570	0.228226	0.183327		-570	0.305723	0.215201
-560	0.247246	0.179122		-560	0.311087	0.219334
-550	0.268724	0.174788		-550	0.316609	0.224134
-540	0.291033	0.169245		-540	0.324683	0.227961
-530	0.31557	0.163862		-530	0.333458	0.23414
-520	0.343888	0.159488		-520	0.339559	0.243396
-510	0.37274	0.154813		-510	0.34324	0.249711
-500	0.406397	0.150449		-500	0.352886	0.256857
-490	0.44361	0.146507		-490	0.364819	0.266665
-480	0.483148	0.142216		-480	0.378443	0.274663
-470	0.524993	0.137486		-470	0.388787	0.28476
-460	0.570628	0.134461		-460	0.401285	0.296748
-450	0.621585	0.131262		-450	0.415959	0.304535
-440	0.675095	0.128126		-440	0.427048	0.31388
-430	0.726695	0.125683		-430	0.437293	0.323453
-420	0.780569	0.123437		-420	0.440288	0.3312
-410	0.832494	0.121624		-410	0.447169	0.338979
-400	0.875951	0.118981		-400	0.457965	0.346604
-390	0.91286	0.116273		-390	0.467861	0.356829
-380	0.942924	0.113521		-380	0.47334	0.367674
-370	0.969356	0.110858		-370	0.476668	0.381952
-360	0.986834	0.107662		-360	0.48074	0.39788
-350	0.997073	0.104728		-350	0.489071	0.414304
-340	1	0.102403		-340	0.50737	0.429488
-330	0.996325	0.10073		-330	0.523966	0.44747
-320	0.985709	0.0991414		-320	0.544511	0.467158
-310	0.967718	0.100031		-310	0.565258	0.483666
-300	0.943554	0.102065		-300	0.590949	0.500487
-290	0.91513	0.106645		-290	0.622056	0.516501
-280	0.884314	0.113832		-280	0.650956	0.536154
-270	0.850686	0.123612		-270	0.675894	0.558488
-260	0.814692	0.135889		-260	0.698836	0.586868
-250	0.774036	0.15317		-250	0.723026	0.620109
-240	0.731955	0.175888		-240	0.752382	0.659397
-230	0.685447	0.204527		-230	0.784927	0.694781
-220	0.641397	0.239923		-220	0.816089	0.729046
-210	0.592603	0.282719		-210	0.844323	0.766469
-200	0.5461	0.330875		-200	0.868351	0.803995
-190	0.502078	0.382529		-190	0.897152	0.834574
-180	0.459348	0.438193		-180	0.924123	0.862857
-170	0.419433	0.498885		-170	0.946213	0.885193
-160	0.383264	0.559		-160	0.957004	0.907253
-150	0.351167	0.619432		-150	0.972891	0.930205
-140	0.324833	0.676361		-140	0.985164	0.951855
-130	0.303491	0.729136		-130	0.994501	0.970728
-120	0.283615	0.779714		-120	0.999964	0.988745
-110	0.26565	0.828987		-110	0.986257	1
-100	0.248276	0.875844		-100	0.972241	0.999945
-90	0.234295	0.920854		-90	0.955336	0.993306
-80	0.223312	0.959793		-80	0.935873	0.973415
-70	0.21315	0.988349		-70	0.897651	0.941582
-60	0.205445	1		-60	0.852746	0.902115
-50	0.200031	0.994304		-50	0.803843	0.862721
-40	0.193557	0.976787		-40	0.756672	0.824003
-30	0.184769	0.953736		-30	0.708756	0.783501
-20	0.175091	0.924625		-20	0.662726	0.74395
-10	0.166016	0.892723		-10	0.606277	0.704769
0	0.156205	0.859796		0	0.550441	0.670193
10	0.147298	0.817215		10	0.506209	0.623955
20	0.136149	0.772579		20	0.450612	0.581045
30	0.124295	0.723797		30	0.39953	0.535694
40	0.111949	0.670668		40	0.350992	0.488819
50	0.0996634	0.613547		50	0.316245	0.446189
60	0.0868167	0.553338		60	0.284675	0.404871
70	0.0735623	0.491072		70	0.255568	0.366335
80	0.0633315	0.431624		80	0.228764	0.33346
90	0.0549152	0.375523		90	0.207934	0.30366
100	0.0482488	0.324963		100	0.188783	0.273474
110	0.0421489	0.279435		110	0.174109	0.244322
120	0.0370793	0.241539		120	0.155632	0.219293
130	0.0321761	0.211209		130	0.137329	0.199464
140	0.0288779	0.184899		140	0.12777	0.182045
150	0.0249855	0.163959		150	0.11596	0.16819
160	0.0211043	0.146925		160	0.107368	0.153951
170	0.0176563	0.133265		170	0.0978755	0.141437
180	0.0152692	0.122035		180	0.0927729	0.130513
190	0.0132821	0.112601		190	0.0892312	0.120907
200	0.0101538	0.105123		200	0.0821636	0.112419
210	0.00672045	0.099415		210	0.0719029	0.105131
220	0.00433608	0.0953898		220	0.066729	0.0971904
230	0.00276153	0.0926761		230	0.0581878	0.0904582
240	0.00193231	0.0895857		240	0.0534417	0.0854454
250	0.00224292	0.0885666		250	0.0501971	0.0806536
260	0.00231156	0.0882977		260	0.0473606	0.07494
270	0.00257364	0.0872493		270	0.0437397	0.0700814
280	0.00251332	0.0870178		280	0.0446944	0.0674417
290	0.00265199	0.0870362		290	0.0450351	0.0642793
300	0.00222628	0.0866749		300	0.0446271	0.0590164
310	0.00208623	0.0860381		310	0.0432999	0.0555669
320	0.00293417	0.0853354		320	0.04061	0.0523813
330	0.00317337	0.0847999		330	0.0349924	0.0481791
340	0.0029723	0.0853106		340	0.033174	0.0442675
350	0.00268111	0.0852028		350	0.0306821	0.0419751
360	0.0032947	0.0856759		360	0.0244861	0.0393554
370	0.0041267	0.086213		370	0.0200094	0.0368364
380	0.00656791	0.0869997		380	0.0158814	0.0358721
390	0.00946811	0.0884146		390	0.012411	0.0363975
400	0.0120133	0.0904061		400	0.00951903	0.0355602
410	0.015975	0.091684		410	0.00719354	0.0350218
420	0.0201704	0.0942384		420	0.00446001	0.0327514
430	0.0234942	0.0975302		430	0.00124712	0.0323868
440	0.0264935	0.100299		440	-2.45622e-05	0.0330979
450	0.0287413	0.103866		450	0.00698754	0.0323825
460	0.0300933	0.106784		460	0.00920209	0.033829
470	0.0308892	0.109332		470	0.0153506	0.0342227
480	0.030537	0.111533		480	0.0209246	0.0349766
490	0.0291857	0.114547		490	0.0243474	0.0346191
500	0.0266502	0.116519		500	0.024078	0.0327164
510	0.0244822	0.119222		510	0.0274019	0.0322472
520	0.0235663	0.122891		520	0.0289746	0.0322173
530	0.0225464	0.125707		530	0.0298303	0.0327463
540	0.0211944	0.128419		540	0.0342159	0.0326405
550	0.0205593	0.130801		550	0.035955	0.033387
560	0.0199734	0.133131		560	0.0392987	0.0340111
570	0.0212422	0.134491		570	0.0390134	0.0329587
580	0.0222878	0.136029		580	0.0382092	0.0305809
590	0.0234422	0.137687		590	0.0318983	0.0299764
600	0.0242818	0.13916		600	0.0308247	0.0288233
610	0.0250958	0.138872		610	0.0290578	0.0276199
620	0.0256948	0.139067		620	0.0287964	0.0242022
630	0.0254924	0.13961		630	0.0286696	0.0219523
640	0.0246389	0.13951		640	0.0283487	0.0204405
650	0.0232279	0.138997		650	0.0261777	0.0188001
660	0.0210682	0.136495		660	0.0227271	0.0154242
670	0.0193176	0.133837		670	0.0215069	0.0145939
680	0.0178782	0.131446		680	0.0185634	0.0134967
690	0.0158065	0.127529		690	0.0157943	0.0111814
700	0.0140219	0.123957		700	0.0119713	0.0105655
710	0.0126082	0.120093		710	0.0127438	0.0103292
720	0.011033	0.115361		720	0.0124704	0.00921697
730	0.00923377	0.111672		730	0.0113651	0.00857081
740	0.00766615	0.107769		740	0.0106045	0.00677036
750	0.00620808	0.10333		750	0.0107036	0.00505447
760	0.00497603	0.0989353		760	0.0127596	0.00568648
770	0.0047396	0.0948784		770	0.0171689	0.00585283
780	0.00458568	0.0910772		780	0.019023	0.00525976
790	0.00381331	0.0863897		790	0.0204056	0.00359067
800	0.00339593	0.0818957		800	0.0220576	0.00159122
810	0.00256671	0.0779123		810	0.0250011	0.000168718
820	0.00171738	0.0737076		820	0.0328887	0.000787352
830	0.000964422	0.0702686		830	0.0378883	0
840	0.000185812	0.067002		840	0.040602	0.0011712
850	0	0.0652334		850	0.0463583	0.00194872
860	0.000155306	0.0630256		860	0.0506012	0.00188618
870	0.000402825	0.0604521		870	0.0540756	0.00339442
880	0.00178394	0.0575578		880	0.0616582	0.00386164
890	0.00255145	0.0559524		890	0.0671213	0.00547017
900	0.00273727	0.0545268		900	0.0711502	0.00647973
910	0.00368366	0.0539451		910	0.0765539	0.00660282
920	0.00506061	0.0542676		920	0.0862837	0.00726826
930	0.00758711	0.055253		930	0.0878406	0.00926456
940	0.0102329	0.0549552		940	0.0890331	0.0123503
950	0.0132232	0.0553562		950	0.0972218	0.0148039
960	0.0167508	0.056325		960	0.108944	0.0165729
970	0.0199318	0.0576337		970	0.123618	0.0221587
980	0.0232619	0.0593251		980	0.145653	0.0278822
990	0.0260664	0.0611341		990	0.170552	0.0323735

## Sheet: Fig. 3B
Position	SUMO	Rpb3
-1000	0.0799926	0.221342
-990	0.0835343	0.218001
-980	0.0897422	0.212683
-970	0.0969722	0.20818
-960	0.100027	0.207378
-950	0.106143	0.210463
-940	0.110973	0.214056
-930	0.118809	0.223654
-920	0.125215	0.237765
-910	0.125583	0.250024
-900	0.12596	0.255065
-890	0.123733	0.24911
-880	0.118321	0.21621
-870	0.115679	0.189669
-860	0.108556	0.188439
-850	0.102946	0.180339
-840	0.0999276	0.177572
-830	0.0994205	0.192465
-820	0.101072	0.193138
-810	0.099163	0.182693
-800	0.100379	0.171364
-790	0.100351	0.186387
-780	0.108481	0.197362
-770	0.12035	0.202447
-760	0.133348	0.188211
-750	0.145764	0.162631
-740	0.154424	0.147539
-730	0.158599	0.154291
-720	0.166412	0.146518
-710	0.176752	0.122217
-700	0.182532	0.125547
-690	0.191893	0.140268
-680	0.20047	0.14663
-670	0.215512	0.151442
-660	0.219541	0.138337
-650	0.226569	0.116963
-640	0.23206	0.0928254
-630	0.2399	0.0985339
-620	0.250795	0.0985186
-610	0.266673	0.110564
-600	0.276125	0.114934
-590	0.283542	0.106892
-580	0.297146	0.08846
-570	0.305723	0.0709015
-560	0.311087	0.0706255
-550	0.316609	0.0830128
-540	0.324683	0.0743004
-530	0.333458	0.0593501
-520	0.339559	0.0445256
-510	0.34324	0.0280326
-500	0.352886	0.0252808
-490	0.364819	0.00894293
-480	0.378443	0.00484373
-470	0.388787	0.000403594
-460	0.401285	0
-450	0.415959	0.0214149
-440	0.427048	0.0260806
-430	0.437293	0.0423298
-420	0.440288	0.0510408
-410	0.447169	0.0286821
-400	0.457965	0.0142747
-390	0.467861	0.0297303
-380	0.47334	0.0554977
-370	0.476668	0.077001
-360	0.48074	0.0898745
-350	0.489071	0.100555
-340	0.50737	0.132422
-330	0.523966	0.164468
-320	0.544511	0.18734
-310	0.565258	0.201442
-300	0.590949	0.216156
-290	0.622056	0.23976
-280	0.650956	0.261331
-270	0.675894	0.302755
-260	0.698836	0.355005
-250	0.723026	0.390194
-240	0.752382	0.408803
-230	0.784927	0.417605
-220	0.816089	0.472789
-210	0.844323	0.507006
-200	0.868351	0.53198
-190	0.897152	0.573402
-180	0.924123	0.602988
-170	0.946213	0.63092
-160	0.957004	0.664955
-150	0.972891	0.70254
-140	0.985164	0.718041
-130	0.994501	0.740624
-120	0.999964	0.778267
-110	0.986257	0.835573
-100	0.972241	0.881697
-90	0.955336	0.905971
-80	0.935873	0.931845
-70	0.897651	0.921798
-60	0.852746	0.922325
-50	0.803843	0.957678
-40	0.756672	0.981743
-30	0.708756	0.989419
-20	0.662726	1
-10	0.606277	0.984789
0	0.550441	0.973161
10	0.506209	0.944682
20	0.450612	0.911262
30	0.39953	0.849484
40	0.350992	0.807406
50	0.316245	0.811465
60	0.284675	0.802799
70	0.255568	0.814065
80	0.228764	0.840713
90	0.207934	0.872445
100	0.188783	0.874465
110	0.174109	0.863459
120	0.155632	0.85782
130	0.137329	0.847515
140	0.12777	0.837953
150	0.11596	0.841099
160	0.107368	0.845855
170	0.0978755	0.855312
180	0.0927729	0.894221
190	0.0892312	0.917244
200	0.0821636	0.924056
210	0.0719029	0.914091
220	0.066729	0.900767
230	0.0581878	0.87356
240	0.0534417	0.811859
250	0.0501971	0.776409
260	0.0473606	0.791228
270	0.0437397	0.843052
280	0.0446944	0.892798
290	0.0450351	0.913472
300	0.0446271	0.912276
310	0.0432999	0.893726
320	0.04061	0.87136
330	0.0349924	0.861765
340	0.033174	0.870621
350	0.0306821	0.902865
360	0.0244861	0.890974
370	0.0200094	0.880492
380	0.0158814	0.885644
390	0.012411	0.907414
400	0.00951903	0.906355
410	0.00719354	0.916585
420	0.00446001	0.934053
430	0.00124712	0.916405
440	-2.45622e-05	0.876458
450	0.00698754	0.863001
460	0.00920209	0.879331
470	0.0153506	0.882363
480	0.0209246	0.904135
490	0.0243474	0.934345
500	0.024078	0.934559
510	0.0274019	0.925816
520	0.0289746	0.896481
530	0.0298303	0.890952
540	0.0342159	0.886973
550	0.035955	0.878534
560	0.0392987	0.864428
570	0.0390134	0.858647
580	0.0382092	0.861475
590	0.0318983	0.857892
600	0.0308247	0.843355
610	0.0290578	0.830815
620	0.0287964	0.853672
630	0.0286696	0.844199
640	0.0283487	0.85529
650	0.0261777	0.849745
660	0.0227271	0.863895
670	0.0215069	0.863258
680	0.0185634	0.856636
690	0.0157943	0.85049
700	0.0119713	0.847184
710	0.0127438	0.829033
720	0.0124704	0.827455
730	0.0113651	0.822482
740	0.0106045	0.829362
750	0.0107036	0.827191
760	0.0127596	0.809643
770	0.0171689	0.808878
780	0.019023	0.822254
790	0.0204056	0.80358
800	0.0220576	0.787249
810	0.0250011	0.762363
820	0.0328887	0.744211
830	0.0378883	0.725495
840	0.040602	0.725818
850	0.0463583	0.718711
860	0.0506012	0.731218
870	0.0540756	0.716545
880	0.0616582	0.71752
890	0.0671213	0.724345
900	0.0711502	0.7088
910	0.0765539	0.679495
920	0.0862837	0.665301
930	0.0878406	0.662678
940	0.0890331	0.655517
950	0.0972218	0.657642
960	0.108944	0.657065
970	0.123618	0.661576
980	0.145653	0.666933
990	0.170552	0.666969

## Sheet: Fig. 3C
Position	SUMO	TBP	Sua7	Tfa2	Tfg2	H3	Sko1	Msn4	Med8	Med14	Med3
-1000	0.0799926	0.125765	0.0650398	0.0680674	0.110159	0.685285	0.29132	0.0601851	0.121181	0.293529	0.254371
-990	0.0835343	0.117856	0.066279	0.0695069	0.111494	0.661533	0.318158	0.0775852	0.122999	0.301476	0.259313
-980	0.0897422	0.109184	0.0666649	0.0689458	0.113939	0.625644	0.335482	0.0940853	0.126806	0.310842	0.265615
-970	0.0969722	0.0997243	0.0679509	0.0693031	0.115895	0.597074	0.338346	0.0897468	0.129308	0.324959	0.275034
-960	0.100027	0.0908806	0.0686259	0.0713184	0.119164	0.589278	0.344082	0.0895392	0.131118	0.332509	0.279012
-950	0.106143	0.0839611	0.0699253	0.0741143	0.122277	0.580982	0.345121	0.0819237	0.136016	0.34611	0.28515
-940	0.110973	0.0772879	0.0722593	0.0777779	0.126304	0.588165	0.349972	0.0875545	0.140165	0.352524	0.29479
-930	0.118809	0.070809	0.0738499	0.0803533	0.130751	0.608418	0.350011	0.09397	0.144583	0.360432	0.30401
-920	0.125215	0.0673733	0.0763269	0.0825106	0.134607	0.623776	0.344125	0.0985623	0.150773	0.368875	0.31005
-910	0.125583	0.0604802	0.0787421	0.0847919	0.138105	0.652333	0.328789	0.107516	0.156855	0.379803	0.316929
-900	0.12596	0.0558135	0.0809053	0.0864027	0.142338	0.663844	0.30584	0.118801	0.161793	0.393002	0.326786
-890	0.123733	0.051863	0.0812227	0.086589	0.147154	0.672193	0.294803	0.122632	0.165747	0.401995	0.333714
-880	0.118321	0.0477209	0.082064	0.0876268	0.15125	0.683002	0.28971	0.131539	0.166639	0.409479	0.336948
-870	0.115679	0.0439761	0.0832411	0.0886627	0.155593	0.698601	0.284791	0.137193	0.170651	0.418979	0.342115
-860	0.108556	0.042379	0.0842093	0.0897971	0.160824	0.698658	0.270819	0.146909	0.173378	0.426845	0.3415
-850	0.102946	0.0427577	0.0847935	0.0886015	0.166177	0.685625	0.26337	0.15367	0.181065	0.438482	0.356731
-840	0.0999276	0.0419546	0.0859748	0.0883039	0.172778	0.660177	0.263129	0.151593	0.188112	0.448624	0.367968
-830	0.0994205	0.0432139	0.0874046	0.0890185	0.178637	0.611951	0.26073	0.158955	0.196005	0.46025	0.376351
-820	0.101072	0.0462292	0.0890654	0.0896709	0.182923	0.582067	0.260077	0.160594	0.201301	0.470154	0.381862
-810	0.099163	0.0523841	0.0902334	0.0903857	0.187079	0.570901	0.258229	0.157247	0.210107	0.477798	0.390046
-800	0.100379	0.0599331	0.0923253	0.0930592	0.191612	0.572135	0.257402	0.153855	0.220408	0.490814	0.407832
-790	0.100351	0.0659893	0.0947329	0.0953008	0.196455	0.562961	0.269668	0.149586	0.236383	0.500498	0.423624
-780	0.108481	0.0717993	0.0966902	0.0978888	0.20097	0.553242	0.289289	0.142847	0.250871	0.516887	0.442161
-770	0.12035	0.0784646	0.100902	0.100573	0.206293	0.537702	0.306328	0.153117	0.258427	0.529318	0.450111
-760	0.133348	0.087702	0.104428	0.104613	0.211181	0.54048	0.323488	0.161447	0.26668	0.541125	0.454245
-750	0.145764	0.0955744	0.107736	0.107633	0.216734	0.538435	0.340512	0.171855	0.279045	0.553465	0.465235
-740	0.154424	0.103696	0.110511	0.110856	0.221521	0.548839	0.356763	0.195971	0.293955	0.573797	0.485526
-730	0.158599	0.112311	0.11403	0.114554	0.227968	0.574697	0.379983	0.217132	0.308553	0.589318	0.501631
-720	0.166412	0.123339	0.117111	0.118954	0.23497	0.580292	0.397641	0.221448	0.322946	0.604905	0.512542
-710	0.176752	0.133888	0.122178	0.123281	0.244596	0.563126	0.413867	0.214155	0.3316	0.619272	0.528818
-700	0.182532	0.142966	0.127842	0.128433	0.254418	0.556829	0.433566	0.216232	0.343865	0.629863	0.540788
-690	0.191893	0.151734	0.132789	0.133173	0.265899	0.557359	0.451369	0.23774	0.35953	0.653267	0.557508
-680	0.20047	0.159141	0.1381	0.138188	0.277218	0.530012	0.462	0.244686	0.367459	0.662331	0.574703
-670	0.215512	0.16597	0.143624	0.141218	0.287889	0.496633	0.475295	0.257956	0.375936	0.668888	0.586091
-660	0.219541	0.17236	0.146971	0.14324	0.299792	0.453416	0.489374	0.292018	0.386861	0.684542	0.608515
-650	0.226569	0.179861	0.149896	0.147472	0.314411	0.422281	0.504522	0.314056	0.393756	0.703406	0.621988
-640	0.23206	0.184647	0.152365	0.149783	0.329478	0.367372	0.521919	0.325064	0.406068	0.711435	0.633327
-630	0.2399	0.18992	0.155963	0.153337	0.345182	0.317942	0.539393	0.344241	0.419889	0.725964	0.646529
-620	0.250795	0.193365	0.160212	0.154833	0.361212	0.292027	0.570864	0.358157	0.425198	0.754662	0.670148
-610	0.266673	0.195839	0.165361	0.155877	0.377136	0.276646	0.607007	0.405742	0.442334	0.785798	0.689494
-600	0.276125	0.201648	0.168999	0.157212	0.391964	0.251778	0.640016	0.439619	0.462539	0.802745	0.705594
-590	0.283542	0.207139	0.17205	0.158067	0.409142	0.244883	0.670365	0.449496	0.476338	0.816513	0.722678
-580	0.297146	0.211809	0.174333	0.157991	0.428223	0.241913	0.70646	0.462904	0.48405	0.836658	0.745342
-570	0.305723	0.215201	0.178091	0.15866	0.448596	0.247907	0.759187	0.485542	0.494699	0.849509	0.767927
-560	0.311087	0.219334	0.183466	0.159288	0.468872	0.253217	0.812881	0.513096	0.508431	0.869991	0.794716
-550	0.316609	0.224134	0.189563	0.161696	0.489121	0.269697	0.865875	0.537512	0.528191	0.885392	0.812266
-540	0.324683	0.227961	0.195981	0.166566	0.510182	0.282942	0.896156	0.573835	0.542626	0.900262	0.832351
-530	0.333458	0.23414	0.204988	0.17296	0.530465	0.283188	0.920537	0.660605	0.559832	0.91701	0.852969
-520	0.339559	0.243396	0.214491	0.178419	0.552767	0.282629	0.941948	0.744652	0.589315	0.943091	0.882857
-510	0.34324	0.249711	0.221935	0.183015	0.57672	0.285857	0.956211	0.769114	0.606492	0.95295	0.896547
-500	0.352886	0.256857	0.229364	0.187983	0.602735	0.280217	0.973017	0.800291	0.617209	0.961706	0.910366
-490	0.364819	0.266665	0.237988	0.194386	0.627964	0.259682	0.994467	0.830014	0.643289	0.965666	0.914024
-480	0.378443	0.274663	0.250342	0.203459	0.652262	0.244579	0.999371	0.808552	0.659974	0.972293	0.929161
-470	0.388787	0.28476	0.263419	0.213669	0.676418	0.222597	0.998249	0.827268	0.680045	0.986707	0.959885
-460	0.401285	0.296748	0.27696	0.224364	0.698381	0.198902	1	0.912907	0.691278	0.992237	0.978863
-450	0.415959	0.304535	0.290547	0.235014	0.720777	0.169111	0.971455	0.983154	0.692637	1	1
-440	0.427048	0.31388	0.306423	0.247616	0.742483	0.148617	0.941009	1	0.704615	0.988247	0.999913
-430	0.437293	0.323453	0.322146	0.261312	0.765273	0.132008	0.902419	0.995223	0.716286	0.967531	0.999597
-420	0.440288	0.3312	0.340255	0.274205	0.787937	0.117238	0.853793	0.905684	0.733232	0.959646	0.999157
-410	0.447169	0.338979	0.35846	0.288566	0.808652	0.10536	0.819943	0.765652	0.739819	0.9521	0.996094
-400	0.457965	0.346604	0.378477	0.304832	0.828895	0.0768016	0.775805	0.639236	0.737541	0.944196	0.993417
-390	0.467861	0.356829	0.399571	0.323323	0.850529	0.0359726	0.722971	0.561466	0.744627	0.934752	0.990525
-380	0.47334	0.367674	0.421464	0.342094	0.869336	0.00676522	0.673136	0.479842	0.763037	0.913133	0.97389
-370	0.476668	0.381952	0.444497	0.361427	0.885897	0	0.619596	0.432396	0.785716	0.894316	0.96926
-360	0.48074	0.39788	0.46659	0.380646	0.902287	0.0183436	0.560669	0.409895	0.781452	0.875337	0.967151
-350	0.489071	0.414304	0.490098	0.401568	0.918062	0.0285526	0.523994	0.405257	0.805046	0.857014	0.963232
-340	0.50737	0.429488	0.517524	0.423531	0.935242	0.0493693	0.47737	0.396418	0.833824	0.831333	0.953905
-330	0.523966	0.44747	0.545587	0.449271	0.952949	0.0656641	0.441445	0.391711	0.855699	0.805071	0.947302
-320	0.544511	0.467158	0.573758	0.475204	0.968471	0.0770779	0.39679	0.407588	0.891364	0.778003	0.935201
-310	0.565258	0.483666	0.598675	0.498512	0.982429	0.0676161	0.365647	0.405349	0.898067	0.752623	0.922926
-300	0.590949	0.500487	0.624957	0.524928	0.994065	0.073503	0.341165	0.365449	0.90046	0.720962	0.896515
-290	0.622056	0.516501	0.648921	0.550491	0.999651	0.0919047	0.325094	0.342372	0.929821	0.676178	0.857547
-280	0.650956	0.536154	0.676077	0.573396	1	0.120204	0.308093	0.311287	0.942335	0.643813	0.836635
-270	0.675894	0.558488	0.702545	0.59665	0.993757	0.150029	0.292167	0.270994	0.954256	0.610591	0.811312
-260	0.698836	0.586868	0.726826	0.619885	0.979041	0.143144	0.274978	0.253871	0.970207	0.576459	0.783101
-250	0.723026	0.620109	0.75013	0.643484	0.956923	0.135726	0.258592	0.262756	1	0.552077	0.758949
-240	0.752382	0.659397	0.77575	0.669655	0.926414	0.117074	0.242907	0.246694	0.999853	0.526957	0.73327
-230	0.784927	0.694781	0.800899	0.695824	0.892354	0.104315	0.23868	0.241594	0.995037	0.502188	0.710986
-220	0.816089	0.729046	0.822758	0.720009	0.85427	0.0913212	0.232519	0.242863	0.97243	0.475358	0.682619
-210	0.844323	0.766469	0.843959	0.74361	0.815249	0.101189	0.222875	0.227956	0.950816	0.453207	0.651126
-200	0.868351	0.803995	0.868508	0.770062	0.778842	0.102318	0.216239	0.221494	0.928721	0.441594	0.620922
-190	0.897152	0.834574	0.890175	0.792924	0.742713	0.101028	0.209023	0.210417	0.894708	0.436581	0.594225
-180	0.924123	0.862857	0.909869	0.815423	0.707839	0.0770418	0.187709	0.178524	0.863305	0.42736	0.563511
-170	0.946213	0.885193	0.929655	0.840081	0.672032	0.059558	0.164547	0.14497	0.834102	0.415194	0.526244
-160	0.957004	0.907253	0.952622	0.86554	0.637218	0.0730286	0.146666	0.113701	0.775859	0.403447	0.489465
-150	0.972891	0.930205	0.976826	0.894923	0.605844	0.077305	0.13295	0.0829853	0.733787	0.401524	0.460229
-140	0.985164	0.951855	0.992346	0.921329	0.57474	0.1222	0.122605	0.0486696	0.697777	0.394785	0.432268
-130	0.994501	0.970728	0.999105	0.947211	0.545415	0.136383	0.110025	0.0373387	0.6445	0.384903	0.410407
-120	0.999964	0.988745	1	0.972418	0.517515	0.150997	0.0892475	0.0286618	0.594376	0.376171	0.390049
-110	0.986257	1	0.995061	0.993151	0.48842	0.150521	0.0693793	0.00687698	0.554882	0.365994	0.36758
-100	0.972241	0.999945	0.980428	1	0.459883	0.160887	0.0516971	0	0.510697	0.356217	0.33917
-90	0.955336	0.993306	0.959738	0.994064	0.432154	0.211043	0.0353401	0.0105924	0.453649	0.342844	0.310818
-80	0.935873	0.973415	0.934332	0.975116	0.403617	0.276352	0.0380147	0.0123232	0.420906	0.333294	0.285168
-70	0.897651	0.941582	0.90086	0.946156	0.376032	0.321509	0.0409698	0.0101308	0.397755	0.321677	0.262567
-60	0.852746	0.902115	0.860713	0.909376	0.349759	0.387683	0.0476732	0.0178617	0.37592	0.312272	0.247405
-50	0.803843	0.862721	0.81606	0.867406	0.322465	0.454011	0.0560403	0.0331387	0.352847	0.305997	0.234733
-40	0.756672	0.824003	0.77143	0.823671	0.295934	0.493505	0.0649684	0.046085	0.328195	0.295397	0.220464
-30	0.708756	0.783501	0.727741	0.776016	0.271129	0.590844	0.0728519	0.072139	0.309176	0.278986	0.202661
-20	0.662726	0.74395	0.687749	0.729229	0.247868	0.69658	0.0919898	0.0972469	0.286498	0.257841	0.189201
-10	0.606277	0.704769	0.64557	0.67751	0.227759	0.773637	0.0926959	0.136663	0.262224	0.23584	0.176213
0	0.550441	0.670193	0.602384	0.624411	0.207117	0.852433	0.107752	0.18284	0.247376	0.219511	0.163412
10	0.506209	0.623955	0.559849	0.574736	0.186652	0.900504	0.118281	0.199548	0.230423	0.202445	0.152536
20	0.450612	0.581045	0.519977	0.527723	0.167564	0.945807	0.123543	0.216325	0.218909	0.187074	0.142544
30	0.39953	0.535694	0.483367	0.486026	0.149738	0.982894	0.121134	0.232571	0.212961	0.163105	0.128641
40	0.350992	0.488819	0.448314	0.447801	0.133904	0.953737	0.116806	0.238917	0.20796	0.147941	0.117668
50	0.316245	0.446189	0.417631	0.412654	0.118129	0.943863	0.106538	0.229363	0.196271	0.14282	0.112297
60	0.284675	0.404871	0.386598	0.379083	0.103788	0.92749	0.0981225	0.24351	0.180304	0.135941	0.105362
70	0.255568	0.366335	0.356046	0.348281	0.0903682	0.876666	0.088672	0.250363	0.16511	0.133661	0.101538
80	0.228764	0.33346	0.328228	0.319711	0.0791169	0.826097	0.0837968	0.272125	0.151693	0.132289	0.0984418
90	0.207934	0.30366	0.300076	0.289475	0.069226	0.83131	0.0854025	0.285625	0.142245	0.128645	0.0915193
100	0.188783	0.273474	0.272265	0.261795	0.0599609	0.839327	0.0781333	0.294371	0.133286	0.12411	0.0849133
110	0.174109	0.244322	0.247424	0.237322	0.0529713	0.872544	0.0794488	0.294556	0.126141	0.11879	0.07894
120	0.155632	0.219293	0.222884	0.212971	0.0460734	0.870716	0.0808466	0.286502	0.11655	0.114371	0.0719621
130	0.137329	0.199464	0.199408	0.190335	0.0386597	0.874399	0.0747042	0.267925	0.1076	0.109143	0.067091
140	0.12777	0.182045	0.177946	0.169945	0.0329981	0.923885	0.0762036	0.256687	0.0974064	0.102603	0.0625794
150	0.11596	0.16819	0.158689	0.150495	0.0271433	0.954323	0.0813447	0.258117	0.0891021	0.0988903	0.0599955
160	0.107368	0.153951	0.141877	0.132412	0.0211249	0.972099	0.0866504	0.252833	0.0773825	0.0921174	0.0549013
170	0.0978755	0.141437	0.12566	0.117357	0.0166709	0.987089	0.0904373	0.271571	0.0705496	0.0870892	0.0515188
180	0.0927729	0.130513	0.110636	0.102888	0.0130103	1	0.0883625	0.285741	0.0640722	0.077882	0.0444767
190	0.0892312	0.120907	0.0955044	0.0893335	0.0108416	0.981893	0.0920382	0.301018	0.0573191	0.0720359	0.040084
200	0.0821636	0.112419	0.0821554	0.0772932	0.00910416	0.958662	0.0955543	0.312372	0.0507243	0.0654151	0.0358082
210	0.0719029	0.105131	0.0695636	0.0656092	0.00716854	0.896837	0.092812	0.333349	0.0449988	0.0643179	0.0341325
220	0.066729	0.0971904	0.0586868	0.0547519	0.00446602	0.87778	0.0972713	0.344218	0.0409615	0.062829	0.032781
230	0.0581878	0.0904582	0.0485266	0.0442457	0.00234959	0.875977	0.112821	0.350057	0.0366609	0.0625819	0.0318481
240	0.0534417	0.0854454	0.0388	0.0350616	0.00171521	0.843207	0.116912	0.348741	0.0334819	0.0609344	0.0303502
250	0.0501971	0.0806536	0.0322447	0.0287035	0.00106462	0.824915	0.120041	0.344056	0.0310093	0.0578321	0.028641
260	0.0473606	0.07494	0.0266931	0.0233947	0.000949847	0.842571	0.119548	0.340756	0.0298769	0.0547564	0.0288554
270	0.0437397	0.0700814	0.0207127	0.0184386	0	0.868636	0.121033	0.324256	0.0300253	0.0546336	0.0310646
280	0.0446944	0.0674417	0.0161083	0.0148425	0.0001547	0.891818	0.123243	0.339256	0.0280226	0.0541104	0.0320057
290	0.0450351	0.0642793	0.0121852	0.0113189	0.0006416	0.919329	0.130401	0.366718	0.0285153	0.054038	0.0323144
300	0.0446271	0.0590164	0.00948731	0.00787096	0.0022927	0.946902	0.137525	0.397065	0.0291862	0.0515594	0.0325046
310	0.0432999	0.0555669	0.00704494	0.00644542	0.00245991	0.961348	0.135712	0.422496	0.0308837	0.0523074	0.0332507
320	0.04061	0.0523813	0.00536306	0.00541882	0.00282996	0.968956	0.134933	0.443773	0.0307216	0.051693	0.0341895
330	0.0349924	0.0481791	0.00407812	0.00449925	0.00399109	0.963094	0.125318	0.45845	0.0306778	0.0524917	0.034798
340	0.033174	0.0442675	0.00243012	0.00389571	0.00484636	0.964659	0.114726	0.471534	0.0322336	0.054558	0.0339982
350	0.0306821	0.0419751	5.04691e-05	0.00154164	0.00448982	0.928468	0.110339	0.471188	0.0338152	0.0543476	0.0349054
360	0.0244861	0.0393554	0	0.00134232	0.0040777	0.882476	0.10426	0.471857	0.0332915	0.0531278	0.034315
370	0.0200094	0.0368364	0.00010479	0.00188009	0.00575736	0.847411	0.103196	0.481019	0.0327825	0.0525532	0.0342248
380	0.0158814	0.0358721	0.000467457	0.0013769	0.00512136	0.81345	0.0954914	0.491865	0.0318718	0.0519318	0.0333986
390	0.012411	0.0363975	0.00051516	0.00122034	0.00480966	0.806246	0.088909	0.480696	0.0318994	0.0478553	0.0305577
400	0.00951903	0.0355602	0.000249975	0.000160353	0.00547084	0.79314	0.081572	0.470011	0.0321296	0.0476605	0.029554
410	0.00719354	0.0350218	0.00108652	0	0.0055364	0.78588	0.0773885	0.456073	0.0300833	0.0441316	0.0289366
420	0.00446001	0.0327514	0.00126351	9.57734e-05	0.00464912	0.803682	0.0690843	0.429811	0.0296878	0.0440637	0.0283016
430	0.00124712	0.0323868	0.00244899	0.000324095	0.00430195	0.804317	0.0687747	0.395957	0.0314437	0.0427654	0.0267693
440	-2.45622e-05	0.0330979	0.00419516	0.000326785	0.0043375	0.820346	0.0625067	0.395657	0.0305952	0.042744	0.0247835
450	0.00698754	0.0323825	0.00675911	0.000708384	0.00465089	0.866639	0.0568141	0.406088	0.0307019	0.0413649	0.0216942
460	0.00920209	0.033829	0.00818578	0.00198334	0.0043712	0.898175	0.057646	0.396142	0.0315577	0.0404667	0.0222949
470	0.0153506	0.0342227	0.00830894	0.0032546	0.00397919	0.928137	0.0601755	0.394688	0.0306565	0.0379553	0.0209049
480	0.0209246	0.0349766	0.00971605	0.00627071	0.00556335	0.946145	0.0633772	0.387995	0.0300883	0.0363868	0.0194715
490	0.0243474	0.0346191	0.0121913	0.00864541	0.00638483	0.920556	0.0631886	0.382641	0.0298653	0.0326388	0.0173743
500	0.024078	0.0327164	0.0125259	0.0105283	0.00710781	0.91468	0.0603786	0.378326	0.030179	0.0310406	0.0164727
510	0.0274019	0.0322472	0.0121927	0.012927	0.00769014	0.907995	0.0677204	0.387234	0.0307438	0.0280109	0.0144521
520	0.0289746	0.0322173	0.0113875	0.0138874	0.00765221	0.890636	0.0744769	0.39808	0.0324614	0.0254057	0.0131324
530	0.0298303	0.0327463	0.0105894	0.0153493	0.0078767	0.875083	0.075304	0.415457	0.0337158	0.0231295	0.0116705
540	0.0342159	0.0326405	0.0103856	0.0165967	0.00779394	0.859111	0.0681798	0.434334	0.0349802	0.022234	0.0118501
550	0.035955	0.033387	0.0109494	0.0168832	0.00862179	0.856858	0.0708157	0.437657	0.0350975	0.0221289	0.0116773
560	0.0392987	0.0340111	0.0102107	0.0173411	0.00871169	0.839826	0.0787234	0.446703	0.0358304	0.0203	0.0100572
570	0.0390134	0.0329587	0.0112146	0.0178873	0.00912458	0.826121	0.0856685	0.461634	0.0368753	0.0197833	0.00992701
580	0.0382092	0.0305809	0.0105337	0.0196887	0.0105281	0.821274	0.0932231	0.454873	0.0371946	0.0179142	0.00868934
590	0.0318983	0.0299764	0.00947338	0.0196677	0.011056	0.846513	0.0930152	0.444465	0.0371632	0.0173885	0.00714522
600	0.0308247	0.0288233	0.00965155	0.018769	0.00954991	0.848845	0.0911241	0.459142	0.0352859	0.0145582	0.00720664
610	0.0290578	0.0276199	0.0101755	0.0183069	0.0102806	0.861739	0.0918737	0.490019	0.0344251	0.0122403	0.00660039
620	0.0287964	0.0242022	0.0106297	0.0174693	0.0113424	0.882715	0.0897312	0.504788	0.0312626	0.00972216	0.00613716
630	0.0286696	0.0219523	0.0100417	0.0163448	0.0131305	0.895472	0.0900601	0.540558	0.0301944	0.00839409	0.0057822
640	0.0283487	0.0204405	0.00854143	0.0149469	0.0143658	0.88913	0.0832116	0.561881	0.0267172	0.00599277	0.00334122
650	0.0261777	0.0188001	0.00842973	0.0146612	0.0153549	0.874281	0.0752363	0.560197	0.0244281	0.00483928	0.00275727
660	0.0227271	0.0154242	0.00825116	0.0144946	0.0155814	0.887406	0.0707625	0.557727	0.0224568	0.0043555	0.00228751
670	0.0215069	0.0145939	0.00847387	0.0141762	0.016354	0.875605	0.0676478	0.559504	0.0177285	0.00428432	0.00301354
680	0.0185634	0.0134967	0.00851931	0.0131027	0.0181671	0.862802	0.0548553	0.552673	0.0140161	0.00312445	0.00273031
690	0.0157943	0.0111814	0.00887575	0.0137621	0.0185213	0.838496	0.0394173	0.561974	0.0124995	0.00235608	0.00186233
700	0.0119713	0.0105655	0.00922775	0.0139118	0.0175276	0.810537	0.0265039	0.570189	0.00993974	0.00214715	0.00112586
710	0.0127438	0.0103292	0.00927328	0.0141965	0.016125	0.804867	0.0218367	0.554012	0.00908417	0.00241842	0.000433733
720	0.0124704	0.00921697	0.00996355	0.0141915	0.0146466	0.773073	0.0198489	0.529296	0.00660786	0.00216754	0.000112889
730	0.0113651	0.00857081	0.0107727	0.014846	0.0130665	0.766232	0.0221607	0.528766	0.00446809	0.00244574	0.00105364
740	0.0106045	0.00677036	0.011602	0.0163655	0.0107607	0.773234	0.0242743	0.51755	0.00292914	0.000649938	0.000184203
750	0.0107036	0.00505447	0.0124755	0.0168696	0.00892075	0.797906	0.0242162	0.517758	0.00113119	0	0
760	0.0127596	0.00568648	0.0131077	0.0180037	0.00765406	0.806361	0.0219092	0.521266	0.000476148	0.000198415	0.00158843
770	0.0171689	0.00585283	0.0148348	0.0197105	0.00743755	0.823648	0.0202794	0.538966	0.00033861	0.0019397	0.00320823
780	0.019023	0.00525976	0.0158964	0.0208361	0.0066398	0.847064	0.0245548	0.534904	0	0.00209611	0.0037615
790	0.0204056	0.00359067	0.0164266	0.0219578	0.00612126	0.87075	0.0287335	0.538989	0.00136534	0.00200577	0.00404232
800	0.0220576	0.00159122	0.0171229	0.0234236	0.00706105	0.902134	0.0356062	0.544135	0.000806245	0.00198466	0.00506354
810	0.0250011	0.000168718	0.01793	0.0244227	0.00749606	0.893317	0.0332024	0.56832	0.000878627	0.00202395	0.00454794
820	0.0328887	0.000787352	0.0195105	0.0254227	0.00750565	0.892388	0.035906	0.579443	0.00150315	0.0026786	0.0061566
830	0.0378883	0	0.0206786	0.0267004		0.901594	0.033038	0.58152	0.00266125	0.00213352	0.00837513
840	0.040602	0.0011712	0.0213193	0.0278883		0.903801	0.0297202	0.59112	0.00468189	0.00166843	0.0097537
850	0.0463583	0.00194872	0.0225854	0.028602		0.888753	0.027181	0.584174	0.00598734	0.00180042	0.0122001
860	0.0506012	0.00188618	0.0241238	0.0296804		0.894303	0.0149834	0.571412	0.00618723	0.00161564	0.0129409
870	0.0540756	0.00339442	0.0247856	0.0289359		0.907667	0.0114576	0.569197	0.00890721	0.00314909	0.0166943
880	0.0616582	0.00386164	0.0254313	0.0285754		0.902857	0.0125894	0.573004	0.0106618	0.00461148	0.0220267
890	0.0671213	0.00547017	0.0250566	0.0273903		0.897026	0.0118058	0.574874	0.0124148	0.00626662	0.0259492
900	0.0711502	0.00647973	0.0240581	0.0246733		0.884264	0.0055426	0.574112	0.016535	0.00729904	0.0301222
910	0.0765539	0.00660282	0.0226974	0.0220112		0.914049	0.0077432	0.57042	0.0182348	0.00766278	0.0332417
920	0.0862837	0.00726826	0.0212381	0.0192348		0.949735	0.00288254	0.580528	0.0202069	0.00885923	0.036082
930	0.0878406	0.00926456	0.0202608	0.0172536		0.946478	0	0.590335	0.0214952	0.00915012	0.0364421
940	0.0890331	0.0123503	0.0190758	0.0162078		0.950391	0.0025585	0.57942	0.022345	0.00809216	0.0389673
950	0.0972218	0.0148039	0.0166459	0.0141564		0.97447	0.00455113	0.579397	0.0273818	0.00907069	0.0491738
960	0.108944	0.0165729	0.0155073	0.0137087		0.976504	0.00855089	0.583781	0.0302261	0.0101033	0.0565275
970	0.123618	0.0221587	0.0150775	0.0139196		0.947847	0.00725955	0.575243	0.0337973	0.0103205	0.0599375
980	0.145653	0.0278822	0.0151947	0.0137343		0.941676	0.011564	0.564212	0.0348599	0.00955168	0.0605544
990	0.170552	0.0323735	0.0144739	0.0130405		0.934657	0.0132955	0.559366	0.0362055	0.00914688	0.0599436

## Sheet: Fig. 3D
NonRPGs	Tfg2 CPM	SUMO peaks
YHL010C	85.9039	#N/A
YFR013W	91.6309	#N/A
YOR126C	92.449	#N/A
YOR148C	92.8581	#N/A
YML015C	94.4943	#N/A
YNR061C	94.9034	#N/A
YLR220W	95.3125	#N/A
YCL018W	95.7215	#N/A
YDR141C	96.5397	#N/A
YGL196W	96.9487	#N/A
YER076C	97.3578	#N/A
YOR156C	97.7669	#N/A
YPL109C	97.7669	#N/A
YGL176C	98.1759	#N/A
YJR109C	98.1759	#N/A
YNL271C	98.1759	#N/A
YPL191C	98.1759	#N/A
YLR068W	98.585	#N/A
YLR440C	98.585	#N/A
YPR032W	98.585	#N/A
YCR021C	98.9941	#N/A
YKL073W	98.9941	#N/A
YLR425W	98.9941	#N/A
YPR155C	99.4031	#N/A
YBR167C	99.8122	#N/A
YJL053W	99.8122	#N/A
YMR231W	99.8122	#N/A
YDR538W	100.221	#N/A
YJL084C	100.221	#N/A
YJR012C	100.221	#N/A
YBR260C	100.63	#N/A
YCR068W	100.63	#N/A
YKL022C	100.63	#N/A
YMR076C	100.63	#N/A
YDR108W	101.448	#N/A
YDR493W	101.448	#N/A
YEL065W	101.448	#N/A
YER087W	101.448	#N/A
YOL026C	101.448	#N/A
YAL061W	101.858	#N/A
YBR057C	101.858	#N/A
YDR097C	101.858	#N/A
YFR048W	101.858	#N/A
YGR250C	101.858	#N/A
YIR018W	101.858	#N/A
YML021C	101.858	#N/A
YDR027C	102.267	#N/A
YDR313C	102.267	#N/A
YGR206W	102.267	#N/A
YML082W	102.267	#N/A
YPL124W	102.267	#N/A
YBR129C	102.676	#N/A
YDL101C	102.676	#N/A
YHR171W	102.676	#N/A
YNL009W	102.676	#N/A
YCL016C	103.085	#N/A
YHR091C	103.085	#N/A
YBR080C	103.494	#N/A
YGR039W	103.494	#N/A
YGR043C	103.494	#N/A
YIL110W	103.494	#N/A
YKL072W	103.494	#N/A
YOR363C	103.494	#N/A
YDR005C	103.903	#N/A
YER051W	103.903	#N/A
YER114C	103.903	#N/A
YGL084C	103.903	#N/A
YJL044C	103.903	#N/A
YJR075W	103.903	#N/A
YKR056W	103.903	#N/A
YER065C	104.312	1499.22	1
YKL033W	104.312	#N/A
YNR036C	104.312	#N/A
YOL097C	104.312	#N/A
YOR179C	104.312	#N/A
YPL232W	104.312	#N/A
YBR258C	104.721	#N/A
YDR246W	104.721	#N/A
YDR386W	104.721	#N/A
YDR453C	104.721	#N/A
YER144C	104.721	#N/A
YNL246W	104.721	#N/A
YHR154W	105.13	#N/A
YPL203W	105.13	#N/A
YBL066C	105.539	#N/A
YGL017W	105.539	#N/A
YHR112C	105.539	#N/A
YLR310C	105.539	#N/A
YOL005C	105.539	#N/A
YPR121W	105.539	#N/A
YPR148C	105.539	#N/A
YGL016W	105.948	#N/A
YGL201C	105.948	#N/A
YKL075C	105.948	#N/A
YLR314C	105.948	#N/A
YBR155W	106.357	#N/A
YCL014W	106.357	#N/A
YDR343C	106.357	#N/A
YDR352W	106.357	#N/A
YFL027C	106.357	#N/A
YNR026C	106.357	#N/A
YDR080W	106.766	#N/A
YIL097W	106.766	#N/A
YOR371C	106.766	#N/A
YJR138W	107.175	#N/A
YDR004W	107.584	#N/A
YGR004W	107.584	#N/A
YHR003C	107.584	#N/A
YMR214W	107.584	#N/A
YMR257C	107.584	#N/A
YNL232W	107.584	#N/A
YOL056W	107.584	#N/A
YCR048W	107.994	#N/A
YDR440W	107.994	#N/A
YER111C	107.994	#N/A
YGR100W	107.994	#N/A
YLR117C	107.994	#N/A
YPL098C	107.994	#N/A
YPL268W	107.994	#N/A
YBR153W	108.403	#N/A
YDR489W	108.403	#N/A
YEL011W	108.403	#N/A
YHL024W	108.403	436.549	1
YHL031C	108.403	#N/A
YHR204W	108.403	#N/A
YML133W-B	108.403	#N/A
YOL066C	108.403	#N/A
YMR292W	108.812	#N/A
YNR033W	108.812	#N/A
YPR079W	108.812	#N/A
YAL018C	109.221	#N/A
YBR230C	109.221	#N/A
YDL213C	109.221	#N/A
YHR113W	109.221	#N/A
YJR090C	109.221	#N/A
YLR212C	109.221	#N/A
YDR503C	109.63	#N/A
YEL004W	109.63	#N/A
YHR082C	109.63	#N/A
YER006W	110.039	#N/A
YPL166W	110.039	#N/A
YAR023C	110.448	#N/A
YDR390C	110.448	#N/A
YKL171W	110.448	#N/A
YNL050C	110.448	#N/A
YLR187W	110.857	#N/A
YNL183C	110.857	#N/A
YHR032W	111.266	#N/A
YNL035C	111.266	#N/A
YOR215C	111.266	#N/A
YHR164C	111.675	#N/A
YPL162C	111.675	#N/A
YPL267W	111.675	#N/A
YDL085C-A	112.084	#N/A
YDR208W	112.084	#N/A
YFL007W	112.084	#N/A
YGR015C	112.084	#N/A
YLL043W	112.084	#N/A
YNL308C	112.084	#N/A
YOL071W	112.084	#N/A
YOR178C	112.084	#N/A
YAL053W	112.493	#N/A
YDL088C	112.493	#N/A
YHR011W	112.493	#N/A
YOL164W	112.493	#N/A
YOR174W	112.493	#N/A
YOR347C	112.493	#N/A
YGL059W	112.902	#N/A
YIR029W	112.902	#N/A
YLR014C	112.902	#N/A
YLR453C	112.902	#N/A
YMR130W	112.902	#N/A
YMR225C	112.902	#N/A
YNL211C	112.902	#N/A
YPR048W	112.902	#N/A
YDR361C	113.311	#N/A
YER007C-A	113.311	#N/A
YIL043C	113.311	#N/A
YJR052W	113.311	#N/A
YJR068W	113.311	#N/A
YLR128W	113.311	#N/A
YML110C	113.311	#N/A
YNL292W	113.311	#N/A
YPL207W	113.311	#N/A
YPL274W	113.311	#N/A
YER028C	113.72	#N/A
YHR013C	113.72	#N/A
YKL011C	113.72	#N/A
YNL233W	113.72	#N/A
YNR044W	113.72	#N/A
YBL107W-A	114.13	#N/A
YDL217C	114.13	#N/A
YER027C	114.13	#N/A
YLR076C	114.13	#N/A
YLR241W	114.13	#N/A
YML076C	114.13	#N/A
YNL020C	114.13	#N/A
YNL076W	114.13	#N/A
YOL148C	114.13	#N/A
YOR191W	114.13	#N/A
YBL093C	114.539	#N/A
YCR057C	114.539	#N/A
YHR085W	114.539	#N/A
YML067C	114.539	#N/A
YDL236W	114.948	#N/A
YGL231C	114.948	#N/A
YJR056C	114.948	#N/A
YLR005W	114.948	#N/A
YLR408C	114.948	#N/A
YJR006W	115.357	#N/A
YJR128W	115.357	#N/A
YKL148C	115.357	#N/A
YKR011C	115.357	#N/A
YBR042C	115.766	#N/A
YGL079W	115.766	#N/A
YJL088W	115.766	#N/A
YKL207W	115.766	#N/A
YMR226C	115.766	#N/A
YPL219W	115.766	#N/A
YBL042C	116.175	#N/A
YBR254C	116.175	#N/A
YDL018C	116.175	#N/A
YDR517W	116.175	#N/A
YIR021W-A	116.175	#N/A
YJL118W	116.175	#N/A
YMR128W	116.175	#N/A
YBR271W	116.584	#N/A
YDR368W	116.584	#N/A
YER023W	116.584	#N/A
YGR262C	116.584	#N/A
YHR161C	116.584	#N/A
YJL099W	116.584	#N/A
YKR095W	116.584	#N/A
YBR192W	116.993	#N/A
YER039C-A	116.993	#N/A
YGR168C	116.993	#N/A
YIL079C	116.993	#N/A
YJL110C	116.993	#N/A
YMR185W	116.993	#N/A
YOL159C-A	116.993	#N/A
YOR304W	116.993	#N/A
YPL034W	116.993	#N/A
YDR530C	117.402	#N/A
YJL156C	117.402	#N/A
YKL140W	117.402	#N/A
YLR429W	117.402	#N/A
YDR498C	117.811	#N/A
YER107C	117.811	#N/A
YGL025C	117.811	#N/A
YJR047C	117.811	#N/A
YKR079C	117.811	#N/A
YLR306W	117.811	#N/A
YOL064C	117.811	#N/A
YPR185W	117.811	#N/A
YBL011W	118.22	#N/A
YDR318W	118.22	#N/A
YIL144W	118.22	#N/A
YNL207W	118.22	#N/A
YNL305C	118.22	#N/A
YBR009C	118.629	#N/A
YDR364C	118.629	#N/A
YEL047C	118.629	#N/A
YIR008C	118.629	#N/A
YJL025W	118.629	#N/A
YLR420W	118.629	#N/A
YMR247W-A	118.629	#N/A
YNL005C	118.629	#N/A
YOR150W	118.629	#N/A
YBR091C	119.038	#N/A
YDL157C	119.038	#N/A
YDR322W	119.038	#N/A
YHR206W	119.038	#N/A
YJL207C	119.038	#N/A
YJR021C	119.038	#N/A
YLR411W	119.038	#N/A
YLR449W	119.038	#N/A
YMR117C	119.038	#N/A
YNL173C	119.038	#N/A
YNL201C	119.038	#N/A
YOL025W	119.038	#N/A
YPR180W	119.038	#N/A
YBR044C	119.447	#N/A
YDR138W	119.447	#N/A
YER048C	119.447	#N/A
YGL095C	119.447	#N/A
YLR182W	119.447	#N/A
YLR312W-A	119.447	#N/A
YMR099C	119.447	#N/A
YNR034W	119.447	#N/A
YOL140W	119.447	#N/A
YOR033C	119.447	#N/A
YCL054W	119.856	1606.83	1
YDL211C	119.856	#N/A
YDR473C	119.856	#N/A
YGR012W	119.856	#N/A
YJR131W	119.856	#N/A
YMR158W	119.856	#N/A
YPR168W	119.856	#N/A
YCR072C	120.266	#N/A
YFR016C	120.266	#N/A
YGL067W	120.266	#N/A
YGR188C	120.266	#N/A
YIR001C	120.266	#N/A
YJL054W	120.266	#N/A
YDR096W	120.675	#N/A
YDR142C	120.675	#N/A
YHR159W	120.675	#N/A
YMR253C	120.675	#N/A
YOR143C	120.675	#N/A
YPL046C	120.675	#N/A
YBR268W	121.084	#N/A
YMR068W	121.084	#N/A
YPR164W	121.084	#N/A
YPR198W	121.084	#N/A
YJL173C	121.493	#N/A
YLR144C	121.493	#N/A
YNL243W	121.493	#N/A
YPR189W	121.493	#N/A
YPR193C	121.493	#N/A
YDR310C	121.902	#N/A
YJL061W	121.902	#N/A
YML069W	121.902	#N/A
YLL015W	122.311	#N/A
YNL159C	122.311	#N/A
YNR032W	122.311	#N/A
YOR028C	122.311	#N/A
YPL096W	122.311	#N/A
YBR251W	122.72	#N/A
YCL061C	122.72	#N/A
YDR257C	122.72	#N/A
YGR111W	122.72	#N/A
YHR181W	122.72	#N/A
YML098W	122.72	#N/A
YNL168C	122.72	#N/A
YPL020C	122.72	#N/A
YPL050C	122.72	#N/A
YBL020W	123.129	#N/A
YBR223C	123.129	#N/A
YBR236C	123.129	#N/A
YBR290W	123.129	#N/A
YDR079W	123.129	#N/A
YKL052C	123.129	#N/A
YKR004C	123.129	#N/A
YKR083C	123.129	#N/A
YOR144C	123.129	#N/A
YDR297W	123.538	#N/A
YHR117W	123.538	#N/A
YIL129C	123.538	#N/A
YNR047W	123.538	#N/A
YOR211C	123.538	#N/A
YAR047C	123.947	#N/A
YIL137C	123.947	#N/A
YKL053W	123.947	#N/A
YMR148W	123.947	#N/A
YNR010W	123.947	#N/A
YNR074C	123.947	#N/A
YOR035C	123.947	#N/A
YPL254W	123.947	#N/A
YBR239C	124.356	#N/A
YGR056W	124.356	#N/A
YGR187C	124.356	#N/A
YHR198C	124.356	#N/A
YKR075W-A	124.356	#N/A
YLR021W	124.356	#N/A
YPL038W	124.356	#N/A
YBR195C	124.765	#N/A
YCR071C	124.765	#N/A
YIL034C	124.765	#N/A
YIL112W	124.765	#N/A
YKL179C	124.765	#N/A
YLL040C	124.765	#N/A
YLR287C	124.765	#N/A
YMR259C	124.765	#N/A
YOL041C	124.765	#N/A
YPL077C	124.765	#N/A
YDR244W	125.174	#N/A
YER083C	125.174	#N/A
YGR216C	125.174	#N/A
YHR007C-A	125.174	#N/A
YIL104C	125.174	#N/A
YLR352W	125.174	#N/A
YLR426W	125.174	#N/A
YML074C	125.174	#N/A
YNL185C	125.174	#N/A
YOR209C	125.174	#N/A
YAL030W	125.583	#N/A
YBR103C-A	125.583	#N/A
YBR161W	125.583	#N/A
YBR269C	125.583	#N/A
YBR274W	125.583	#N/A
YJL005W	125.583	#N/A
YKL186C	125.583	#N/A
YLR086W	125.583	#N/A
YMR277W	125.583	#N/A
YPL005W	125.583	#N/A
YBL007C	125.992	#N/A
YBR255C-A	125.992	#N/A
YDL006W	125.992	#N/A
YDR527W	125.992	#N/A
YJR112W	125.992	#N/A
YKL165C-A	125.992	#N/A
YNL293W	125.992	#N/A
YOL150C	125.992	#N/A
YPR120C	125.992	#N/A
YBR215W	126.402	#N/A
YBR243C	126.402	#N/A
YGR283C	126.402	#N/A
YHR118C	126.402	#N/A
YJR084W	126.402	#N/A
YJR110W	126.402	#N/A
YKL103C	126.402	#N/A
YLL032C	126.402	#N/A
YOL022C	126.402	#N/A
YPL127C	126.402	#N/A
YDR284C	126.811	#N/A
YDR456W	126.811	#N/A
YGL157W	126.811	#N/A
YLR163C	126.811	#N/A
YOR074C	126.811	#N/A
YOR254C	126.811	#N/A
YAL001C	127.22	#N/A
YDR129C	127.22	#N/A
YLR010C	127.22	#N/A
YLR115W	127.22	#N/A
YMR165C	127.22	#N/A
YNL059C	127.22	#N/A
YOR116C	127.22	#N/A
YGR029W	127.629	#N/A
YJL117W	127.629	#N/A
YLR069C	127.629	#N/A
YMR192W	127.629	#N/A
YNL252C	127.629	#N/A
YOL146W	127.629	#N/A
YOR344C	127.629	304.437	1
YPL183C	127.629	#N/A
YBR267W	128.038	#N/A
YDR331W	128.038	#N/A
YGL228W	128.038	#N/A
YER182W	128.447	#N/A
YHL025W	128.447	#N/A
YJR001W	128.447	837.532	1
YML043C	128.447	#N/A
YOL158C	128.447	#N/A
YOR051C	128.447	#N/A
YBR132C	128.856	#N/A
YDR392W	128.856	#N/A
YER020W	128.856	#N/A
YHR111W	128.856	#N/A
YLR389C	128.856	#N/A
YMR266W	128.856	#N/A
YOR316C	128.856	#N/A
YPL085W	128.856	#N/A
YPR009W	128.856	#N/A
YAL059W	129.265	#N/A
YCR061W	129.265	#N/A
YDR384C	129.265	#N/A
YEL019C	129.265	#N/A
YML115C	129.265	#N/A
YOR292C	129.265	#N/A
YAR027W	129.674	#N/A
YBR015C	129.674	#N/A
YBR177C	129.674	#N/A
YGR097W	129.674	#N/A
YNR069C	129.674	#N/A
YFL034C-B	130.083	#N/A
YFR030W	130.083	#N/A
YGL134W	130.083	#N/A
YHR064C	130.083	#N/A
YLL012W	130.083	#N/A
YLL031C	130.083	#N/A
YLL047W	130.083	#N/A
YLR335W	130.083	#N/A
YMR215W	130.083	#N/A
YNL094W	130.083	#N/A
YBR282W	130.492	#N/A
YCR095W-A	130.492	#N/A
YIL138C	130.492	#N/A
YKR074W	130.492	#N/A
YNR054C	130.492	#N/A
YGR051C	130.901	#N/A
YKR045C	130.901	#N/A
YLR001C	130.901	#N/A
YNL051W	130.901	#N/A
YOR164C	130.901	#N/A
YDL179W	131.31	#N/A
YKR092C	131.31	#N/A
YKR095W-A	131.31	#N/A
YML046W	131.31	#N/A
YOL107W	131.31	#N/A
YPL062W	131.31	#N/A
YDR485C	131.719	#N/A
YIL046W	131.719	#N/A
YMR221C	131.719	#N/A
YOR056C	131.719	#N/A
YGR070W	132.128	#N/A
YIR004W	132.128	#N/A
YJR017C	132.128	#N/A
YKL122C	132.128	#N/A
YKR043C	132.128	#N/A
YLR025W	132.128	#N/A
YML057W	132.128	#N/A
YNL310C	132.128	#N/A
YOL060C	132.128	#N/A
YPR072W	132.128	#N/A
YAL022C	132.538	#N/A
YDR081C	132.538	#N/A
YER167W	132.538	#N/A
YFL036W	132.538	#N/A
YJL069C	132.538	#N/A
YLR174W	132.538	#N/A
YLR328W	132.538	#N/A
YNL206C	132.538	#N/A
YPR100W	132.538	#N/A
YLR356W	132.947	#N/A
YDL135C	133.356	#N/A
YDR013W	133.356	#N/A
YDR059C	133.356	#N/A
YGR042W	133.356	#N/A
YHR047C	133.356	#N/A
YLR409C	133.356	#N/A
YOL021C	133.356	#N/A
YBR217W	133.765	#N/A
YJL091C	133.765	#N/A
YMR273C	133.765	#N/A
YDR514C	134.174	#N/A
YFR006W	134.174	#N/A
YKL132C	134.174	#N/A
YML053C	134.174	#N/A
YOR073W	134.174	#N/A
YPL144W	134.174	#N/A
YBR041W	134.583	#N/A
YDR492W	134.583	#N/A
YGL247W	134.583	#N/A
YGR063C	134.583	#N/A
YMR019W	134.583	#N/A
YNL078W	134.583	#N/A
YOR123C	134.583	#N/A
YOR253W	134.583	#N/A
YBR058C-A	134.992	#N/A
YDR459C	134.992	#N/A
YHR070C-A	134.992	#N/A
YLR316C	134.992	#N/A
YMR287C	134.992	#N/A
YNL049C	134.992	#N/A
YOR181W	134.992	#N/A
YOR349W	134.992	#N/A
YBR016W	135.401	#N/A
YDR093W	135.401	#N/A
YDR098C	135.401	#N/A
YGL064C	135.401	#N/A
YML009C	135.401	#N/A
YMR193W	135.401	#N/A
YNR013C	135.401	#N/A
YPR152C	135.401	#N/A
YPR199C	135.401	#N/A
YAL033W	135.81	#N/A
YDL154W	135.81	#N/A
YDL227C	135.81	#N/A
YKR087C	135.81	#N/A
YDR379C-A	136.219	#N/A
YHR037W	136.219	#N/A
YJR140C	136.219	#N/A
YLL011W	136.219	#N/A
YLR447C	136.219	#N/A
YML077W	136.219	#N/A
YNL267W	136.219	#N/A
YDL058W	136.628	#N/A
YDR069C	136.628	#N/A
YGL109W	136.628	#N/A
YHR125W	136.628	#N/A
YJR113C	136.628	#N/A
YKL021C	136.628	#N/A
YNR023W	136.628	#N/A
YPL129W	136.628	#N/A
YDR279W	137.037	#N/A
YLL014W	137.037	#N/A
YLR118C	137.037	#N/A
YLR309C	137.037	#N/A
YBR207W	137.446	#N/A
YBR264C	137.446	#N/A
YDL086C-A	137.446	#N/A
YDR299W	137.446	#N/A
YIL022W	137.446	#N/A
YIL070C	137.446	#N/A
YNL032W	137.446	#N/A
YNL192W	137.446	#N/A
YOL103W	137.446	#N/A
YBL059C-A	137.855	#N/A
YBR205W	137.855	#N/A
YDL021W	137.855	#N/A
YEL057C	137.855	#N/A
YFR027W	137.855	#N/A
YGL125W	137.855	#N/A
YGR150C	137.855	#N/A
YML105C	137.855	#N/A
YAL021C	138.264	#N/A
YBR166C	138.264	#N/A
YDL013W	138.264	#N/A
YDR057W	138.264	#N/A
YEL003W	138.264	#N/A
YGR281W	138.264	#N/A
YNL102W	138.264	#N/A
YOL009C	138.264	#N/A
YOL023W	138.264	#N/A
YPR073C	138.264	#N/A
YAL007C	138.674	#N/A
YBL085W	138.674	709.176	1
YBR059C	138.674	#N/A
YBR125C	138.674	#N/A
YDR255C	138.674	#N/A
YDR291W	138.674	#N/A
YFL017C	138.674	#N/A
YGL142C	138.674	#N/A
YKL092C	138.674	#N/A
YMR213W	138.674	#N/A
YBR007C	139.083	#N/A
YCL028W	139.083	#N/A
YDL112W	139.083	#N/A
YER053C-A	139.083	#N/A
YER075C	139.083	#N/A
YIL128W	139.083	#N/A
YKL088W	139.083	#N/A
YKR065C	139.083	#N/A
YLL041C	139.083	#N/A
YMR042W	139.083	#N/A
YDR159W	139.492	#N/A
YDR415C	139.492	#N/A
YGR074W	139.492	#N/A
YGR274C	139.492	#N/A
YJL048C	139.492	#N/A
YJL081C	139.492	#N/A
YJL097W	139.492	#N/A
YJL124C	139.492	#N/A
YJR082C	139.492	#N/A
YKR048C	139.492	#N/A
YPR139C	139.492	#N/A
YBL089W	139.901	#N/A
YBR043C	139.901	#N/A
YBR102C	139.901	#N/A
YDR167W	139.901	#N/A
YER103W	139.901	#N/A
YJL179W	139.901	#N/A
YJL203W	139.901	#N/A
YNL290W	139.901	#N/A
YPL140C	139.901	#N/A
YPR025C	139.901	#N/A
YPR091C	139.901	#N/A
YDL212W	140.31	#N/A
YDR272W	140.31	#N/A
YDR300C	140.31	#N/A
YGR204W	140.31	#N/A
YLR053C	140.31	#N/A
YLR208W	140.31	#N/A
YOL068C	140.31	#N/A
YOR172W	140.31	#N/A
YBL036C	140.719	#N/A
YBL091C	140.719	#N/A
YBR163W	140.719	#N/A
YCR081C-A	140.719	#N/A
YDL165W	140.719	#N/A
YGR196C	140.719	#N/A
YIL157C	140.719	#N/A
YKL049C	140.719	#N/A
YLR082C	140.719	#N/A
YLR196W	140.719	#N/A
YNL149C	140.719	#N/A
YPL175W	140.719	#N/A
YBR061C	141.128	#N/A
YKR003W	141.128	#N/A
YGR158C	141.537	#N/A
YHR190W	141.537	#N/A
YKL155C	141.537	#N/A
YLR209C	141.537	#N/A
YPL137C	141.537	#N/A
YBR214W	141.946	#N/A
YGL127C	141.946	#N/A
YML059C	141.946	#N/A
YMR167W	141.946	#N/A
YBR090C	142.355	#N/A
YDL019C	142.355	#N/A
YGR193C	142.355	#N/A
YHR077C	142.355	#N/A
YJL172W	142.355	#N/A
YJR134C	142.355	#N/A
YPL148C	142.355	#N/A
YBR094W	142.764	#N/A
YGL237C	142.764	#N/A
YJL181W	142.764	#N/A
YNL157W	142.764	#N/A
YCR067C	143.173	#N/A
YDR462W	143.173	#N/A
YGR171C	143.173	#N/A
YGR184C	143.173	#N/A
YJL055W	143.173	#N/A
YJL127C-B	143.173	#N/A
YKL112W	143.173	#N/A
YOR026W	143.173	#N/A
YOR078W	143.173	#N/A
YDR139C	143.582	#N/A
YDR222W	143.582	#N/A
YIL093C	143.582	#N/A
YPR036W	143.582	#N/A
YPR115W	143.582	#N/A
YAR018C	143.991	#N/A
YKL215C	143.991	#N/A
YML035C	143.991	#N/A
YNR037C	143.991	#N/A
YOL088C	143.991	#N/A
YOR162C	143.991	#N/A
YDL182W	144.4	2876.3	1
YGL213C	144.4	#N/A
YDR065W	144.809	#N/A
YER115C	144.809	#N/A
YGL097W	144.809	#N/A
YJL098W	144.809	#N/A
YMR067C	144.809	#N/A
YMR134W	144.809	#N/A
YDR215C	145.219	#N/A
YDR398W	145.219	#N/A
YDR457W	145.219	#N/A
YGL151W	145.219	#N/A
YHL029C	145.219	#N/A
YJL171C	145.219	#N/A
YGR161C	145.628	#N/A
YHR122W	145.628	#N/A
YIR024C	145.628	#N/A
YJL029C	145.628	#N/A
YLR116W	145.628	#N/A
YML093W	145.628	#N/A
YNL177C	145.628	#N/A
YPR143W	145.628	#N/A
YBR160W	146.037	#N/A
YCR069W	146.037	#N/A
YDR182W	146.037	#N/A
YER095W	146.037	#N/A
YKL018C-A	146.037	#N/A
YKL033W-A	146.037	#N/A
YKL119C	146.037	#N/A
YNR018W	146.037	#N/A
YPL051W	146.037	#N/A
YBL004W	146.446	#N/A
YGL194C	146.446	#N/A
YGR099W	146.446	#N/A
YLR386W	146.446	#N/A
YDR168W	146.855	#N/A
YHR104W	146.855	#N/A
YHR135C	146.855	#N/A
YOR001W	146.855	335.461	1
YOR297C	146.855	#N/A
YOR320C	146.855	#N/A
YBL018C	147.264	#N/A
YER132C	147.264	#N/A
YFR008W	147.264	#N/A
YGL248W	147.264	#N/A
YOR160W	147.264	#N/A
YDL232W	147.673	#N/A
YDR163W	147.673	#N/A
YEL073C	147.673	#N/A
YLR405W	147.673	#N/A
YMR153W	147.673	#N/A
YMR220W	147.673	#N/A
YMR262W	147.673	#N/A
YBR065C	148.082	#N/A
YCR046C	148.082	#N/A
YDR117C	148.082	#N/A
YLR138W	148.082	#N/A
YOR097C	148.082	#N/A
YPL213W	148.082	#N/A
YPR117W	148.082	#N/A
YFL016C	148.491	#N/A
YIL121W	148.491	#N/A
YJL146W	148.491	#N/A
YNL215W	148.491	#N/A
YDR292C	148.9	#N/A
YDR454C	148.9	#N/A
YER183C	148.9	#N/A
YGR038W	148.9	#N/A
YHR072W	148.9	#N/A
YKL203C	148.9	#N/A
YOR177C	148.9	#N/A
YPL234C	148.9	#N/A
YCR028C-A	149.309	#N/A
YDL132W	149.309	#N/A
YDR314C	149.309	#N/A
YMR162C	149.309	#N/A
YOL067C	149.309	#N/A
YBL064C	149.718	#N/A
YDL175C	149.718	#N/A
YDR016C	149.718	#N/A
YJR072C	149.718	#N/A
YPL262W	149.718	#N/A
YBR028C	150.127	#N/A
YDL090C	150.127	#N/A
YER005W	150.127	#N/A
YER171W	150.127	#N/A
YGL047W	150.127	#N/A
YIL014W	150.127	#N/A
YJR132W	150.127	#N/A
YPL173W	150.127	#N/A
YDL004W	150.536	#N/A
YDR237W	150.536	#N/A
YER069W	150.536	#N/A
YLR071C	150.536	#N/A
YMR049C	150.536	#N/A
YOR076C	150.536	#N/A
YAR068W	150.945	#N/A
YGL118C	150.945	#N/A
YGR165W	150.945	#N/A
YNL175C	150.945	#N/A
YPL139C	150.945	#N/A
YBR234C	151.355	#N/A
YDR196C	151.355	#N/A
YDR441C	151.355	#N/A
YGR191W	151.355	#N/A
YHR028C	151.355	#N/A
YHR121W	151.355	#N/A
YKR086W	151.355	#N/A
YMR269W	151.355	#N/A
YNL091W	151.355	#N/A
YOR188W	151.355	#N/A
YPL118W	151.355	#N/A
YDL035C	151.764	#N/A
YLR239C	151.764	#N/A
YLR384C	152.173	#N/A
YOL073C	152.173	#N/A
YOR322C	152.173	#N/A
YPL183W-A	152.173	#N/A
YPR062W	152.173	#N/A
YBR017C	152.582	#N/A
YEL062W	152.582	#N/A
YLR320W	152.582	#N/A
YNL288W	152.582	#N/A
YOR046C	152.582	#N/A
YAR007C	152.991	#N/A
YBL084C	152.991	#N/A
YDL167C	152.991	#N/A
YER092W	152.991	#N/A
YFL002C	152.991	#N/A
YGL092W	152.991	#N/A
YKR103W	152.991	#N/A
YLR114C	152.991	#N/A
YLR178C	152.991	#N/A
YPR101W	152.991	#N/A
YDR241W	153.4	#N/A
YDR338C	153.4	#N/A
YEL072W	153.4	#N/A
YLR129W	153.4	#N/A
YNL088W	153.4	#N/A
YNL222W	153.4	#N/A
YPL043W	153.4	#N/A
YBR279W	153.809	#N/A
YDR084C	153.809	#N/A
YDR100W	153.809	#N/A
YGL242C	153.809	#N/A
YGR005C	153.809	#N/A
YGR200C	153.809	#N/A
YJL050W	153.809	#N/A
YKR096W	153.809	#N/A
YLL036C	153.809	#N/A
YMR315W	153.809	#N/A
YOR006C	153.809	#N/A
YDL153C	154.218	#N/A
YDR262W	154.218	#N/A
YKR035W-A	154.218	#N/A
YDL047W	154.627	#N/A
YDR319C	154.627	#N/A
YGL080W	154.627	#N/A
YGL207W	154.627	#N/A
YHR114W	154.627	#N/A
YJR076C	154.627	#N/A
YKR041W	154.627	#N/A
YOR341W	154.627	#N/A
YHR196W	155.036	#N/A
YLR332W	155.036	#N/A
YPL111W	155.036	#N/A
YBR193C	155.445	#N/A
YGL029W	155.445	#N/A
YLR133W	155.445	#N/A
YMR263W	155.445	#N/A
YOR104W	155.445	#N/A
YER142C	155.854	#N/A
YIL084C	155.854	#N/A
YBL081W	156.263	#N/A
YBR023C	156.263	#N/A
YBR289W	156.263	#N/A
YEL002C	156.263	#N/A
YGL012W	156.263	#N/A
YJR057W	156.263	#N/A
YKL190W	156.263	#N/A
YMR296C	156.263	#N/A
YOR038C	156.263	#N/A
YDR524C	156.672	#N/A
YER130C	156.672	#N/A
YKL046C	156.672	#N/A
YLR193C	156.672	#N/A
YDR422C	157.081	#N/A
YER186C	157.081	#N/A
YGL244W	157.081	#N/A
YLR407W	157.081	#N/A
YNL260C	157.081	#N/A
YPR075C	157.081	#N/A
YDL056W	157.491	#N/A
YDR375C	157.491	#N/A
YDR483W	157.491	#N/A
YPR104C	157.491	#N/A
YAL062W	157.9	#N/A
YGL062W	157.9	#N/A
YLR032W	157.9	#N/A
YMR029C	157.9	#N/A
YMR092C	157.9	#N/A
YOL116W	157.9	#N/A
YPL053C	157.9	#N/A
YPR158W	157.9	#N/A
YGR295C	158.309	#N/A
YKL135C	158.309	#N/A
YNR035C	158.309	#N/A
YOR360C	158.309	#N/A
YDR060W	158.718	#N/A
YDR303C	158.718	#N/A
YFL014W	158.718	#N/A
YNL265C	158.718	#N/A
YDR389W	159.127	#N/A
YGL186C	159.127	#N/A
YIL027C	159.127	#N/A
YJR080C	159.127	#N/A
YJR148W	159.127	#N/A
YML062C	159.127	#N/A
YML070W	159.127	#N/A
YML108W	159.127	#N/A
YBR154C	159.536	#N/A
YDR211W	159.536	#N/A
YKL032C	159.536	#N/A
YLR375W	159.536	#N/A
YMR065W	159.536	#N/A
YPR160W	159.536	#N/A
YDL002C	159.945	#N/A
YDR178W	159.945	#N/A
YJL042W	159.945	#N/A
YJL210W	159.945	#N/A
YDR412W	160.354	#N/A
YJL041W	160.354	#N/A
YKL137W	160.354	#N/A
YLR157W-D	160.354	#N/A
YML086C	160.354	#N/A
YML087C	160.354	#N/A
YOR112W	160.354	#N/A
YOR137C	160.354	#N/A
YOR317W	160.354	#N/A
YDR068W	160.763	#N/A
YDR420W	160.763	#N/A
YLR057W	160.763	#N/A
YML030W	160.763	#N/A
YOR354C	160.763	#N/A
YGL111W	161.172	#N/A
YGR145W	161.172	#N/A
YHR155W	161.172	#N/A
YKL173W	161.172	#N/A
YKL183W	161.172	#N/A
YNR014W	161.172	#N/A
YDR520C	161.581	#N/A
YER137C	161.581	#N/A
YHL020C	161.581	#N/A
YMR154C	161.581	#N/A
YNL075W	161.581	#N/A
YDR186C	161.99	#N/A
YDR477W	161.99	#N/A
YFR009W	161.99	#N/A
YGR093W	161.99	#N/A
YHR133C	161.99	#N/A
YJL072C	161.99	#N/A
YJL212C	161.99	#N/A
YJR002W	161.99	#N/A
YOL013C	161.99	#N/A
YEL043W	162.399	#N/A
YIL155C	162.399	#N/A
YJR096W	162.399	#N/A
YLR066W	162.399	#N/A
YNL272C	162.399	#N/A
YOR066W	162.399	#N/A
YCR034W	162.808	#N/A
YIR013C	162.808	#N/A
YJL012C	162.808	#N/A
YJL051W	162.808	#N/A
YKL080W	162.808	#N/A
YLR291C	162.808	#N/A
YPL007C	162.808	#N/A
YDR229W	163.217	#N/A
YDR507C	163.217	#N/A
YGR083C	163.217	#N/A
YHR098C	163.217	#N/A
YLR002C	163.217	#N/A
YNL123W	163.217	#N/A
YNL278W	163.217	#N/A
YDL188C	163.627	#N/A
YDR505C	163.627	#N/A
YJR118C	163.627	#N/A
YLR099C	163.627	#N/A
YNL289W	163.627	#N/A
YOL010W	163.627	#N/A
YGL194C-A	164.036	#N/A
YMR140W	164.036	#N/A
YMR149W	164.036	#N/A
YNL100W	164.036	#N/A
YNL166C	164.036	#N/A
YOL138C	164.036	#N/A
YBL102W	164.445	#N/A
YBR131W	164.445	#N/A
YER145C	164.445	#N/A
YIL111W	164.445	#N/A
YKR101W	164.854	#N/A
YLR321C	164.854	#N/A
YMR047C	164.854	#N/A
YNL113W	164.854	#N/A
YOR201C	164.854	#N/A
YPL188W	164.854	#N/A
YEL063C	165.263	#N/A
YIL040W	165.263	#N/A
YLR393W	165.263	#N/A
YML004C	165.263	#N/A
YBR183W	165.672	#N/A
YDL031W	165.672	#N/A
YGR220C	165.672	#N/A
YKL167C	165.672	#N/A
YBL061C	166.081	#N/A
YDR184C	166.081	#N/A
YIL062C	166.081	#N/A
YLR418C	166.081	#N/A
YMR191W	166.081	#N/A
YNL042W	166.081	#N/A
YKL176C	166.49	#N/A
YOR329C	166.49	#N/A
YAL025C	166.899	#N/A
YGR177C	166.899	#N/A
YLR276C	166.899	#N/A
YGR003W	167.308	#N/A
YLR292C	167.308	#N/A
YML038C	167.308	#N/A
YNL138W	167.308	#N/A
YOL125W	167.308	#N/A
YGR130C	167.717	#N/A
YKL014C	167.717	#N/A
YLR268W	167.717	#N/A
YCL052C	168.126	#N/A
YHR149C	168.126	#N/A
YHR166C	168.126	#N/A
YKL170W	168.126	#N/A
YMR229C	168.126	#N/A
YNL236W	168.126	#N/A
YOR340C	168.126	#N/A
YPR114W	168.126	#N/A
YBR073W	168.535	#N/A
YDR329C	168.535	#N/A
YJL020C	168.535	#N/A
YJL225C	168.535	#N/A
YMR222C	168.535	#N/A
YNL080C	168.535	#N/A
YNR041C	168.535	#N/A
YCL027W	168.944	#N/A
YCR033W	168.944	#N/A
YKL204W	168.944	#N/A
YML064C	168.944	#N/A
YMR146C	168.944	#N/A
YBR112C	169.353	#N/A
YDL128W	169.353	#N/A
YER161C	169.353	#N/A
YHR132C	169.353	#N/A
YKR091W	169.353	#N/A
YLR036C	169.353	#N/A
YMR152W	169.353	#N/A
YOL089C	169.353	#N/A
YDR266C	169.763	#N/A
YMR081C	169.763	#N/A
YOL100W	169.763	#N/A
YOR197W	169.763	#N/A
YDL198C	170.172	#N/A
YDL238C	170.172	#N/A
YFR044C	170.172	#N/A
YJL133C-A	170.172	#N/A
YMR089C	170.172	#N/A
YPR178W	170.172	#N/A
YER158C	170.581	#N/A
YGR028W	170.581	#N/A
YIL085C	170.581	#N/A
YJR005W	170.581	#N/A
YLR027C	170.581	#N/A
YOR230W	170.581	#N/A
YBR263W	170.99	#N/A
YCL025C	170.99	#N/A
YCR019W	170.99	#N/A
YER044C	170.99	#N/A
YGL140C	170.99	#N/A
YHR187W	170.99	#N/A
YKL143W	170.99	#N/A
YOR327C	170.99	#N/A
YDR003W	171.399	#N/A
YER093C	171.399	#N/A
YFR033C	171.399	#N/A
YGR260W	171.399	#N/A
YLR398C	171.399	#N/A
YMR102C	171.399	#N/A
YOR081C	171.399	#N/A
YPR019W	171.399	#N/A
YDR210W	171.808	#N/A
YGL023C	171.808	#N/A
YHR123W	171.808	#N/A
YIR036C	171.808	#N/A
YJL115W	171.808	#N/A
YNL219C	171.808	#N/A
YOL133W	171.808	#N/A
YPL235W	171.808	#N/A
YCL009C	172.217	#N/A
YDR336W	172.217	#N/A
YEL042W	172.217	#N/A
YGL021W	172.217	#N/A
YGR208W	172.217	#N/A
YJL052C-A	172.217	#N/A
YMR033W	172.217	#N/A
YMR272C	172.217	#N/A
YNL039W	172.217	#N/A
YOL057W	172.217	#N/A
YLR380W	172.626	#N/A
YML071C	172.626	#N/A
YMR183C	172.626	#N/A
YNL079C	172.626	#N/A
YHR163W	173.035	#N/A
YIL030C	173.035	#N/A
YMR105C	173.035	#N/A
YNL208W	173.035	#N/A
YBR049C	173.444	#N/A
YAL041W	173.853	#N/A
YBL034C	173.853	#N/A
YBR238C	173.853	#N/A
YCR023C	173.853	#N/A
YDL201W	173.853	#N/A
YER074W-A	173.853	#N/A
YFR005C	173.853	#N/A
YGR116W	173.853	#N/A
YIL038C	173.853	#N/A
YJL077W-B	173.853	#N/A
YNL121C	173.853	#N/A
YNR006W	173.853	#N/A
YOR067C	173.853	#N/A
YDR054C	174.262	#N/A
YDR445C	174.262	#N/A
YDR496C	174.262	#N/A
YFL024C	174.262	#N/A
YHL026C	174.262	#N/A
YLR278C	174.262	#N/A
YLR301W	174.262	#N/A
YNL256W	174.262	#N/A
YEL032W	174.671	#N/A
YGL002W	174.671	#N/A
YGR234W	174.671	427.565	1
YHR131C	174.671	#N/A
YJL060W	174.671	#N/A
YOL069W	174.671	#N/A
YPL233W	174.671	#N/A
YCR085W	175.08	#N/A
YDR339C	175.08	#N/A
YHR012W	175.08	#N/A
YHR201C	175.08	#N/A
YJR101W	175.08	#N/A
YKL039W	175.08	#N/A
YLL029W	175.08	#N/A
YNL285W	175.08	#N/A
YDL127W	175.489	1112.82	1
YDR176W	175.489	#N/A
YHR147C	175.489	#N/A
YIL042C	175.489	#N/A
YJL096W	175.489	#N/A
YNR051C	175.489	#N/A
YOL032W	175.489	#N/A
YOL129W	175.489	#N/A
YCL067C	175.899	#N/A
YEL036C	175.899	#N/A
YGL019W	175.899	#N/A
YHR017W	175.899	#N/A
YHR165C	175.899	#N/A
YJL200C	175.899	#N/A
YLR222C	175.899	#N/A
YMR109W	175.899	#N/A
YOR231W	175.899	#N/A
YBR252W	176.308	#N/A
YER166W	176.308	#N/A
YJR125C	176.308	#N/A
YLR274W	176.308	#N/A
YPR096C	176.308	#N/A
YPR125W	176.308	#N/A
YBR159W	176.717	#N/A
YCR017C	176.717	#N/A
YDR327W	176.717	#N/A
YGR286C	176.717	#N/A
YKL047W	176.717	#N/A
YKL189W	176.717	#N/A
YKR077W	176.717	#N/A
YML041C	176.717	#N/A
YML085C	176.717	#N/A
YPL257W	176.717	#N/A
YER112W	177.126	#N/A
YGL238W	177.126	#N/A
YGR017W	177.126	#N/A
YGR173W	177.126	#N/A
YLL033W	177.126	#N/A
YOR058C	177.126	#N/A
YOR374W	177.126	#N/A
YER105C	177.535	#N/A
YML100W	177.535	#N/A
YNL045W	177.535	#N/A
YOR098C	177.535	#N/A
YOR290C	177.535	#N/A
YBR248C	177.944	#N/A
YDR410C	177.944	#N/A
YGL210W	177.944	#N/A
YGR041W	177.944	#N/A
YJL112W	177.944	#N/A
YNL081C	177.944	#N/A
YFL049W	178.353	#N/A
YHR210C	178.353	#N/A
YKL101W	178.353	#N/A
YBR242W	178.762	#N/A
YDR317W	178.762	#N/A
YEL025C	178.762	#N/A
YGL162W	178.762	#N/A
YJR004C	178.762	#N/A
YMR267W	178.762	#N/A
YNL268W	178.762	#N/A
YNL287W	178.762	#N/A
YDL178W	179.171	#N/A
YDR345C	179.171	#N/A
YFR034C	179.171	#N/A
YIL076W	179.171	#N/A
YLR255C	179.171	#N/A
YMR044W	179.171	#N/A
YPL037C	179.171	393.44	1
YPR175W	179.171	#N/A
YGL226W	179.58	#N/A
YHR088W	179.58	#N/A
YJL026W	179.58	#N/A
YBR071W	179.989	#N/A
YCR018C-A	179.989	#N/A
YGL222C	179.989	#N/A
YGR072W	179.989	#N/A
YHR004C	179.989	#N/A
YKL062W	179.989	#N/A
YLR034C	179.989	#N/A
YMR016C	179.989	#N/A
YMR022W	179.989	#N/A
YMR123W	179.989	#N/A
YNL073W	179.989	#N/A
YOL036W	179.989	#N/A
YPL195W	179.989	#N/A
YGL093W	180.398	#N/A
YGR267C	180.398	#N/A
YMR053C	180.398	#N/A
YMR270C	180.398	#N/A
YNL041C	180.398	#N/A
YOL112W	180.398	#N/A
YPL125W	180.398	#N/A
YCL058W-A	180.807	#N/A
YFR051C	180.807	#N/A
YGR195W	180.807	#N/A
YJL111W	180.807	#N/A
YKL079W	180.807	#N/A
YLR170C	180.807	#N/A
YMR256C	180.807	#N/A
YMR264W	180.807	#N/A
YCR020C-A	181.216	#N/A
YER030W	181.216	#N/A
YGL155W	181.216	#N/A
YGL187C	181.216	#N/A
YPR181C	181.216	#N/A
YDR424C	181.625	#N/A
YER088C	181.625	#N/A
YJL161W	181.625	#N/A
YLL013C	181.625	#N/A
YBR083W	182.035	739.292	1
YCR079W	182.035	#N/A
YDL142C	182.035	#N/A
YDR397C	182.035	#N/A
YER016W	182.035	#N/A
YER067W	182.035	#N/A
YKL139W	182.035	#N/A
YPL015C	182.035	#N/A
YCL011C	182.444	#N/A
YGR008C	182.444	#N/A
YHR024C	182.444	#N/A
YLR017W	182.444	#N/A
YLR245C	182.444	#N/A
YML117W	182.444	#N/A
YMR027W	182.444	#N/A
YMR129W	182.444	#N/A
YPL247C	182.444	#N/A
YBL026W	182.853	294.067	1
YCR044C	182.853	#N/A
YCR064C	182.853	#N/A
YER159C	182.853	#N/A
YHR045W	182.853	#N/A
YML075C	183.262	#N/A
YMR008C	183.262	#N/A
YNL312W	183.262	#N/A
YOR103C	183.262	#N/A
YDR092W	183.671	#N/A
YML092C	183.671	#N/A
YML119W	183.671	#N/A
YMR295C	183.671	#N/A
YER049W	184.08	#N/A
YER133W-A	184.08	#N/A
YGR090W	184.08	#N/A
YMR204C	184.08	#N/A
YPL261C	184.08	#N/A
YFR038W	184.489	#N/A
YHL005C	184.489	#N/A
YLR042C	184.489	#N/A
YMR093W	184.489	#N/A
YGL137W	184.898	#N/A
YJR003C	184.898	#N/A
YLR439W	184.898	#N/A
YBR287W	185.307	#N/A
YER172C	185.307	#N/A
YPL082C	185.307	#N/A
YDL116W	185.716	#N/A
YHR009C	185.716	#N/A
YIL023C	185.716	#N/A
YLR033W	185.716	#N/A
YML090W	185.716	#N/A
YOR045W	185.716	#N/A
YOR362C	185.716	#N/A
YEL022W	186.125	#N/A
YGL082W	186.125	#N/A
YGR147C	186.125	382.681	1
YNL029C	186.125	#N/A
YER086W	186.534	#N/A
YHR030C	186.534	#N/A
YJL014W	186.534	#N/A
YKL198C	186.534	#N/A
YOR207C	186.534	#N/A
YPL014W	186.534	#N/A
YDL130W-A	186.943	#N/A
YKL172W	186.943	#N/A
YOR021C	186.943	#N/A
YPL009C	186.943	#N/A
YJR040W	187.352	#N/A
YLL027W	187.352	427.565	1
YNL137C	187.352	#N/A
YNL323W	187.352	#N/A
YDR169C-A	187.761	#N/A
YFR010W	187.761	#N/A
YGR285C	187.761	#N/A
YOR044W	187.761	#N/A
YDR335W	188.171	#N/A
YEL015W	188.171	#N/A
YGL129C	188.171	#N/A
YJL202C	188.171	#N/A
YKL068W	188.171	#N/A
YML027W	188.171	#N/A
YML126C	188.171	#N/A
YNL153C	188.171	#N/A
YOR281C	188.171	#N/A
YOR343C	188.171	#N/A
YDL049C	188.58	#N/A
YEL028W	188.58	#N/A
YHL027W	188.58	#N/A
YHR169W	188.58	#N/A
YHR170W	188.58	#N/A
YJL031C	188.58	#N/A
YJL125C	188.58	#N/A
YKL126W	188.58	#N/A
YOR232W	188.58	#N/A
YOR296W	188.989	#N/A
YPR163C	188.989	#N/A
YDL008W	189.398	#N/A
YGL009C	189.398	#N/A
YLR134W	189.398	#N/A
YMR300C	189.398	#N/A
YGL015C	189.807	#N/A
YKL040C	189.807	#N/A
YKL058W	189.807	#N/A
YLR421C	189.807	#N/A
YOR132W	189.807	#N/A
YPR022C	189.807	#N/A
YCL030C	190.216	#N/A
YLR376C	190.216	#N/A
YNR067C	190.216	278.204	1
YOR086C	190.216	#N/A
YER164W	190.625	#N/A
YHR018C	190.625	#N/A
YHR036W	190.625	#N/A
YHR083W	190.625	#N/A
YIL077C	190.625	#N/A
YBR122C	191.034	#N/A
YFR042W	191.034	#N/A
YHR116W	191.034	#N/A
YKL013C	191.034	#N/A
YKL128C	191.034	#N/A
YKR022C	191.034	#N/A
YKR082W	191.034	#N/A
YML116W	191.034	#N/A
YMR139W	191.034	#N/A
YNL044W	191.034	#N/A
YCL010C	191.443	#N/A
YDR363W	191.443	#N/A
YGR284C	191.443	#N/A
YHL035C	191.443	#N/A
YJR147W	191.443	#N/A
YKL044W	191.443	#N/A
YOR095C	191.443	#N/A
YOR194C	191.443	#N/A
YHL034C	191.852	#N/A
YJL087C	191.852	#N/A
YJL196C	191.852	#N/A
YNR046W	191.852	#N/A
YOR302W	191.852	#N/A
YDL028C	192.261	#N/A
YER118C	192.261	#N/A
YHR046C	192.261	#N/A
YIL126W	192.261	#N/A
YLR006C	192.261	#N/A
YLR360W	192.261	#N/A
YNL164C	192.261	#N/A
YOR273C	192.261	#N/A
YDR359C	192.67	#N/A
YDR449C	192.67	#N/A
YKR064W	192.67	#N/A
YLR228C	192.67	#N/A
YCL008C	193.079	#N/A
YDR519W	193.079	#N/A
YJL183W	193.079	#N/A
YPR029C	193.079	#N/A
YBR072W	193.488	#N/A
YDR277C	193.488	#N/A
YDR516C	193.488	#N/A
YHR021W-A	193.488	#N/A
YKR018C	193.488	#N/A
YNL071W	193.488	#N/A
YNL262W	193.488	#N/A
YOR002W	193.488	#N/A
YAL013W	193.897	#N/A
YLR224W	193.897	#N/A
YPL071C	193.897	#N/A
YBL033C	194.307	#N/A
YLR253W	194.307	#N/A
YMR302C	194.307	#N/A
YNL238W	194.307	#N/A
YNR009W	194.307	#N/A
YFL008W	194.716	#N/A
YNL169C	194.716	#N/A
YDR304C	195.125	#N/A
YHR069C	195.125	#N/A
YHR090C	195.125	#N/A
YLL038C	195.125	#N/A
YNL240C	195.125	#N/A
YBR247C	195.534	#N/A
YDR165W	195.534	#N/A
YOL152W	195.534	#N/A
YPL058C	195.534	#N/A
YBR246W	195.943	#N/A
YGL066W	195.943	#N/A
YHR175W	195.943	#N/A
YLL021W	195.943	#N/A
YMR126C	195.943	#N/A
YOL115W	195.943	#N/A
YDL048C	196.352	#N/A
YNL151C	196.352	#N/A
YPL181W	196.352	#N/A
YDL177C	196.761	#N/A
YKR039W	196.761	1710.26	1
YKR080W	196.761	#N/A
YMR012W	196.761	#N/A
YMR036C	196.761	#N/A
YOR161C	196.761	#N/A
YBR005W	197.17	#N/A
YFL048C	197.17	#N/A
YKR073C	197.17	#N/A
YMR007W	197.17	#N/A
YMR203W	197.17	#N/A
YNL147W	197.17	#N/A
YPL002C	197.17	#N/A
YPL217C	197.17	#N/A
YBL010C	197.579	#N/A
YBL058W	197.579	#N/A
YDL108W	197.579	#N/A
YDR043C	197.579	#N/A
YER018C	197.579	#N/A
YFR022W	197.579	#N/A
YGL181W	197.579	#N/A
YIL118W	197.579	#N/A
YKL087C	197.579	#N/A
YLR038C	197.579	#N/A
YNL297C	197.579	#N/A
YOL019W	197.579	#N/A
YLL001W	197.988	#N/A
YNR040W	197.988	#N/A
YPL156C	197.988	#N/A
YDR234W	198.397	#N/A
YGL077C	198.397	#N/A
YGR257C	198.397	#N/A
YIL002W-A	198.397	#N/A
YKR010C	198.397	#N/A
YLR258W	198.397	#N/A
YMR161W	198.397	#N/A
YOR099W	198.397	#N/A
YIL033C	198.806	#N/A
YIL145C	198.806	#N/A
YPL215W	198.806	#N/A
YGR143W	199.215	#N/A
YIR012W	199.215	#N/A
YMR243C	199.215	#N/A
YNR052C	199.215	#N/A
YPL279C	199.215	#N/A
YCR043C	199.624	#N/A
YGR020C	199.624	#N/A
YIL177C	199.624	#N/A
YLR153C	199.624	#N/A
YGR007W	200.033	#N/A
YOR353C	200.033	#N/A
YPL210C	200.033	#N/A
YDR366C	200.443	#N/A
YOR304C-A	200.443	#N/A
YBL046W	200.852	#N/A
YDL065C	200.852	#N/A
YDR443C	200.852	#N/A
YDR525W-A	200.852	#N/A
YJL116C	200.852	#N/A
YLR035C	200.852	#N/A
YML120C	200.852	#N/A
YNL131W	200.852	#N/A
YPL141C	200.852	#N/A
YPL180W	200.852	#N/A
YLR442C	201.67	#N/A
YOL081W	201.67	#N/A
YDR206W	202.079	#N/A
YGR024C	202.079	#N/A
YGR252W	202.079	#N/A
YEL006W	202.488	#N/A
YEL012W	202.488	#N/A
YFL004W	202.488	#N/A
YLR026C	202.488	#N/A
YOR216C	202.488	#N/A
YDR280W	202.897	#N/A
YDR309C	202.897	#N/A
YGR139W	202.897	#N/A
YPL163C	202.897	#N/A
YBR197C	203.306	#N/A
YBR202W	203.306	#N/A
YMR125W	203.306	#N/A
YOL130W	203.306	#N/A
YDR063W	203.715	#N/A
YGR113W	203.715	#N/A
YML001W	203.715	#N/A
YMR070W	203.715	#N/A
YDL005C	204.124	#N/A
YDR469W	204.124	#N/A
YGR048W	204.124	#N/A
YIL017C	204.124	#N/A
YLR242C	204.124	#N/A
YLL018C-A	204.533	#N/A
YOL007C	204.533	#N/A
YJL194W	204.942	#N/A
YNL110C	204.942	#N/A
YBR221W-A	205.351	#N/A
YEL061C	205.351	#N/A
YGL203C	205.351	#N/A
YNL161W	205.76	#N/A
YJR089W	206.169	#N/A
YBL045C	206.579	#N/A
YGL200C	206.579	#N/A
YHR097C	206.579	#N/A
YJR060W	206.579	#N/A
YLR084C	206.579	#N/A
YNL188W	206.579	#N/A
YDL131W	206.988	#N/A
YGL026C	206.988	#N/A
YIL115C	206.988	#N/A
YDR463W	207.397	#N/A
YLR137W	207.397	#N/A
YPL172C	207.397	#N/A
YHR001W-A	207.806	#N/A
YHR026W	207.806	#N/A
YJR137C	207.806	#N/A
YLL010C	207.806	#N/A
YLR023C	207.806	#N/A
YPL228W	207.806	#N/A
YBL022C	208.215	#N/A
YCR065W	208.215	#N/A
YGL225W	208.215	#N/A
YGR123C	208.215	#N/A
YPR118W	208.215	#N/A
YPR136C	208.215	#N/A
YDL027C	208.624	#N/A
YJL076W	208.624	#N/A
YKL120W	208.624	#N/A
YMR073C	208.624	#N/A
YMR291W	208.624	#N/A
YEL056W	209.033	#N/A
YFR050C	209.033	#N/A
YKL141W	209.033	#N/A
YLR148W	209.033	#N/A
YNR030W	209.442	#N/A
YDL046W	209.851	#N/A
YJR030C	209.851	#N/A
YKR007W	209.851	#N/A
YOR361C	209.851	#N/A
YPR119W	209.851	#N/A
YOL128C	210.26	#N/A
YDR212W	210.669	#N/A
YGR082W	210.669	#N/A
YHR214W-A	210.669	#N/A
YER141W	211.078	#N/A
YHR107C	211.078	#N/A
YOR224C	211.078	#N/A
YCR009C	211.487	#N/A
YDR032C	211.487	#N/A
YGL058W	211.487	#N/A
YGR178C	211.487	#N/A
YJR108W	211.487	#N/A
YKR008W	211.487	#N/A
YLR277C	211.487	#N/A
YJR041C	211.896	#N/A
YLR229C	211.896	#N/A
YPR083W	211.896	#N/A
YER003C	212.305	#N/A
YIR003W	212.305	#N/A
YLR223C	212.305	#N/A
YMR168C	212.305	#N/A
YNL247W	212.305	#N/A
YOR346W	212.305	#N/A
YPL225W	212.305	#N/A
YGR241C	212.715	#N/A
YIR021W	212.715	#N/A
YKL063C	212.715	#N/A
YNL046W	212.715	#N/A
YOR048C	212.715	#N/A
YOR291W	212.715	#N/A
YBL040C	213.124	#N/A
YIR031C	213.124	#N/A
YJL062W-A	213.124	#N/A
YNL186W	213.124	#N/A
YOR017W	213.124	#N/A
YLR363C	213.533	#N/A
YNL077W	213.533	#N/A
YOL142W	213.533	#N/A
YPL084W	213.533	#N/A
YBR077C	213.942	#N/A
YIL021W	213.942	#N/A
YDL040C	214.351	#N/A
YDR298C	214.351	#N/A
YPL087W	214.351	#N/A
YBR139W	214.76	#N/A
YIL074C	214.76	#N/A
YJL165C	214.76	#N/A
YLR083C	214.76	#N/A
YPL132W	214.76	#N/A
YPL222C-A	214.76	#N/A
YDR293C	215.169	#N/A
YDR528W	215.169	#N/A
YGL252C	215.169	#N/A
YGR175C	215.169	#N/A
YPL088W	215.169	#N/A
YCR018C	215.578	#N/A
YOL090W	215.578	#N/A
YBL024W	215.987	#N/A
YHR086W	215.987	#N/A
YJR097W	215.987	#N/A
YCR008W	216.396	#N/A
YCR053W	216.396	#N/A
YDR074W	216.396	#N/A
YDR177W	216.396	#N/A
YHL047C	216.396	#N/A
YMR037C	216.396	#N/A
YMR306C-A	216.396	#N/A
YOR185C	216.396	#N/A
YAR014C	216.805	#N/A
YDR091C	216.805	#N/A
YER059W	216.805	#N/A
YGL197W	216.805	#N/A
YHR002W	216.805	#N/A
YLR100W	216.805	#N/A
YML055W	216.805	#N/A
YDR072C	217.214	#N/A
YGR199W	217.214	#N/A
YML078W	217.214	#N/A
YMR308C	217.214	#N/A
YER146W	217.623	#N/A
YNL054W	217.623	#N/A
YDL180W	218.032	#N/A
YFR001W	218.032	209.383	1
YLR412W	218.032	#N/A
YMR083W	218.032	#N/A
YDR363W-A	218.441	#N/A
YJR093C	218.441	#N/A
YBR157C	218.851	#N/A
YDR238C	218.851	#N/A
YJR070C	218.851	#N/A
YKR038C	218.851	#N/A
YLR045C	218.851	#N/A
YMR271C	218.851	#N/A
YEL024W	219.26	#N/A
YKR016W	219.26	#N/A
YLR073C	219.26	#N/A
YPR067W	219.26	#N/A
YDR250C	219.669	#N/A
YLL018C	219.669	#N/A
YMR100W	219.669	#N/A
YMR285C	219.669	#N/A
YOR060C	220.078	#N/A
YPR089W	220.078	#N/A
YCR002C	220.487	#N/A
YKL130C	220.487	#N/A
YPR046W	220.487	#N/A
YER026C	220.896	#N/A
YGR033C	220.896	#N/A
YHL040C	220.896	#N/A
YJR117W	220.896	#N/A
YNL085W	220.896	#N/A
YGL133W	221.305	#N/A
YJL143W	221.305	#N/A
YLR430W	221.305	#N/A
YCL021W-A	221.714	#N/A
YGR107W	221.714	#N/A
YGR215W	221.714	#N/A
YIL101C	222.123	#N/A
YOR335C	222.123	#N/A
YBR039W	222.532	#N/A
YDR086C	222.532	#N/A
YDR349C	222.532	#N/A
YML011C	222.532	#N/A
YNL003C	222.532	#N/A
YOR220W	222.532	#N/A
YBR171W	222.941	#N/A
YGR127W	222.941	#N/A
YHR066W	222.941	#N/A
YIL049W	222.941	#N/A
YLR108C	222.941	#N/A
YNL084C	222.941	#N/A
YOR357C	222.941	#N/A
YPL154C	222.941	#N/A
YCL031C	223.35	#N/A
YCL044C	223.35	#N/A
YJL197W	223.35	#N/A
YJR077C	223.35	#N/A
YLR402W	223.35	#N/A
YAL016W	223.759	#N/A
YPL114W	223.759	#N/A
YFR055W	224.168	#N/A
YKL057C	224.168	#N/A
YOL038W	224.168	#N/A
YPL218W	224.168	#N/A
YDR120C	224.577	#N/A
YER178W	224.577	#N/A
YLR262C-A	224.577	#N/A
YMR197C	224.577	#N/A
YDR254W	224.987	#N/A
YDR321W	224.987	#N/A
YGL191W	224.987	#N/A
YGR156W	224.987	#N/A
YJR010W	224.987	#N/A
YPL169C	224.987	#N/A
YBR079C	225.396	#N/A
YKL116C	225.396	#N/A
YNL135C	225.396	#N/A
YOR093C	225.396	#N/A
YDL053C	225.805	#N/A
YER055C	225.805	#N/A
YER176W	225.805	#N/A
YJL160C	225.805	#N/A
YNL212W	225.805	#N/A
YBR146W	226.214	#N/A
YKL090W	226.214	#N/A
YNL097W-A	226.214	#N/A
YOL004W	226.214	#N/A
YDL010W	226.623	#N/A
YFL013C	226.623	#N/A
YKL205W	226.623	#N/A
YKR025W	226.623	#N/A
YLR131C	226.623	#N/A
YLR435W	226.623	#N/A
YNL199C	226.623	#N/A
YBR151W	227.032	#N/A
YER052C	227.032	#N/A
YER077C	227.032	#N/A
YFR024C-A	227.032	#N/A
YLR295C	227.032	#N/A
YBR286W	227.441	#N/A
YER063W	227.441	#N/A
YPL263C	227.441	#N/A
YPR159W	227.441	#N/A
YNL021W	227.85	#N/A
YGR253C	228.259	#N/A
YLR094C	228.259	#N/A
YOL061W	228.259	#N/A
YGR036C	228.668	#N/A
YJR064W	228.668	#N/A
YPL022W	228.668	#N/A
YPR124W	228.668	1136.2	1
YGL178W	229.077	#N/A
YKL001C	229.077	537.455	1
YLR436C	229.077	#N/A
YPL212C	229.077	#N/A
YBR069C	229.486	#N/A
YDR322C-A	229.486	#N/A
YGR129W	229.486	#N/A
YOR070C	229.486	#N/A
YDR475C	229.895	#N/A
YMR074C	229.895	#N/A
YOR109W	229.895	#N/A
YDL099W	230.304	#N/A
YOR117W	230.304	#N/A
YDR170C	230.713	#N/A
YGL115W	230.713	#N/A
YCR040W	231.123	#N/A
YEL055C	231.123	#N/A
YGL246C	231.123	#N/A
YIL001W	231.123	#N/A
YNL138W-A	231.123	#N/A
YGL043W	231.532	#N/A
YOL145C	231.532	#N/A
YDR111C	231.941	#N/A
YHR089C	231.941	#N/A
YNL155W	231.941	#N/A
YJL127W-A	232.35	#N/A
YDR006C	232.759	#N/A
YKL124W	232.759	#N/A
YPR169W	232.759	#N/A
YAL042W	233.168	#N/A
YDR073W	233.168	#N/A
YDR274C	233.168	#N/A
YER120W	233.168	#N/A
YKL085W	233.168	#N/A
YLR199C	233.168	#N/A
YMR091C	233.168	#N/A
YLR414C	233.577	#N/A
YPL160W	233.577	#N/A
YER157W	233.986	#N/A
YBR052C	234.395	#N/A
YDR357C	234.395	#N/A
YOR350C	234.395	#N/A
YDR267C	234.804	#N/A
YKL129C	234.804	#N/A
YNL101W	234.804	#N/A
YOR089C	234.804	#N/A
YPL064C	234.804	#N/A
YHR095W	235.213	#N/A
YJL004C	235.213	#N/A
YKL117W	235.213	#N/A
YOR241W	235.213	#N/A
YOR276W	235.213	#N/A
YER035W	235.622	#N/A
YLR158C	235.622	#N/A
YMR179W	235.622	#N/A
YPR110C	235.622	#N/A
YER048W-A	236.031	#N/A
YJL109C	236.031	#N/A
YNL189W	236.44	#N/A
YBL076C	236.849	#N/A
YGL087C	236.849	#N/A
YPR010C-A	236.849	#N/A
YOR243C	237.259	#N/A
YAL023C	237.668	#N/A
YHR061C	237.668	#N/A
YDR123C	238.077	#N/A
YIL078W	238.077	#N/A
YKL104C	238.077	290.018	1
YNL098C	238.077	#N/A
YPL091W	238.077	#N/A
YPL178W	238.077	#N/A
YLR095C	238.486	#N/A
YNL258C	238.486	#N/A
YPR183W	238.486	#N/A
YER147C	238.895	#N/A
YKL201C	238.895	#N/A
YPL190C	238.895	#N/A
YDR035W	239.304	#N/A
YER113C	239.304	#N/A
YJR066W	239.304	#N/A
YOL094C	239.304	#N/A
YDL045W-A	239.713	#N/A
YLR350W	239.713	#N/A
YNL167C	239.713	#N/A
YBR001C	240.122	#N/A
YDR172W	240.122	#N/A
YDR296W	240.122	#N/A
YDR407C	240.122	#N/A
YHR199C-A	240.122	#N/A
YJR051W	240.122	#N/A
YLR225C	240.122	#N/A
YNL261W	240.122	#N/A
YPL092W	240.122	#N/A
YPL221W	240.122	#N/A
YOR210W	240.531	#N/A
YGL161C	240.94	#N/A
YJL164C	240.94	#N/A
YKL106W	240.94	#N/A
YAR002W	241.349	#N/A
YFR004W	241.349	#N/A
YMR005W	241.349	#N/A
YNL284C	241.349	#N/A
YPL128C	241.349	#N/A
YCR036W	241.758	#N/A
YDR245W	241.758	#N/A
YER032W	241.758	#N/A
YOR270C	241.758	#N/A
YBR088C	242.167	#N/A
YDL080C	242.167	#N/A
YDL189W	242.167	#N/A
YGL070C	242.167	#N/A
YGL219C	242.167	#N/A
YML007W	242.167	#N/A
YOR138C	242.167	#N/A
YDR426C	242.576	#N/A
YIL047C	242.576	#N/A
YOL151W	242.576	#N/A
YPR055W	242.576	#N/A
YBR127C	242.985	#N/A
YMR173W	242.985	#N/A
YNR059W	243.394	#N/A
YJR116W	243.804	#N/A
YDR153C	244.213	#N/A
YGR186W	244.213	#N/A
YAR008W	244.622	#N/A
YHR008C	245.031	#N/A
YLR157C	245.031	#N/A
YCL001W	245.44	#N/A
YDL240C-A	245.44	#N/A
YMR258C	245.44	#N/A
YER068W	245.849	#N/A
YJL166W	245.849	#N/A
YDL122W	246.258	#N/A
YDR270W	246.258	#N/A
YBL051C	246.667	#N/A
YGR294W	246.667	#N/A
YML127W	246.667	#N/A
YBR053C	247.485	#N/A
YGL048C	247.894	#N/A
YJR048W	248.303	#N/A
YCR011C	248.712	#N/A
YDL205C	248.712	#N/A
YGR135W	248.712	#N/A
YNL277W	248.712	#N/A
YLL049W	249.121	#N/A
YOR390W	249.121	#N/A
YPL159C	249.121	#N/A
YDL022W	249.53	#N/A
YDL092W	249.53	#N/A
YFR002W	249.53	#N/A
YGR009C	249.53	#N/A
YHR050W-A	249.53	#N/A
YDR387C	249.94	#N/A
YGL257C	249.94	#N/A
YLR043C	249.94	#N/A
YMR039C	249.94	#N/A
YNL097C	249.94	#N/A
YBR173C	250.349	#N/A
YDL202W	250.349	#N/A
YDL111C	250.758	#N/A
YDL235C	250.758	#N/A
YDR062W	250.758	#N/A
YGL206C	250.758	#N/A
YGR057C	250.758	#N/A
YHR049W	250.758	#N/A
YJL104W	250.758	#N/A
YLL006W	250.758	#N/A
YLR194C	250.758	#N/A
YDL074C	251.167	#N/A
YHR040W	251.167	#N/A
YNL116W	251.167	#N/A
YOR330C	251.167	#N/A
YER019C-A	251.576	#N/A
YDL226C	251.985	#N/A
YIL125W	251.985	1176.27	1
YLR250W	251.985	#N/A
YLR454W	251.985	#N/A
YNR017W	251.985	415.873	1
YOL136C	251.985	#N/A
YHR129C	252.394	#N/A
YKR028W	252.394	#N/A
YNL217W	252.394	#N/A
YOL020W	252.394	#N/A
YDL185W	252.803	#N/A
YOL114C	252.803	#N/A
YJR054W	253.212	#N/A
YJR144W	253.212	#N/A
YLR192C	253.212	#N/A
YMR199W	253.212	#N/A
YBR095C	253.621	#N/A
YDR451C	253.621	#N/A
YFL022C	253.621	#N/A
YHL008C	253.621	#N/A
YLR092W	254.03	#N/A
YER134C	254.439	#N/A
YGR264C	254.439	#N/A
YHR205W	254.439	#N/A
YOR212W	254.439	#N/A
YLR003C	254.848	#N/A
YNR021W	254.848	#N/A
YFR021W	255.257	#N/A
YKL181W	255.257	#N/A
YBR244W	255.666	#N/A
YIL091C	255.666	#N/A
YDL029W	256.076	#N/A
[truncated: 833 more rows]

[truncated: 13 more sheets: Fig. 5A, Fig. 5B, Fig. 6A, Fig. 6B, Fig. 6D, Fig. S1C, Fig. S1F, Fig. S2D, Fig. S3C, Fig. S3F, Fig. S4A, Fig. S4B, Fig. S4C]
